# Supplementary material for: Client experiences of structural stigma in mental healthcare settings
Source: PLOS Ment Health. 2025 Dec 5;2(12):e0000493. doi: 10.1371/journal.pmen.0000493 (PMC12798476; doi:10.1371/journal.pmen.0000493)
Supplement: S1 Data — (XLSX) [file pmen.0000493.s001.xlsx]

## Sheet: Sheet1
1.04034	British Columbia	Female	Between 55 and 64	Bachelor’s degree (e.g., BA, BS)	Employed (including self-employed)		No	No	No	No	No	No	No	No	No	No
1.06467	Quebec	Male	Between 18 and 24	Bachelor’s degree (e.g., BA, BS)	Employed (including self-employed)		No	No	No	No	No	No	No	No	No	No
0.817567	Quebec	Male	Between 25 and 34	Post-secondary diploma	Employed (including self-employed)		No	No	No	No	No	No	No	No	No	No
1.37416	Ontario	Male	Between 18 and 24	High school or equivalent	Employed (including self-employed)		No	No	No	No	No	No	No	No	No	No
0.835811	British Columbia	Male	Between 45 and 54	Bachelor’s degree (e.g., BA, BS)	Employed (including self-employed)		No	No	No	No	No	No	No	No	No	No
1.13148	Atlantic Canada	Female	Between 55 and 64	Some post-secondary	Employed (including self-employed)		No	No	No	No	No	No	No	No	No	No
1.06419	Ontario	Male	Between 45 and 54	Bachelor’s degree (e.g., BA, BS)	Employed (including self-employed)		No	No	No	No	No	No	No	No	No	No
0.903636	Alberta	Male	75 or older	Master’s or professional degree (e.g., MA, MS, Med)	Retired		No	No	No	No	No	No	No	No	No	No
0.811635	Ontario	Male	Between 65 and 74	Bachelor’s degree (e.g., BA, BS)	Employed (including self-employed)		No	No	No	No	No	No	No	No	No	No
1.04649	Ontario	Female	Between 65 and 74	Post-secondary diploma	Employed (including self-employed)		No	No	No	No	No	No	No	No	No	No
1.50566	Atlantic Canada	Female	Between 65 and 74	Bachelor’s degree (e.g., BA, BS)	Employed (including self-employed)		No	No	No	No	No	No	No	No	No	No
0.950757	Ontario	Male	Between 35 and 44	Post-secondary diploma	Unemployed or laid off		No	No	No	No	No	No	No	No	No	No
0.457933	Quebec	Male	Between 45 and 54	Post-secondary diploma	Employed (including self-employed)		No	No	No	No	No	No	No	No	No	No
1.63059	British Columbia	Female	Between 65 and 74	High school or equivalent	Retired		No	No	No	No	No	No	No	No	No	No
1.14882	Ontario	Female	Between 55 and 64	Master’s or professional degree (e.g., MA, MS, Med)	Employed (including self-employed)		No	No	No	No	No	No	No	No	No	No
1.80825	British Columbia	Female	Between 45 and 54	Less than high school	Employed (including self-employed)		No	No	No	No	No	No	No	No	No	No
1.19296	Ontario	Female	Between 65 and 74	Post-secondary diploma	Retired		No	No	No	No	No	No	No	No	No	No
0.490013	Quebec	Male	Between 65 and 74	High school or equivalent	Employed (including self-employed)		No	No	No	No	No	No	No	No	No	No
1.04649	Ontario	Female	Between 65 and 74	Post-secondary diploma	Retired		No	No	No	No	No	No	No	No	No	No
1.20976	Quebec	Female	Between 18 and 24	Some post-secondary	Employed (including self-employed)	More than two years	No	No	No	No	No	No	No	No	No	No
0.490013	Quebec	Male	75 or older	Post-secondary diploma	Retired		No	No	No	No	No	No	No	No	No	No
0.807538	Atlantic Canada	Male	Between 25 and 34	Bachelor’s degree (e.g., BA, BS)	Employed (including self-employed)		No	No	No	No	No	No	No	No	No	No
0.490013	Quebec	Male	Between 65 and 74	Post-secondary diploma	Retired		No	No	No	No	No	No	No	No	No	No
1.197	Ontario	Female	Between 45 and 54	Some post-secondary	Unemployed or laid off		No	No	No	No	No	No	No	No	No	No
0.490013	Quebec	Male	Between 65 and 74	Post-secondary diploma	Retired		No	No	No	No	No	No	No	No	No	No
1.04649	Ontario	Female	Between 65 and 74	Some post-secondary	Employed (including self-employed)	More than two years	No	No	No	No	No	No	No	No	No	No
0.312469	Quebec	Male	75 or older	Post-secondary diploma	Retired		No	No	No	No	No	No	No	No	No	No
0.490013	Quebec	Male	Between 65 and 74	Less than high school	Retired		No	No	No	No	No	No	No	No	No	No
0.490013	Quebec	Male	Between 65 and 74	Less than high school	Retired		No	No	No	No	No	No	No	No	No	No
1.20976	Quebec	Female	Between 18 and 24	Bachelor’s degree (e.g., BA, BS)	A student		No	No	No	No	No	No	No	No	No	No
0.457933	Quebec	Male	Between 45 and 54	High school or equivalent	Employed (including self-employed)		No	No	No	No	No	No	No	No	No	No
1.2365	Alberta	Female	Between 35 and 44	Bachelor’s degree (e.g., BA, BS)	Employed (including self-employed)	More than two years	No	No	No	No	No	No	No	No	No	No
0.490013	Quebec	Male	Between 65 and 74	High school or equivalent	Retired		No	No	No	No	No	No	No	No	No	No
1.41204	Alberta	Male	Between 55 and 64	Master’s or professional degree (e.g., MA, MS, Med)	Employed (including self-employed)		No	No	No	No	No	No	No	No	No	No
1.36212	Atlantic Canada	Female	Between 65 and 74	Bachelor’s degree (e.g., BA, BS)	Retired		No	No	No	No	No	No	No	No	No	No
0.974219	Quebec	Male	Between 35 and 44	Master’s or professional degree (e.g., MA, MS, Med)	Employed (including self-employed)		No	No	No	No	No	No	No	No	No	No
0.933527	Ontario	Male	Between 45 and 54	Bachelor’s degree (e.g., BA, BS)	Employed (including self-employed)		No	No	No	No	No	No	No	No	No	No
0.490013	Quebec	Male	Between 65 and 74	Bachelor’s degree (e.g., BA, BS)	Retired		No	No	No	No	No	No	No	No	No	No
1.77349	British Columbia	Female	Between 35 and 44	Bachelor’s degree (e.g., BA, BS)	Employed (including self-employed)		No	No	No	No	No	No	No	No	No	No
1.19296	Ontario	Female	75 or older	Post-secondary diploma	Retired	More than two years	No	No	No	No	No	No	No	No	No	No
0.811635	Ontario	Male	Between 65 and 74	Bachelor’s degree (e.g., BA, BS)	Retired		No	No	No	No	No	No	No	No	No	No
1.05003	Ontario	Female	Between 45 and 54	Bachelor’s degree (e.g., BA, BS)	Employed (including self-employed)		No	No	No	No	No	No	No	No	No	No
0.490013	Quebec	Male	Between 65 and 74	High school or equivalent	Retired		No	No	No	No	No	No	No	No	No	No
1.09665	Alberta	Female	Between 65 and 74	Post-secondary diploma	Retired		No	No	No	No	No	No	No	No	No	No
0.733186	Quebec	Female	Between 55 and 64	Bachelor’s degree (e.g., BA, BS)	Retired	More than two years	No	No	No	No	No	No	No	No	No	No
0.490013	Quebec	Male	Between 65 and 74	Post-secondary diploma	Retired		No	No	No	No	No	No	No	No	No	No
1.53526	Alberta	Male	Between 25 and 34	Post-secondary diploma	Employed (including self-employed)		No	No	No	No	Yes	No	No	No	No	No	Agree	Agree	Agree	Strongly Disagree	Agree	Strongly Disagree	Agree	Agree	Strongly Disagree	Agree	Strongly Disagree	Strongly Disagree	Strongly Disagree	Strongly Disagree	Strongly Disagree	Strongly Disagree	Agree	.n	.n	Strongly Disagree	Agree	.d	.d
0.900942	Quebec	Female	Between 45 and 54	Post-secondary diploma	Employed (including self-employed)		No	No	No	No	No	No	No	No	No	No
0.490013	Quebec	Male	Between 65 and 74	Bachelor’s degree (e.g., BA, BS)	Retired		No	No	No	No	No	No	No	No	No	No
0.606542	Quebec	Female	Between 55 and 64	Post-secondary diploma	Employed (including self-employed)		No	No	No	No	No	No	No	No	No	No
1.25954	Alberta	Female	Between 55 and 64	High school or equivalent	Employed (including self-employed)		No	No	No	No	No	No	No	No	No	No
0.718129	Quebec	Male	Between 45 and 54	Post-secondary diploma	Employed (including self-employed)		No	No	No	No	No	No	No	No	No	No
1.02455	Prairies	Female	Between 35 and 44	High school or equivalent	Employed (including self-employed)		No	No	No	No	No	No	No	No	No	No
1.32057	Alberta	Female	Between 35 and 44	Post-secondary diploma	Employed (including self-employed)	More than two years	No	No	No	No	No	No	No	No	No	No
1.32214	Alberta	Male	Between 55 and 64	High school or equivalent	Retired		No	No	No	No	No	No	No	No	No	No
0.711982	Ontario	Male	Between 65 and 74	Post-secondary diploma	Retired	More than two years	No	No	No	No	No	No	No	No	No	No
1.04649	Ontario	Female	Between 65 and 74	Post-secondary diploma	Retired		No	No	No	No	No	No	No	No	No	No
0.490013	Quebec	Male	75 or older	Doctorate (e.g., PhD, EdD)	Retired		No	No	No	No	No	No	No	No	No	No
1.07812	British Columbia	Male	Between 35 and 44	High school or equivalent	Employed (including self-employed)		No	No	No	No	No	No	No	No	No	No
1.20976	Quebec	Female	Between 18 and 24	Post-secondary diploma	A student	More than two years	No	No	No	No	No	No	No	No	No	No
0.811635	Ontario	Male	Between 65 and 74	Post-secondary diploma	Retired		No	No	No	No	No	No	No	No	No	No
0.672973	Atlantic Canada	Male	Between 45 and 54	Post-secondary diploma	Employed (including self-employed)	More than two years	No	No	No	No	No	No	No	No	No	No
0.725404	Quebec	Female	Between 65 and 74	Post-secondary diploma	Retired		No	No	No	No	No	No	No	No	No	No
1.54176	British Columbia	Male	Between 18 and 24	High school or equivalent	Unemployed or laid off		No	No	No	No	No	No	No	No	No	No
0.888007	Alberta	Female	Between 55 and 64	Bachelor’s degree (e.g., BA, BS)	Retired	More than two years	No	No	No	No	No	No	No	No	No	No
0.784759	Alberta	Male	Between 45 and 54	Bachelor’s degree (e.g., BA, BS)	Employed (including self-employed)		No	No	No	No	No	No	No	No	No	No
0.490013	Quebec	Male	75 or older	Post-secondary diploma	Retired		No	No	No	No	No	No	No	No	No	No
1.197	Ontario	Female	Between 45 and 54	Post-secondary diploma	Receiving disability benefits		No	No	No	No	No	No	No	No	No	No
1.11582	British Columbia	Female	Between 25 and 34	Post-secondary diploma	Employed (including self-employed)		No	No	No	No	No	No	No	No	No	No
0.745322	Quebec	Female	Between 45 and 54	Post-secondary diploma	Employed (including self-employed)		No	No	No	No	No	No	No	No	No	No
0.606542	Quebec	Female	Between 55 and 64	Post-secondary diploma	Employed (including self-employed)	More than two years	No	No	No	No	No	No	No	No	No	No
0.711982	Ontario	Male	75 or older	High school or equivalent	Retired		No	No	No	No	No	No	No	No	No	No
0.931033	Alberta	Female	Between 35 and 44	Bachelor’s degree (e.g., BA, BS)	Employed (including self-employed)	More than two years	No	No	No	No	No	No	No	No	No	No
0.312469	Quebec	Male	Between 65 and 74	High school or equivalent	Retired		No	No	No	No	No	No	No	No	No	No
1.00079	Quebec	Female	Between 18 and 24	Some post-secondary	A student		No	No	No	No	No	No	No	No	No	No
0.312469	Quebec	Male	Between 65 and 74	Master’s or professional degree (e.g., MA, MS, Med)	Retired	More than two years	No	No	No	No	No	No	No	No	No	No
1.2349	Ontario	Male	Between 25 and 34	Master’s or professional degree (e.g., MA, MS, Med)	Employed (including self-employed)		No	No	No	No	No	No	No	No	No	No
0.776246	British Columbia	Male	Between 65 and 74	Post-secondary diploma	Employed (including self-employed)		No	No	No	No	No	No	No	No	No	No
0.312469	Quebec	Male	Between 65 and 74	Master’s or professional degree (e.g., MA, MS, Med)	Employed (including self-employed)		No	No	No	No	No	No	No	No	No	No
0.926493	Ontario	Female	Between 35 and 44	Bachelor’s degree (e.g., BA, BS)	Employed (including self-employed)		No	No	No	No	No	No	No	No	No	No
1.2349	Ontario	Male	Between 25 and 34	Post-secondary diploma	Employed (including self-employed)		No	No	No	No	No	No	No	No	No	No
0.903379	Atlantic Canada	Female	Between 25 and 34	Some post-secondary	Employed (including self-employed)	1-2 years	No	No	No	No	Yes	No	No	No	No	No	.d	Disagree	Agree	Strongly Disagree	Disagree	.d	.d	Disagree	Strongly Disagree	.n	Strongly Disagree	Disagree	Strongly Disagree	Agree	Strongly Disagree	Disagree	Disagree	.n	.n	Strongly Disagree	Agree	.d	.d
0.811635	Ontario	Male	Between 65 and 74	Some post-secondary	Retired	More than two years	No	No	No	No	No	No	No	No	No	No
0.312469	Quebec	Male	Between 65 and 74	Master’s or professional degree (e.g., MA, MS, Med)	Retired		No	No	No	No	No	No	No	No	No	No
0.457933	Quebec	Male	Between 45 and 54	Bachelor’s degree (e.g., BA, BS)	Employed (including self-employed)		No	No	No	No	No	No	No	No	No	No
0.397843	Quebec	Female	Between 25 and 34	Master’s or professional degree (e.g., MA, MS, Med)	A student		No	No	No	No	No	No	No	No	No	No
0.737925	Quebec	Male	Between 55 and 64	Post-secondary diploma	Retired		No	No	No	No	No	No	No	No	No	No
1.05617	Ontario	Female	Between 35 and 44	Post-secondary diploma	Other		No	No	No	No	No	No	No	No	No	No
1.06419	Ontario	Male	Between 45 and 54	Bachelor’s degree (e.g., BA, BS)	Employed (including self-employed)		No	No	No	No	No	No	No	No	No	No
1.00079	Quebec	Female	Between 18 and 24	High school or equivalent	Employed (including self-employed)		No	No	No	No	No	No	No	No	No	No
0.988272	Quebec	Male	Between 25 and 34	Master’s or professional degree (e.g., MA, MS, Med)	Employed (including self-employed)		No	No	No	No	No	No	No	No	No	No
0.926493	Ontario	Female	Between 35 and 44	Bachelor’s degree (e.g., BA, BS)	Employed (including self-employed)		No	Don’t know	No	No	No	Don’t know	No	No	No	Don’t know
0.711982	Ontario	Male	75 or older	Bachelor’s degree (e.g., BA, BS)	Retired		No	No	No	No	No	No	No	No	No	No
1.1637	British Columbia	Female	Between 35 and 44	Master’s or professional degree (e.g., MA, MS, Med)	Employed (including self-employed)		No	No	No	No	No	No	No	No	No	No
0.950757	Ontario	Male	Between 35 and 44	Bachelor’s degree (e.g., BA, BS)	Employed (including self-employed)		No	No	No	No	No	No	No	No	No	No
1.30962	Ontario	Female	Between 55 and 64	Bachelor’s degree (e.g., BA, BS)	Employed (including self-employed)		No	No	No	No	No	No	No	No	No	No
1.05003	Ontario	Female	Between 45 and 54	Master’s or professional degree (e.g., MA, MS, Med)	Employed (including self-employed)		No	No	No	No	Yes	No	No	No	No	No	Strongly Disagree	Strongly Disagree	Strongly Disagree	.p	Strongly Disagree	Strongly Disagree	Strongly Disagree	Strongly Disagree	Strongly Disagree	Strongly Disagree	Strongly Disagree	Agree	Disagree	Strongly Disagree	Agree	Agree	Disagree	Strongly Disagree	Strongly Disagree	Agree	Disagree	Disagree	Disagree
0.954214	Quebec	Female	Between 35 and 44	Post-secondary diploma	Employed (including self-employed)		No	No	No	No	No	No	No	No	No	No
1.20544	Ontario	Male	Between 18 and 24	Master’s or professional degree (e.g., MA, MS, Med)	Employed (including self-employed)		No	No	No	No	No	No	No	No	No	No
1.46131	British Columbia	Male	Between 55 and 64	Less than high school	Retired		No	No	No	No	No	No	No	No	No	No
0.811635	Ontario	Male	75 or older	High school or equivalent	Retired		No	No	No	No	No	No	No	No	No	No
0.754165	Quebec	Female	Between 25 and 34	Post-secondary diploma	Employed (including self-employed)		No	No	No	No	No	No	No	No	No	No
1.4145	Alberta	Female	Between 25 and 34	Bachelor’s degree (e.g., BA, BS)	Employed (including self-employed)		No	No	No	No	No	No	No	No	No	No
0.892	Quebec	Male	Between 55 and 64	Post-secondary diploma	Retired		No	No	No	No	No	No	No	No	No	No
1.1637	British Columbia	Female	Between 35 and 44	Bachelor’s degree (e.g., BA, BS)	Employed (including self-employed)		No	No	No	No	No	No	No	No	No	No
1.00141	Prairies	Female	Between 65 and 74	Bachelor’s degree (e.g., BA, BS)	Retired		No	No	No	No	No	No	No	No	No	No
0.592326	Quebec	Male	Between 65 and 74	Some post-secondary	Retired		No	No	No	No	No	No	No	No	No	No
0.606542	Quebec	Female	Between 55 and 64	Other	Retired		No	No	No	No	No	No	No	No	No	No
1.06419	Ontario	Male	Between 45 and 54	Bachelor’s degree (e.g., BA, BS)	Receiving disability benefits		No	No	No	No	No	No	No	No	No	No
0.954214	Quebec	Female	Between 35 and 44	Post-secondary diploma	Employed (including self-employed)		No	No	No	No	No	No	No	No	No	No
1.05003	Ontario	Female	Between 45 and 54	Post-secondary diploma	Employed (including self-employed)		No	No	No	No	No	No	No	No	No	No
0.811635	Ontario	Male	Between 65 and 74	Master’s or professional degree (e.g., MA, MS, Med)	Retired		No	No	No	No	No	No	No	No	No	No
1.04649	Ontario	Female	Between 65 and 74	High school or equivalent	Retired		No	No	No	No	No	No	No	No	No	No
1.30208	Ontario	Female	Between 25 and 34	Post-secondary diploma	Employed (including self-employed)		No	No	No	No	No	No	No	No	No	No
0.794077	Prairies	Male	Between 35 and 44	Bachelor’s degree (e.g., BA, BS)	Employed (including self-employed)		No	No	No	No	No	No	No	No	No	No
0.592326	Quebec	Male	75 or older	Bachelor’s degree (e.g., BA, BS)	Retired		No	No	No	No	No	No	No	No	No	No
0.707424	British Columbia	Male	Between 35 and 44	Bachelor’s degree (e.g., BA, BS)	Employed (including self-employed)		No	No	No	No	No	No	No	No	No	No
0.592326	Quebec	Male	75 or older	Bachelor’s degree (e.g., BA, BS)	Retired		No	No	No	No	No	No	No	No	No	No
0.876865	Quebec	Female	Between 65 and 74	High school or equivalent	Retired		No	No	No	No	No	No	No	No	No	No
1.14882	Ontario	Female	Between 55 and 64	Bachelor’s degree (e.g., BA, BS)	Other		No	No	No	No	No	No	No	No	No	No
0.592326	Quebec	Male	75 or older	High school or equivalent	Retired		No	No	No	No	No	No	No	No	No	No
0.811635	Ontario	Male	Between 65 and 74	Master’s or professional degree (e.g., MA, MS, Med)	Other		No	No	No	No	No	No	No	No	No	No
1.58549	British Columbia	Female	Between 55 and 64	Bachelor’s degree (e.g., BA, BS)	Employed (including self-employed)	More than two years	No	No	No	No	No	No	No	No	No	No
0.737925	Quebec	Male	Between 55 and 64	Bachelor’s degree (e.g., BA, BS)	Retired		No	No	No	No	No	No	No	No	No	No
1.17936	Alberta	Female	Between 55 and 64	High school or equivalent	Employed (including self-employed)		No	No	No	No	No	No	No	No	No	No
0.592326	Quebec	Male	Between 65 and 74	Doctorate (e.g., PhD, EdD)	Employed (including self-employed)		No	No	No	No	No	No	No	No	No	No
1.17936	Alberta	Female	Between 55 and 64	Post-secondary diploma	Employed (including self-employed)		No	No	No	No	No	No	No	No	No	No
0.99552	Alberta	Male	Between 55 and 64	Doctorate (e.g., PhD, EdD)	Employed (including self-employed)		No	No	No	No	No	No	No	No	No	No
1.80825	British Columbia	Female	Between 45 and 54	Post-secondary diploma	Employed (including self-employed)		No	No	No	No	No	No	No	No	No	No
1.11582	British Columbia	Female	Between 25 and 34	Master’s or professional degree (e.g., MA, MS, Med)	Employed (including self-employed)		No	No	No	No	No	No	No	No	No	No
0.608815	Atlantic Canada	Male	Between 45 and 54	Post-secondary diploma	Employed (including self-employed)		No	No	No	No	No	No	No	No	No	No
1.18651	British Columbia	Female	Between 45 and 54	Master’s or professional degree (e.g., MA, MS, Med)	Employed (including self-employed)		No	No	No	No	No	No	No	No	No	No
1.51735	Prairies	Female	Between 55 and 64	Other	Employed (including self-employed)		No	No	No	No	No	No	No	No	No	No
1.1637	British Columbia	Female	Between 35 and 44	Master’s or professional degree (e.g., MA, MS, Med)	Employed (including self-employed)		No	No	No	No	No	No	No	No	No	No
0.805942	Quebec	Male	Between 35 and 44	Bachelor’s degree (e.g., BA, BS)	Employed (including self-employed)	1-2 years	No	No	No	No	Yes	No	No	No	Yes	No	Disagree	Disagree	Agree	Disagree	Disagree	Agree	Disagree	Agree	Disagree	Disagree	Agree	Disagree	Disagree	Disagree	Disagree	Disagree	Disagree	Agree	Agree	Disagree	Strongly Disagree	Disagree	Strongly Disagree
0.592326	Quebec	Male	Between 65 and 74	Bachelor’s degree (e.g., BA, BS)	Employed (including self-employed)		No	No	No	No	No	No	No	No	No	No
1.197	Ontario	Female	Between 45 and 54	Bachelor’s degree (e.g., BA, BS)	Unemployed or laid off	More than two years	No	No	No	No	No	No	No	No	No	No
0.490013	Quebec	Male	75 or older	Master’s or professional degree (e.g., MA, MS, Med)	Retired		No	No	No	No	No	No	No	No	No	No
1.28697	Quebec	Male	Between 18 and 24	Bachelor’s degree (e.g., BA, BS)	A student		No	No	No	No	No	No	No	No	No	No
0.93375	Prairies	Male	Between 65 and 74	Some post-secondary	Retired	More than two years	No	No	No	No	No	No	No	No	No	No
0.737925	Quebec	Male	Between 55 and 64	Post-secondary diploma	Receiving disability benefits		No	No	No	No	No	No	No	No	No	No
0.789393	Quebec	Female	Between 35 and 44	Post-secondary diploma	Unemployed or laid off	More than two years	No	No	No	No	No	No	No	No	No	No
0.490013	Quebec	Male	75 or older	Bachelor’s degree (e.g., BA, BS)	Retired		No	No	No	No	No	No	No	No	No	No
0.933527	Ontario	Male	Between 45 and 54	Bachelor’s degree (e.g., BA, BS)	Employed (including self-employed)		No	No	No	No	No	No	No	No	No	No
0.737925	Quebec	Male	Between 55 and 64	Post-secondary diploma	Employed (including self-employed)		No	No	No	No	No	No	No	No	No	No
1.04034	British Columbia	Female	Between 55 and 64	Bachelor’s degree (e.g., BA, BS)	Employed (including self-employed)		No	No	No	No	Don’t know	No	No	No	No	No
0.733186	Quebec	Female	Between 55 and 64	Bachelor’s degree (e.g., BA, BS)	Employed (including self-employed)		No	No	No	No	No	No	No	No	No	No
0.954214	Quebec	Female	Between 35 and 44	Bachelor’s degree (e.g., BA, BS)	Employed (including self-employed)		No	No	No	No	No	No	No	No	No	No
0.868072	Quebec	Male	Between 45 and 54	Bachelor’s degree (e.g., BA, BS)	Employed (including self-employed)		No	No	No	No	No	No	No	No	No	No
1.02361	Atlantic Canada	Female	Between 55 and 64	Post-secondary diploma	Employed (including self-employed)		No	No	No	No	No	No	No	No	No	No
0.737925	Quebec	Male	Between 55 and 64	Bachelor’s degree (e.g., BA, BS)	Retired	1-2 years	No	No	No	No	Yes	No	No	No	No	No	Strongly Agree	Strongly Agree	Strongly Agree	Strongly Disagree	Agree	Strongly Disagree	Strongly Agree	Strongly Agree	Strongly Disagree	Agree	Strongly Disagree	Disagree	Strongly Disagree	Strongly Disagree	Strongly Disagree	Strongly Disagree	.n	.n	.n	Strongly Agree	.d	.d	Strongly Disagree
0.835811	British Columbia	Male	Between 45 and 54	Bachelor’s degree (e.g., BA, BS)	Employed (including self-employed)		No	No	No	No	No	No	No	No	No	No
1.58549	British Columbia	Female	Between 55 and 64	Post-secondary diploma	Retired	More than two years	No	No	No	No	No	No	No	No	No	No
0.876865	Quebec	Female	75 or older	High school or equivalent	Retired		No	No	No	No	No	No	No	No	No	No
0.99552	Alberta	Male	Between 55 and 64	Post-secondary diploma	Employed (including self-employed)		No	No	No	No	No	No	No	No	No	No
0.877265	Prairies	Female	Between 45 and 54	Some post-secondary	Employed (including self-employed)	More than two years	No	No	No	No	Yes	No	No	No	No	No	Agree	Agree	Agree	Strongly Disagree	.d	.d	.d	.d	Strongly Disagree	.n	.n	.d	.d	.d	.d	.d	Agree	.n	.n	.d	.d	.d	.d
0.817567	Quebec	Male	Between 25 and 34	Bachelor’s degree (e.g., BA, BS)	Employed (including self-employed)		No	No	No	No	No	No	No	No	No	No
0.789393	Quebec	Female	Between 35 and 44	Post-secondary diploma	Employed (including self-employed)	More than two years	No	No	No	No	No	No	No	No	No	No
0.737925	Quebec	Male	Between 55 and 64	Post-secondary diploma	Retired		No	No	No	No	No	No	No	No	No	No
0.592326	Quebec	Male	Between 65 and 74	Post-secondary diploma	Retired		No	No	No	No	No	No	No	No	No	No
1.18651	British Columbia	Female	Between 45 and 54	High school or equivalent	Employed (including self-employed)	More than two years	No	No	No	No	No	No	No	No	No	No
1.63059	British Columbia	Female	75 or older	Bachelor’s degree (e.g., BA, BS)	Retired		No	No	No	No	No	No	No	No	No	No
0.888007	Alberta	Female	Between 55 and 64	High school or equivalent	Employed (including self-employed)		No	No	No	No	No	No	No	No	No	No
1.197	Ontario	Female	Between 45 and 54	Post-secondary diploma	Other		No	No	No	No	No	No	No	No	No	No
0.606542	Quebec	Female	Between 55 and 64	High school or equivalent	Receiving disability benefits	More than two years	No	No	No	No	No	No	No	No	No	No
0.754165	Quebec	Female	Between 25 and 34	Bachelor’s degree (e.g., BA, BS)	Employed (including self-employed)		No	No	No	No	No	No	No	No	No	No
0.733186	Quebec	Female	Between 55 and 64	Master’s or professional degree (e.g., MA, MS, Med)	Prefer not to say		No	No	No	No	No	No	No	No	No	No
0.475273	Quebec	Female	Between 45 and 54	Master’s or professional degree (e.g., MA, MS, Med)	Employed (including self-employed)		No	No	No	No	No	No	No	No	No	No
1.30007	Prairies	Male	Between 25 and 34	Bachelor’s degree (e.g., BA, BS)	A student		No	No	No	No	No	No	No	No	No	No
0.718129	Quebec	Male	Between 45 and 54	High school or equivalent	Employed (including self-employed)		No	No	No	No	No	No	No	No	No	No
0.490013	Quebec	Male	75 or older	Master’s or professional degree (e.g., MA, MS, Med)	Retired		No	No	No	No	No	No	No	No	No	No
1.12636	Atlantic Canada	Male	Between 35 and 44	Bachelor’s degree (e.g., BA, BS)	Employed (including self-employed)		No	No	No	No	No	No	No	No	No	No
1.1131	Alberta	Male	Between 45 and 54	Master’s or professional degree (e.g., MA, MS, Med)	Employed (including self-employed)		No	No	No	No	No	No	No	No	No	No
0.470556	Quebec	Male	Between 55 and 64	High school or equivalent	Retired		No	No	No	No	No	No	No	No	No	No
1.30962	Ontario	Female	Between 55 and 64	Post-secondary diploma	Employed (including self-employed)	More than two years	No	No	No	No	No	No	No	No	No	No
0.312469	Quebec	Male	Between 65 and 74	Bachelor’s degree (e.g., BA, BS)	Retired		No	No	No	No	No	No	No	No	No	No
1.18301	British Columbia	Male	Between 65 and 74	Some post-secondary	Retired	More than two years	No	No	No	No	No	No	No	No	No	No
0.988272	Quebec	Male	Between 25 and 34	Post-secondary diploma	Employed (including self-employed)		No	No	No	No	No	No	No	No	No	No
0.93375	Prairies	Male	Between 65 and 74	Master’s or professional degree (e.g., MA, MS, Med)	Retired		No	No	No	No	No	No	No	No	No	No
0.470556	Quebec	Male	Between 55 and 64	Post-secondary diploma	Employed (including self-employed)		No	No	No	No	No	No	No	No	No	No
1.06419	Ontario	Male	Between 45 and 54	Post-secondary diploma	Employed (including self-employed)		No	No	No	No	No	No	No	No	No	No
0.900942	Quebec	Female	Between 45 and 54	Prefer not to say	Other		No	No	No	No	No	No	No	No	No	No
0.462571	Quebec	Female	Between 65 and 74	Bachelor’s degree (e.g., BA, BS)	Retired		No	No	No	No	No	No	No	No	No	No
1.27039	Prairies	Female	Between 25 and 34	Bachelor’s degree (e.g., BA, BS)	Employed (including self-employed)		No	No	No	No	No	No	No	No	No	No
0.470556	Quebec	Male	Between 55 and 64	Bachelor’s degree (e.g., BA, BS)	Employed (including self-employed)		No	No	No	No	No	No	No	No	No	No
1.1131	Alberta	Male	Between 45 and 54	Master’s or professional degree (e.g., MA, MS, Med)	Employed (including self-employed)		No	No	No	No	No	No	No	No	No	No
1.50566	Atlantic Canada	Female	Between 65 and 74	Post-secondary diploma	Retired		No	No	No	No	No	No	No	No	No	No
1.04649	Ontario	Female	Between 65 and 74	Bachelor’s degree (e.g., BA, BS)	Retired		No	No	No	No	No	No	No	No	No	No
0.711982	Ontario	Male	Between 65 and 74	Some post-secondary	Retired		No	No	No	No	No	No	No	No	No	No
0.954214	Quebec	Female	Between 35 and 44	Bachelor’s degree (e.g., BA, BS)	Employed (including self-employed)		No	No	No	No	No	No	No	No	No	No
1.04223	Alberta	Male	Between 45 and 54	Some post-secondary	Employed (including self-employed)		No	No	No	No	No	No	No	No	No	No
0.950757	Ontario	Male	Between 35 and 44	Bachelor’s degree (e.g., BA, BS)	Employed (including self-employed)		No	No	No	No	No	No	No	No	No	No
0.817265	Atlantic Canada	Male	Between 65 and 74	Post-secondary diploma	Retired	More than two years	No	No	No	No	No	No	No	No	No	No
1.06419	Ontario	Male	Between 45 and 54	Post-secondary diploma	Employed (including self-employed)		No	No	No	No	No	No	No	No	No	No
1.06419	Ontario	Male	Between 45 and 54	High school or equivalent	Employed (including self-employed)		No	No	No	No	No	No	No	No	No	No
2.17603	Ontario	Female	Between 18 and 24	Post-secondary diploma	Employed (including self-employed)		No	No	No	No	No	No	No	No	No	No
0.900942	Quebec	Female	Between 45 and 54	Master’s or professional degree (e.g., MA, MS, Med)	Employed (including self-employed)		No	No	No	No	No	No	No	No	No	No
1.05617	Ontario	Female	Between 35 and 44	Bachelor’s degree (e.g., BA, BS)	Employed (including self-employed)		No	No	No	No	No	No	No	No	No	No
0.876865	Quebec	Female	75 or older	Bachelor’s degree (e.g., BA, BS)	Retired		No	No	No	No	No	No	No	No	No	No
0.958858	British Columbia	Male	Between 55 and 64	Post-secondary diploma	Employed (including self-employed)		No	No	No	No	No	No	No	No	No	No
0.807538	Atlantic Canada	Male	Between 25 and 34	Bachelor’s degree (e.g., BA, BS)	Employed (including self-employed)		No	No	No	No	No	No	No	No	No	No
1.30208	Ontario	Female	Between 25 and 34	Master’s or professional degree (e.g., MA, MS, Med)	A student		No	No	No	No	No	No	No	No	No	No
0.892	Quebec	Male	Between 55 and 64	Post-secondary diploma	Retired	More than two years	No	No	No	No	No	No	No	No	No	No
1.06419	Ontario	Male	Between 45 and 54	High school or equivalent	Receiving disability benefits		No	No	No	No	No	No	No	No	No	No
1.05003	Ontario	Female	Between 45 and 54	Bachelor’s degree (e.g., BA, BS)	Employed (including self-employed)		No	No	No	No	No	No	No	No	No	No
0.718129	Quebec	Male	Between 45 and 54	Master’s or professional degree (e.g., MA, MS, Med)	Employed (including self-employed)	More than two years	No	No	No	No	Yes	No	No	No	No	No	Strongly Agree	Strongly Agree	Strongly Agree	Strongly Disagree	Strongly Agree	Strongly Agree	Strongly Agree	Strongly Agree	Strongly Disagree	Strongly Agree	Strongly Disagree	Strongly Disagree	Strongly Disagree	Strongly Disagree	Strongly Disagree	Strongly Disagree	Strongly Agree	Strongly Disagree	Strongly Disagree	Strongly Disagree	Strongly Agree	Disagree	Disagree
1.41204	Alberta	Male	Between 55 and 64	Master’s or professional degree (e.g., MA, MS, Med)	Retired	More than two years	No	No	No	No	No	No	No	No	No	No
0.892	Quebec	Male	Between 55 and 64	Master’s or professional degree (e.g., MA, MS, Med)	Employed (including self-employed)		No	No	No	No	No	No	No	No	No	No
0.789393	Quebec	Female	Between 35 and 44	Master’s or professional degree (e.g., MA, MS, Med)	Unemployed or laid off		No	No	No	No	No	No	No	No	No	No
1.19296	Ontario	Female	Between 65 and 74	Master’s or professional degree (e.g., MA, MS, Med)	Employed (including self-employed)		No	No	No	No	No	No	No	No	No	No
0.754165	Quebec	Female	Between 25 and 34	Bachelor’s degree (e.g., BA, BS)	Employed (including self-employed)		No	No	No	No	No	No	No	No	No	No
0.811635	Ontario	Male	Between 65 and 74	Master’s or professional degree (e.g., MA, MS, Med)	Retired		No	No	No	No	No	No	No	No	No	No
1.05617	Ontario	Female	Between 35 and 44	Post-secondary diploma	Unemployed or laid off		No	No	No	No	No	No	No	No	No	No
0.608815	Atlantic Canada	Male	Between 45 and 54	Bachelor’s degree (e.g., BA, BS)	Employed (including self-employed)		No	No	No	No	No	No	No	No	No	No
1.04223	Alberta	Male	Between 45 and 54	Post-secondary diploma	Receiving disability benefits	Don’t know	No	No	No	No	No	No	No	No	No	No
0.892	Quebec	Male	Between 55 and 64	Bachelor’s degree (e.g., BA, BS)	Employed (including self-employed)		No	No	No	No	No	No	No	No	No	No
1.197	Ontario	Female	Between 45 and 54	Post-secondary diploma	Employed (including self-employed)	More than two years	No	No	No	No	No	No	No	No	No	No
0.985886	Ontario	Male	Between 55 and 64	Post-secondary diploma	Retired		No	No	No	No	No	No	No	No	No	No
1.01165	British Columbia	Male	Between 18 and 24	Some post-secondary	A student		No	No	No	No	No	No	No	No	No	No
0.718129	Quebec	Male	Between 45 and 54	Post-secondary diploma	Retired		No	No	No	No	No	No	No	No	No	No
0.803983	Alberta	Female	Between 45 and 54	Post-secondary diploma	Employed (including self-employed)		No	No	No	No	No	No	No	No	No	No
1.20976	Quebec	Female	Between 18 and 24	Post-secondary diploma	Employed (including self-employed)		No	No	No	No	No	No	No	No	No	No
0.754165	Quebec	Female	Between 25 and 34	Post-secondary diploma	Employed (including self-employed)	More than two years	No	No	No	No	No	No	No	No	No	No
0.725404	Quebec	Female	Between 65 and 74	Post-secondary diploma	Retired	More than two years	No	No	No	No	No	No	No	No	No	No
1.06419	Ontario	Male	Between 45 and 54	Post-secondary diploma	Employed (including self-employed)		No	No	No	No	No	No	No	No	No	No
1.19296	Ontario	Female	Between 65 and 74	Bachelor’s degree (e.g., BA, BS)	Employed (including self-employed)	More than two years	No	No	No	No	No	No	No	No	No	No
0.718129	Quebec	Male	Between 45 and 54	Post-secondary diploma	Employed (including self-employed)		No	No	No	No	No	No	No	No	No	No
0.811635	Ontario	Male	75 or older	Doctorate (e.g., PhD, EdD)	Retired		No	No	No	No	No	No	No	No	No	No
0.718129	Quebec	Male	Between 45 and 54	Bachelor’s degree (e.g., BA, BS)	Employed (including self-employed)		No	No	No	No	No	No	No	No	No	No
0.876865	Quebec	Female	Between 65 and 74	High school or equivalent	Retired		No	No	No	No	No	No	No	No	No	No
1.63059	British Columbia	Female	Between 65 and 74	Bachelor’s degree (e.g., BA, BS)	Retired	More than two years	No	No	No	No	No	No	No	No	No	No
0.974219	Quebec	Male	Between 35 and 44	Post-secondary diploma	Employed (including self-employed)		No	No	No	No	No	No	No	No	No	No
0.99552	Alberta	Male	Between 55 and 64	Some post-secondary	Employed (including self-employed)		No	No	No	No	No	No	No	No	No	No
0.974219	Quebec	Male	Between 35 and 44	High school or equivalent	Employed (including self-employed)	More than two years	No	No	No	No	No	No	No	No	No	No
1.30962	Ontario	Female	Between 55 and 64	High school or equivalent	Receiving disability benefits	1-2 years	No	No	No	No	No	No	No	No	No	No
1.19296	Ontario	Female	Between 65 and 74	Post-secondary diploma	Retired	Don’t know	No	No	No	No	No	No	No	No	No	No
1.06419	Ontario	Male	Between 45 and 54	Bachelor’s degree (e.g., BA, BS)	Employed (including self-employed)		No	No	No	No	No	No	No	No	No	No
0.876865	Quebec	Female	Between 65 and 74	High school or equivalent	Retired	More than two years	No	No	No	No	No	No	No	No	No	No
0.475273	Quebec	Female	Between 45 and 54	Master’s or professional degree (e.g., MA, MS, Med)	Employed (including self-employed)		No	No	No	No	No	No	No	No	No	No
0.93375	Prairies	Male	Between 65 and 74	Bachelor’s degree (e.g., BA, BS)	Retired		No	No	No	No	No	No	No	No	No	No
1.05003	Ontario	Female	Between 45 and 54	High school or equivalent	Receiving disability benefits		No	No	No	No	No	No	No	No	No	No
0.794077	Prairies	Male	Between 35 and 44	Post-secondary diploma	Employed (including self-employed)		No	No	No	No	No	No	No	No	No	No
0.948399	Prairies	Male	Between 35 and 44	High school or equivalent	Employed (including self-employed)		No	No	No	No	No	No	No	No	No	No
1.28697	Quebec	Male	Between 18 and 24	Some post-secondary	A student		No	No	No	No	No	No	No	No	No	No
0.733186	Quebec	Female	Between 55 and 64	Other	Employed (including self-employed)		No	No	No	No	No	No	No	No	No	No
0.999922	Atlantic Canada	Female	Between 18 and 24	Bachelor’s degree (e.g., BA, BS)	Employed (including self-employed)		No	No	No	No	No	No	No	No	No	No
0.608815	Atlantic Canada	Male	Between 45 and 54	Post-secondary diploma	Employed (including self-employed)		No	No	No	No	No	No	No	No	No	No
1.63059	British Columbia	Female	75 or older	Post-secondary diploma	Retired		No	No	No	No	No	No	No	No	No	No
1.12388	Ontario	Male	Between 55 and 64	Master’s or professional degree (e.g., MA, MS, Med)	Employed (including self-employed)		No	No	No	No	No	No	No	No	No	No
1.2349	Ontario	Male	Between 25 and 34	Post-secondary diploma	Employed (including self-employed)		No	No	No	No	No	No	No	No	No	No
1.02361	Atlantic Canada	Female	Between 55 and 64	Bachelor’s degree (e.g., BA, BS)	Retired		No	No	No	No	No	No	No	No	No	No
0.817567	Quebec	Male	Between 25 and 34	Less than high school	Employed (including self-employed)		No	No	No	No	No	No	No	No	No	No
0.846107	Alberta	Male	75 or older	Post-secondary diploma	Retired		No	No	No	No	No	No	No	No	No	No
0.397843	Quebec	Female	Between 25 and 34	Post-secondary diploma	Employed (including self-employed)		No	No	No	No	No	No	No	No	No	No
0.737925	Quebec	Male	Between 55 and 64	Bachelor’s degree (e.g., BA, BS)	Retired		No	No	No	No	No	No	No	No	No	No
1.06994	British Columbia	Female	Between 65 and 74	Some post-secondary	Retired		No	No	No	No	No	No	No	No	No	No
0.868072	Quebec	Male	Between 45 and 54	Bachelor’s degree (e.g., BA, BS)	Employed (including self-employed)		No	No	No	No	No	No	No	No	No	No
1.04649	Ontario	Female	Between 65 and 74	High school or equivalent	Retired		No	No	No	No	No	No	No	No	No	No
1.30962	Ontario	Female	Between 55 and 64	Other	Retired		No	No	No	No	No	No	No	No	No	No
0.985886	Ontario	Male	Between 55 and 64	High school or equivalent	Retired	More than two years	No	No	No	No	No	No	No	No	No	No
0.737925	Quebec	Male	Between 55 and 64	Post-secondary diploma	Employed (including self-employed)		No	No	No	No	No	No	No	No	No	No
0.725404	Quebec	Female	Between 65 and 74	High school or equivalent	Retired		No	No	No	No	No	No	No	No	No	No
0.830827	Atlantic Canada	Male	Between 65 and 74	High school or equivalent	Retired		No	No	No	No	No	No	No	No	No	No
1.80825	British Columbia	Female	Between 45 and 54	Bachelor’s degree (e.g., BA, BS)	Employed (including self-employed)		No	No	No	No	No	No	No	No	No	No
0.900942	Quebec	Female	Between 45 and 54	Less than high school	Employed (including self-employed)		No	No	No	No	No	No	No	No	No	No
2.18987	Alberta	Female	Between 18 and 24	Some post-secondary	Unemployed or laid off		No	No	No	No	No	No	No	No	No	No
0.776246	British Columbia	Male	Between 65 and 74	Master’s or professional degree (e.g., MA, MS, Med)	Retired		No	No	No	No	No	No	No	No	No	No
1.197	Ontario	Female	Between 45 and 54	Post-secondary diploma	Employed (including self-employed)		No	No	No	No	No	No	No	No	No	No
2.26112	Prairies	Female	Between 18 and 24	High school or equivalent	A student		No	No	No	No	No	No	No	No	No	No
0.974219	Quebec	Male	Between 35 and 44	Bachelor’s degree (e.g., BA, BS)	Unemployed or laid off	More than two years	No	No	No	No	No	No	No	No	No	No
0.784759	Alberta	Male	Between 45 and 54	Some post-secondary	Unemployed or laid off		No	No	No	No	Prefer not to answer	No	No	No	Prefer not to answer	No
0.868072	Quebec	Male	Between 45 and 54	Master’s or professional degree (e.g., MA, MS, Med)	Employed (including self-employed)		No	No	No	No	No	No	No	No	No	No
0.868072	Quebec	Male	Between 45 and 54	Bachelor’s degree (e.g., BA, BS)	Employed (including self-employed)		No	No	No	No	No	No	No	No	No	No
0.757835	Atlantic Canada	Female	Between 45 and 54	Post-secondary diploma	Employed (including self-employed)		No	No	No	No	No	No	No	No	No	No
1.20544	Ontario	Male	Between 18 and 24	Post-secondary diploma	Employed (including self-employed)		No	No	No	No	No	No	No	No	No	No
1.19603	Prairies	Female	75 or older	Master’s or professional degree (e.g., MA, MS, Med)	Retired	More than two years	No	No	No	No	No	No	No	No	No	No
1.90886	Ontario	Female	Between 18 and 24	Bachelor’s degree (e.g., BA, BS)	A student	More than two years	No	No	No	No	No	No	No	No	No	No
0.99552	Alberta	Male	Between 55 and 64	High school or equivalent	Other		No	No	No	No	No	No	No	No	No	No
0.933527	Ontario	Male	Between 45 and 54	Bachelor’s degree (e.g., BA, BS)	Employed (including self-employed)		No	No	No	No	No	No	No	No	No	No
0.462571	Quebec	Female	75 or older	Post-secondary diploma	Retired		No	No	No	Yes	No	No	No	No	No	No	.p	Agree	Agree	Strongly Disagree	Agree	.d	.d	.p	Strongly Disagree	.n	.n	.p	Strongly Disagree	Strongly Disagree	Strongly Disagree	Strongly Disagree	Agree	Strongly Disagree	Disagree	.d	.d	.d	.d
0.754165	Quebec	Female	Between 25 and 34	Bachelor’s degree (e.g., BA, BS)	A student		No	No	No	No	No	No	No	No	No	No
0.974219	Quebec	Male	Between 35 and 44	Bachelor’s degree (e.g., BA, BS)	Employed (including self-employed)		No	No	No	No	No	No	No	No	No	No
1.14221	Ontario	Female	Between 25 and 34	Bachelor’s degree (e.g., BA, BS)	Employed (including self-employed)		No	No	No	No	No	No	No	No	No	No
1.07519	British Columbia	Female	Between 18 and 24	High school or equivalent	Employed (including self-employed)		No	No	No	No	No	No	No	No	No	No
0.868072	Quebec	Male	Between 45 and 54	Bachelor’s degree (e.g., BA, BS)	Employed (including self-employed)		No	No	No	No	No	No	No	No	No	No
0.811635	Ontario	Male	Between 65 and 74	High school or equivalent	Retired		No	No	No	No	No	No	No	No	No	No
0.868072	Quebec	Male	Between 45 and 54	Bachelor’s degree (e.g., BA, BS)	Employed (including self-employed)		No	No	No	No	No	No	No	No	No	No
1.11582	British Columbia	Female	Between 25 and 34	Some post-secondary	A student		No	No	No	No	No	No	No	No	No	No
1.197	Ontario	Female	Between 45 and 54	Bachelor’s degree (e.g., BA, BS)	Employed (including self-employed)	More than two years	No	No	No	No	No	No	No	No	No	No
1.4145	Alberta	Female	Between 25 and 34	Bachelor’s degree (e.g., BA, BS)	Employed (including self-employed)		No	No	No	No	No	No	No	No	No	No
0.592326	Quebec	Male	Between 65 and 74	Bachelor’s degree (e.g., BA, BS)	Employed (including self-employed)		No	No	No	No	No	No	No	No	No	No
0.718129	Quebec	Male	Between 45 and 54	Post-secondary diploma	Employed (including self-employed)	More than two years	No	No	No	No	No	No	No	No	No	No
1.06776	Alberta	Female	Between 45 and 54	Some post-secondary	Unemployed or laid off	More than two years	No	No	No	No	No	No	No	No	No	No
0.606542	Quebec	Female	Between 55 and 64	Less than high school	Receiving disability benefits		No	No	No	No	No	No	No	No	No	No
0.835811	British Columbia	Male	Between 45 and 54	Bachelor’s degree (e.g., BA, BS)	Employed (including self-employed)		No	No	No	No	No	No	No	No	No	No
0.490013	Quebec	Male	Between 65 and 74	Post-secondary diploma	Employed (including self-employed)		No	No	No	No	No	No	No	No	No	No
0.592326	Quebec	Male	Between 65 and 74	Post-secondary diploma	Retired		No	No	No	No	Yes	No	No	No	No	No	Agree	Agree	Agree	Strongly Disagree	Agree	.d	Agree	Agree	Strongly Disagree	Agree	.n	.d	Strongly Disagree	.d	Strongly Disagree	Strongly Disagree	Agree	.n	.n	Strongly Disagree	Agree	.d	.d
1.06994	British Columbia	Female	Between 65 and 74	Some post-secondary	Retired		No	No	No	No	No	No	No	No	No	No
0.817567	Quebec	Male	Between 25 and 34	Post-secondary diploma	Employed (including self-employed)		No	No	No	No	No	No	No	No	No	No
0.618918	Atlantic Canada	Male	Between 45 and 54	Post-secondary diploma	Employed (including self-employed)		No	No	No	No	No	No	No	No	No	No
0.805942	Quebec	Male	Between 35 and 44	High school or equivalent	Employed (including self-employed)		No	No	No	No	No	No	No	No	No	No
0.805942	Quebec	Male	Between 35 and 44	Post-secondary diploma	Employed (including self-employed)		No	No	No	No	No	No	No	No	No	No
0.754165	Quebec	Female	Between 25 and 34	High school or equivalent	Employed (including self-employed)		No	No	No	No	No	No	No	No	No	No
0.825732	Alberta	Female	Between 65 and 74	Bachelor’s degree (e.g., BA, BS)	Retired		No	No	No	No	No	No	No	No	No	No
1.48766	Alberta	Male	Between 35 and 44	Other	Employed (including self-employed)	More than two years	No	No	No	No	No	No	No	No	No	No
1.46131	British Columbia	Male	Between 55 and 64	Some post-secondary	Employed (including self-employed)		No	No	No	No	No	No	No	No	No	No
2.03897	Alberta	Male	Between 25 and 34	Some post-secondary	Employed (including self-employed)		No	No	No	No	No	No	No	No	No	No
1.197	Ontario	Female	Between 45 and 54	Bachelor’s degree (e.g., BA, BS)	Employed (including self-employed)	Don’t know	No	No	No	No	No	No	No	No	No	No
1.1637	British Columbia	Female	Between 35 and 44	Bachelor’s degree (e.g., BA, BS)	Employed (including self-employed)		No	No	No	No	No	No	No	No	No	No
2.00631	Alberta	Female	Between 25 and 34	High school or equivalent	Employed (including self-employed)		No	No	No	No	No	No	No	No	No	No
0.789393	Quebec	Female	Between 35 and 44	Some post-secondary	Employed (including self-employed)		No	No	No	No	No	No	No	No	No	No
0.490013	Quebec	Male	75 or older	Bachelor’s degree (e.g., BA, BS)	Retired		No	No	No	No	No	No	No	No	No	No
0.513928	Quebec	Male	Between 35 and 44	Post-secondary diploma	Employed (including self-employed)	More than two years	No	No	No	No	No	No	No	No	No	No
0.932703	Atlantic Canada	Female	Between 35 and 44	Bachelor’s degree (e.g., BA, BS)	Employed (including self-employed)		No	No	No	No	No	No	No	No	No	No
0.513928	Quebec	Male	Between 35 and 44	Master’s or professional degree (e.g., MA, MS, Med)	Employed (including self-employed)		No	No	No	No	No	No	No	No	No	No
0.876865	Quebec	Female	Between 65 and 74	High school or equivalent	Retired		No	No	No	No	No	No	No	No	No	No
1.07812	British Columbia	Male	Between 35 and 44	Master’s or professional degree (e.g., MA, MS, Med)	Employed (including self-employed)		No	No	No	No	No	No	No	No	No	No
0.386777	Quebec	Female	Between 55 and 64	Master’s or professional degree (e.g., MA, MS, Med)	Employed (including self-employed)		No	No	No	No	No	No	No	No	No	No
0.606542	Quebec	Female	Between 55 and 64	Some post-secondary	Employed (including self-employed)		No	No	No	No	No	No	No	No	No	No
0.830827	Atlantic Canada	Male	Between 65 and 74	Bachelor’s degree (e.g., BA, BS)	Retired	More than two years	No	No	No	No	No	No	No	No	No	No
0.926493	Ontario	Female	Between 35 and 44	Post-secondary diploma	Employed (including self-employed)		No	No	No	No	No	No	No	No	No	No
1.12015	Alberta	Male	Between 35 and 44	Post-secondary diploma	Employed (including self-employed)		No	No	No	No	No	No	No	No	No	No
0.608815	Atlantic Canada	Male	Between 45 and 54	Post-secondary diploma	Employed (including self-employed)		No	No	No	No	No	No	No	No	No	No
1.09665	Alberta	Female	75 or older	High school or equivalent	Retired		No	No	No	No	No	No	No	No	No	No
0.974219	Quebec	Male	Between 35 and 44	Post-secondary diploma	Receiving disability benefits		No	No	No	No	No	No	No	No	No	No
1.41204	Alberta	Male	Between 55 and 64	Post-secondary diploma	Retired		No	No	No	No	No	No	No	No	No	No
0.988272	Quebec	Male	Between 25 and 34	Post-secondary diploma	Employed (including self-employed)		No	No	No	No	No	No	No	No	No	No
0.985886	Ontario	Male	Between 55 and 64	Some post-secondary	Employed (including self-employed)	More than two years	No	No	No	No	No	No	Yes	No	No	No	Agree	Agree	Agree	Disagree	Agree	Disagree	Agree	Agree	Disagree	Agree	Disagree	Disagree	Disagree	Disagree	Disagree	Disagree	Agree	Disagree	Disagree	Disagree	Agree	Agree	Agree
1.32214	Alberta	Male	Between 55 and 64	High school or equivalent	Employed (including self-employed)	Less than a year	No	No	No	No	No	No	No	No	No	No
1.50566	Atlantic Canada	Female	Between 65 and 74	Post-secondary diploma	Retired		No	No	No	No	No	No	No	No	No	No
0.312469	Quebec	Male	Between 65 and 74	Post-secondary diploma	Retired		No	No	No	No	No	No	No	No	No	No
0.868072	Quebec	Male	Between 45 and 54	High school or equivalent	Employed (including self-employed)		No	No	No	No	No	No	No	No	No	No
0.974219	Quebec	Male	Between 35 and 44	Master’s or professional degree (e.g., MA, MS, Med)	Employed (including self-employed)		No	No	No	No	No	No	No	No	No	No
1.05617	Ontario	Female	Between 35 and 44	Some post-secondary	Employed (including self-employed)	More than two years	No	No	No	No	No	No	No	No	No	No
0.876865	Quebec	Female	75 or older	Bachelor’s degree (e.g., BA, BS)	Retired		No	No	No	No	No	No	No	No	No	No
0.933527	Ontario	Male	Between 45 and 54	Bachelor’s degree (e.g., BA, BS)	Employed (including self-employed)		No	No	No	No	No	No	No	No	No	No	Strongly Agree	Strongly Agree	Strongly Agree	Strongly Agree	Strongly Agree	Agree	Agree	Strongly Agree	Strongly Agree	Strongly Agree	Strongly Agree	Strongly Agree	Strongly Agree	Strongly Agree	Strongly Agree	Strongly Agree	Agree	Agree	Agree	Agree	Agree	Agree	Agree
0.462571	Quebec	Female	Between 65 and 74	High school or equivalent	Retired		No	No	No	No	No	No	No	No	No	No
0.711982	Ontario	Male	75 or older	Some post-secondary	Employed (including self-employed)	More than two years	No	No	No	No	No	No	No	No	No	No
1.27045	Prairies	Female	Between 55 and 64	Post-secondary diploma	Retired	More than two years	No	No	No	No	No	No	No	No	No	No
0.711982	Ontario	Male	Between 65 and 74	High school or equivalent	Retired		No	No	No	No	No	No	No	No	No	No
0.954214	Quebec	Female	Between 35 and 44	Post-secondary diploma	Employed (including self-employed)		No	No	No	No	No	No	No	No	No	No
1.1131	Alberta	Male	Between 45 and 54	Post-secondary diploma	Employed (including self-employed)		No	No	No	No	No	No	No	No	No	No
0.733186	Quebec	Female	Between 55 and 64	High school or equivalent	Retired		No	No	No	No	No	No	No	No	No	No
0.737925	Quebec	Male	Between 55 and 64	Master’s or professional degree (e.g., MA, MS, Med)	Retired		No	No	No	No	No	No	No	No	No	No
1.00141	Prairies	Female	Between 65 and 74	Some post-secondary	Employed (including self-employed)	More than two years	No	No	No	No	No	No	No	No	No	No
0.592326	Quebec	Male	Between 65 and 74	Bachelor’s degree (e.g., BA, BS)	Employed (including self-employed)		No	No	No	No	No	No	No	No	No	No
0.718129	Quebec	Male	Between 45 and 54	Master’s or professional degree (e.g., MA, MS, Med)	Employed (including self-employed)		No	No	No	No	No	No	No	No	No	No
1.19603	Prairies	Female	Between 65 and 74	High school or equivalent	Retired		No	No	No	No	No	No	No	No	No	No
0.954214	Quebec	Female	Between 35 and 44	Bachelor’s degree (e.g., BA, BS)	Employed (including self-employed)	More than two years	No	No	No	No	No	No	No	No	No	No
0.776246	British Columbia	Male	Between 65 and 74	Bachelor’s degree (e.g., BA, BS)	Retired		No	No	No	No	No	No	No	No	No	No
1.12015	Alberta	Male	Between 35 and 44	Master’s or professional degree (e.g., MA, MS, Med)	Employed (including self-employed)		No	No	No	No	No	No	No	No	No	No
0.817567	Quebec	Male	Between 25 and 34	Less than high school	Employed (including self-employed)		No	No	No	No	No	No	No	No	No	No
0.817567	Quebec	Male	Between 25 and 34	Post-secondary diploma	Employed (including self-employed)		No	No	No	No	No	No	No	No	No	No
0.817567	Quebec	Male	Between 25 and 34	High school or equivalent	Employed (including self-employed)		No	No	No	No	No	No	No	No	No	No
0.817567	Quebec	Male	Between 25 and 34	Post-secondary diploma	Employed (including self-employed)		No	No	No	No	No	No	No	No	No	No
0.470556	Quebec	Male	Between 55 and 64	Master’s or professional degree (e.g., MA, MS, Med)	Employed (including self-employed)		No	No	No	No	No	No	No	No	No	No
1.12388	Ontario	Male	Between 55 and 64	Post-secondary diploma	Employed (including self-employed)		No	No	No	No	No	No	No	No	No	No
0.926493	Ontario	Female	Between 35 and 44	Post-secondary diploma	Employed (including self-employed)		No	No	No	No	No	No	No	No	No	No
1.12388	Ontario	Male	Between 55 and 64	Post-secondary diploma	Unemployed or laid off	More than two years	No	No	No	No	No	No	No	No	No	No
1.30962	Ontario	Female	Between 55 and 64	High school or equivalent	Employed (including self-employed)		No	No	No	No	No	No	No	No	No	No
0.903636	Alberta	Male	Between 65 and 74	Bachelor’s degree (e.g., BA, BS)	Retired		No	No	No	No	No	No	No	No	No	No
0.811635	Ontario	Male	Between 65 and 74	High school or equivalent	Employed (including self-employed)		No	No	No	No	No	No	No	No	No	No
0.817567	Quebec	Male	Between 25 and 34	Master’s or professional degree (e.g., MA, MS, Med)	Employed (including self-employed)		No	No	No	No	No	No	No	No	No	No
1.12069	Prairies	Male	Between 45 and 54	Master’s or professional degree (e.g., MA, MS, Med)	Employed (including self-employed)		No	No	No	No	No	No	No	No	No	No
1.12388	Ontario	Male	Between 55 and 64	Less than high school	Receiving disability benefits		No	No	No	No	No	No	No	No	No	No
0.754165	Quebec	Female	Between 25 and 34	Bachelor’s degree (e.g., BA, BS)	Employed (including self-employed)		No	No	No	No	No	No	No	No	No	No
1.37416	Ontario	Male	Between 18 and 24	Some post-secondary	A student		No	No	No	No	No	No	No	No	No	No
0.825732	Alberta	Female	Between 65 and 74	Bachelor’s degree (e.g., BA, BS)	Unemployed or laid off		No	No	No	No	No	No	No	No	No	No
1.19296	Ontario	Female	Between 65 and 74	High school or equivalent	Retired	More than two years	No	No	No	No	No	No	No	No	No	No
1.06419	Ontario	Male	Between 45 and 54	Bachelor’s degree (e.g., BA, BS)	Employed (including self-employed)		No	No	No	No	No	No	No	No	No	No
0.606542	Quebec	Female	Between 55 and 64	Bachelor’s degree (e.g., BA, BS)	Employed (including self-employed)		No	No	No	No	No	No	No	No	No	No
1.2349	Ontario	Male	Between 25 and 34	Bachelor’s degree (e.g., BA, BS)	Employed (including self-employed)	More than two years	No	No	No	No	No	No	No	No	No	No
0.513928	Quebec	Male	Between 35 and 44	Master’s or professional degree (e.g., MA, MS, Med)	Employed (including self-employed)	Less than a year	No	No	No	No	No	No	Yes	No	No	No	Agree	Agree	Strongly Agree	Disagree	Strongly Agree	Disagree	Strongly Agree	Agree	Disagree	Agree	Disagree	Disagree	Disagree	Disagree	Disagree	Disagree	Agree	Disagree	Disagree	Disagree	Agree	.d	.d
0.784759	Alberta	Male	Between 45 and 54	Bachelor’s degree (e.g., BA, BS)	Employed (including self-employed)		No	No	No	No	No	No	No	No	No	No
1.2365	Alberta	Female	Between 35 and 44	Bachelor’s degree (e.g., BA, BS)	Prefer not to say	Don’t know	No	No	No	No	No	No	No	No	No	No
0.926493	Ontario	Female	Between 35 and 44	Bachelor’s degree (e.g., BA, BS)	Unemployed or laid off		No	No	No	No	No	No	No	No	No	No
1.32057	Alberta	Female	Between 35 and 44	High school or equivalent	Unemployed or laid off		No	No	No	No	No	No	No	No	No	No
0.737925	Quebec	Male	Between 55 and 64	Bachelor’s degree (e.g., BA, BS)	Retired	More than two years	No	No	No	No	No	No	No	No	No	No
1.18301	British Columbia	Male	Between 65 and 74	Some post-secondary	Retired		No	No	No	No	No	No	No	No	No	No
0.606542	Quebec	Female	Between 55 and 64	Post-secondary diploma	Employed (including self-employed)		No	No	No	No	No	No	No	No	No	No
0.623897	Quebec	Female	Between 25 and 34	Master’s or professional degree (e.g., MA, MS, Med)	Employed (including self-employed)		No	No	No	No	No	No	No	No	No	No
0.988272	Quebec	Male	Between 25 and 34	Post-secondary diploma	Employed (including self-employed)		No	No	No	No	No	No	No	No	No	No
0.312469	Quebec	Male	Between 65 and 74	Bachelor’s degree (e.g., BA, BS)	Retired		No	No	No	No	No	No	No	No	No	No
1.14221	Ontario	Female	Between 25 and 34	Master’s or professional degree (e.g., MA, MS, Med)	Employed (including self-employed)		No	No	No	No	No	No	No	No	No	No
1.04649	Ontario	Female	Between 65 and 74	Bachelor’s degree (e.g., BA, BS)	Retired		No	No	No	No	No	No	No	No	No	No
1.12015	Alberta	Male	Between 35 and 44	Bachelor’s degree (e.g., BA, BS)	Employed (including self-employed)		No	No	No	No	No	No	No	No	No	No
1.37416	Ontario	Male	Between 18 and 24	Bachelor’s degree (e.g., BA, BS)	A student	More than two years	No	No	No	No	No	No	No	No	No	No
1.58549	British Columbia	Female	Between 55 and 64	High school or equivalent	Retired		No	No	No	No	No	No	No	No	No	No
0.988272	Quebec	Male	Between 25 and 34	Bachelor’s degree (e.g., BA, BS)	Employed (including self-employed)		No	No	No	No	No	No	No	No	No	No
0.900942	Quebec	Female	Between 45 and 54	Post-secondary diploma	Employed (including self-employed)		No	No	No	No	No	No	No	No	No	No
1.197	Ontario	Female	Between 45 and 54	Bachelor’s degree (e.g., BA, BS)	Employed (including self-employed)		No	No	No	No	No	No	No	Don’t know	No	No
1.50566	Atlantic Canada	Female	Between 65 and 74	Master’s or professional degree (e.g., MA, MS, Med)	Retired		No	No	No	No	No	No	No	No	No	No
1.80825	British Columbia	Female	Between 45 and 54	Master’s or professional degree (e.g., MA, MS, Med)	Employed (including self-employed)		No	No	No	No	No	No	No	No	No	No
0.933527	Ontario	Male	Between 45 and 54	Post-secondary diploma	Employed (including self-employed)		No	No	No	No	No	No	No	No	No	No
0.954214	Quebec	Female	Between 35 and 44	Bachelor’s degree (e.g., BA, BS)	Employed (including self-employed)	More than two years	No	No	No	No	No	No	No	No	No	No
1.20544	Ontario	Male	Between 18 and 24	Bachelor’s degree (e.g., BA, BS)	A student		No	No	No	No	No	No	No	No	No	No
0.876865	Quebec	Female	Between 65 and 74	Post-secondary diploma	Retired		No	No	No	No	No	No	No	No	No	No
1.14882	Ontario	Female	Between 55 and 64	Post-secondary diploma	Employed (including self-employed)		No	No	No	No	No	No	No	No	No	No
0.711982	Ontario	Male	Between 65 and 74	Master’s or professional degree (e.g., MA, MS, Med)	Retired		No	No	No	No	No	No	No	No	No	No
0.830827	Atlantic Canada	Male	Between 65 and 74	Post-secondary diploma	Employed (including self-employed)		No	No	No	No	No	No	No	No	No	No
0.900942	Quebec	Female	Between 45 and 54	Bachelor’s degree (e.g., BA, BS)	Employed (including self-employed)		No	No	No	No	No	No	No	No	No	No
1.06994	British Columbia	Female	Between 65 and 74	Bachelor’s degree (e.g., BA, BS)	Retired		No	No	No	No	No	No	No	No	No	No
1.53526	Alberta	Male	Between 25 and 34	Master’s or professional degree (e.g., MA, MS, Med)	Employed (including self-employed)		No	No	No	No	No	No	No	No	No	No
2.1776	Alberta	Male	Between 25 and 34	Post-secondary diploma	Employed (including self-employed)		No	No	No	No	No	No	No	No	No	No
1.12388	Ontario	Male	Between 55 and 64	High school or equivalent	Retired	More than two years	No	No	No	No	No	No	No	No	No	No
1.37416	Ontario	Male	Between 18 and 24	Some post-secondary	Employed (including self-employed)		No	No	No	No	No	No	No	No	No	No
1.09665	Alberta	Female	75 or older	Post-secondary diploma	Retired		No	No	No	No	No	No	No	No	No	No
0.825732	Alberta	Female	Between 65 and 74	Post-secondary diploma	Retired		No	No	No	No	No	No	No	No	No	No
1.12388	Ontario	Male	Between 55 and 64	Post-secondary diploma	Retired		No	No	No	No	No	No	No	No	No	No
1.20976	Quebec	Female	Between 18 and 24	Bachelor’s degree (e.g., BA, BS)	A student		No	No	No	No	No	No	No	No	No	No
1.01416	Atlantic Canada	Female	Between 35 and 44	Post-secondary diploma	Employed (including self-employed)		No	No	No	No	No	No	No	No	No	No
0.948399	Prairies	Male	Between 35 and 44	Doctorate (e.g., PhD, EdD)	Employed (including self-employed)		No	No	No	No	No	No	No	No	No	No
1.28697	Quebec	Male	Between 18 and 24	Some post-secondary	A student		No	No	No	No	No	No	No	No	No	No
1.05617	Ontario	Female	Between 35 and 44	Bachelor’s degree (e.g., BA, BS)	Employed (including self-employed)		No	No	No	No	No	No	No	No	No	No
0.876865	Quebec	Female	75 or older	Post-secondary diploma	Retired		No	No	No	No	No	No	No	No	No	No
0.988272	Quebec	Male	Between 25 and 34	Doctorate (e.g., PhD, EdD)	A student		No	No	No	No	No	No	No	No	No	No
1.72069	Alberta	Non-binary	Between 18 and 24	High school or equivalent	Employed (including self-employed)		No	No	No	No	No	No	No	No	No	No
0.789393	Quebec	Female	Between 35 and 44	Less than high school	Prefer not to say	More than two years	No	No	No	No	Yes	No	No	No	Yes	No	Agree	Agree	Strongly Agree	Strongly Disagree	Disagree	Disagree	Agree	Strongly Agree	Disagree	Strongly Agree	Disagree	Disagree	Disagree	Disagree	Disagree	Strongly Disagree	.n	.n	.n	Disagree	.d	.d	.d
0.789393	Quebec	Female	Between 35 and 44	Master’s or professional degree (e.g., MA, MS, Med)	Employed (including self-employed)		No	No	No	No	No	No	No	No	No	No
2.03897	Alberta	Male	Between 25 and 34	Bachelor’s degree (e.g., BA, BS)	Employed (including self-employed)		No	No	No	No	No	No	No	No	No	No
2.1776	Alberta	Male	Between 25 and 34	Post-secondary diploma	Employed (including self-employed)		No	No	No	No	No	No	No	No	No	No
0.857839	Prairies	Female	Between 35 and 44	Bachelor’s degree (e.g., BA, BS)	Employed (including self-employed)		No	No	No	No	No	No	No	No	No	No
0.876865	Quebec	Female	Between 65 and 74	Post-secondary diploma	Retired		No	No	No	No	No	No	No	No	No	No
1.53526	Alberta	Male	Between 25 and 34	Post-secondary diploma	Employed (including self-employed)		No	No	No	No	No	No	No	No	No	No
1.04649	Ontario	Female	Between 65 and 74	Some post-secondary	Retired		No	No	No	No	No	No	No	No	No	No
0.592326	Quebec	Male	75 or older	Post-secondary diploma	Retired		No	No	No	No	No	No	No	No	No	No
0.985886	Ontario	Male	Between 55 and 64	Bachelor’s degree (e.g., BA, BS)	Retired		No	No	No	No	No	No	No	No	No	No
0.592326	Quebec	Male	Between 65 and 74	Less than high school	Retired		No	No	No	No	No	No	No	No	No	No
1.197	Ontario	Female	Between 45 and 54	High school or equivalent	Employed (including self-employed)		No	No	No	No	No	No	No	No	No	No
0.93375	Prairies	Male	Between 65 and 74	Post-secondary diploma	Retired		No	No	No	No	No	No	No	No	No	No
0.99552	Alberta	Male	Between 55 and 64	Post-secondary diploma	Employed (including self-employed)		No	No	No	No	No	No	No	No	No	No
2.00631	Alberta	Female	Between 25 and 34	Some post-secondary	Employed (including self-employed)		No	No	No	No	No	No	No	No	No	No
0.718129	Quebec	Male	Between 45 and 54	High school or equivalent	Employed (including self-employed)		No	No	No	No	No	No	No	No	No	No
0.733186	Quebec	Female	Between 55 and 64	Post-secondary diploma	Retired		No	No	No	No	No	No	No	No	No	No
1.61114	Alberta	Male	Between 18 and 24	Some post-secondary	A student		No	No	No	No	No	No	No	No	No	No
0.776246	British Columbia	Male	Between 65 and 74	Bachelor’s degree (e.g., BA, BS)	Retired		No	No	No	No	No	No	No	No	No	No
0.835811	British Columbia	Male	Between 45 and 54	Bachelor’s degree (e.g., BA, BS)	Employed (including self-employed)		No	No	No	No	No	No	No	No	No	No
1.19296	Ontario	Female	Between 65 and 74	Other	Retired		No	No	No	No	No	No	No	No	No	No
1.32214	Alberta	Male	Between 55 and 64	High school or equivalent	Employed (including self-employed)		No	No	No	No	No	No	No	No	No	No
1.90886	Ontario	Female	Between 18 and 24	Some post-secondary	A student		No	No	No	No	No	No	No	No	No	No
0.718129	Quebec	Male	Between 45 and 54	Bachelor’s degree (e.g., BA, BS)	Employed (including self-employed)		No	No	No	No	No	No	No	No	No	No
0.933527	Ontario	Male	Between 45 and 54	Bachelor’s degree (e.g., BA, BS)	Employed (including self-employed)		No	No	No	No	No	No	No	No	No	No
1.27039	Prairies	Female	Between 25 and 34	Bachelor’s degree (e.g., BA, BS)	Employed (including self-employed)		No	No	No	No	No	No	No	No	No	No
0.974219	Quebec	Male	Between 35 and 44	Bachelor’s degree (e.g., BA, BS)	A student		No	No	No	No	No	No	No	No	No	Don’t know
1.19296	Ontario	Female	Between 65 and 74	Some post-secondary	Retired		No	No	No	No	No	No	No	No	No	No
1.19296	Ontario	Female	75 or older	Post-secondary diploma	Retired	More than two years	No	No	No	No	No	No	No	No	No	No
1.19296	Ontario	Female	75 or older	Some post-secondary	Retired		No	No	No	No	No	No	No	No	No	No
1.19296	Ontario	Female	75 or older	Other	Retired		No	No	No	No	No	No	No	No	No	No
0.950757	Ontario	Male	Between 35 and 44	Doctorate (e.g., PhD, EdD)	Employed (including self-employed)		No	No	No	No	No	No	No	No	No	No
1.14882	Ontario	Female	Between 55 and 64	Post-secondary diploma	Retired		No	No	No	No	No	No	No	No	No	No
1.14221	Ontario	Female	Between 25 and 34	Bachelor’s degree (e.g., BA, BS)	Employed (including self-employed)		No	No	No	No	Yes	No	No	No	No	No	Strongly Agree	Strongly Agree	Strongly Agree	Strongly Disagree	Strongly Disagree	Strongly Disagree	Strongly Agree	Strongly Agree	Strongly Disagree	.n	.n	Strongly Disagree	Strongly Disagree	Strongly Disagree	Strongly Disagree	Strongly Disagree	.n	Strongly Disagree	Strongly Disagree	Strongly Disagree	Strongly Agree	.d	.d
0.711982	Ontario	Male	Between 65 and 74	Some post-secondary	Retired		No	No	No	No	No	No	No	No	No	No
1.19296	Ontario	Female	Between 65 and 74	Bachelor’s degree (e.g., BA, BS)	Retired		No	No	No	No	No	No	No	No	No	No
0.737925	Quebec	Male	Between 55 and 64	Bachelor’s degree (e.g., BA, BS)	Retired		No	No	No	No	No	No	No	No	No	No
0.776246	British Columbia	Male	Between 65 and 74	Post-secondary diploma	Retired	More than two years	No	No	No	No	No	No	No	No	No	No
0.933527	Ontario	Male	Between 45 and 54	Bachelor’s degree (e.g., BA, BS)	Employed (including self-employed)		No	No	No	No	No	No	No	No	No	No
0.711982	Ontario	Male	Between 65 and 74	Post-secondary diploma	Retired		No	No	No	No	No	No	No	No	No	No
1.09665	Alberta	Female	Between 65 and 74	Post-secondary diploma	Retired		No	No	No	No	No	No	No	No	No	No
1.05003	Ontario	Female	Between 45 and 54	Bachelor’s degree (e.g., BA, BS)	Employed (including self-employed)		No	No	No	No	No	No	No	No	No	No
1.18301	British Columbia	Male	Between 65 and 74	Less than high school	Retired		No	No	No	No	No	No	No	No	No	No
1.04649	Ontario	Female	75 or older	Post-secondary diploma	Retired		No	No	No	No	No	No	No	No	No	No
0.592326	Quebec	Male	Between 65 and 74	High school or equivalent	Retired		No	No	No	No	No	No	No	No	No	No
0.685587	Atlantic Canada	Female	Between 45 and 54	Post-secondary diploma	Employed (including self-employed)	More than two years	No	No	No	No	No	No	No	No	No	No
0.811635	Ontario	Male	75 or older	Master’s or professional degree (e.g., MA, MS, Med)	Retired		No	No	No	No	No	No	No	No	No	No
1.18301	British Columbia	Male	Between 65 and 74	Bachelor’s degree (e.g., BA, BS)	Retired		No	No	No	No	No	No	No	No	No	No
1.05617	Ontario	Female	Between 35 and 44	Post-secondary diploma	Employed (including self-employed)		No	No	No	No	No	No	No	No	No	No
0.592326	Quebec	Male	Between 65 and 74	Bachelor’s degree (e.g., BA, BS)	Receiving disability benefits		No	No	No	No	No	No	No	No	No	No
1.06419	Ontario	Male	Between 45 and 54	Master’s or professional degree (e.g., MA, MS, Med)	Employed (including self-employed)	More than two years	No	No	No	No	No	No	No	No	No	No
0.606542	Quebec	Female	Between 55 and 64	Post-secondary diploma	Retired	More than two years	No	No	No	No	No	No	No	No	No	No
1.58549	British Columbia	Female	Between 55 and 64	High school or equivalent	Retired	More than two years	No	No	No	No	No	No	No	No	No	No
0.892	Quebec	Male	Between 55 and 64	High school or equivalent	Retired		No	No	No	No	No	No	No	No	No	No
1.1637	British Columbia	Female	Between 35 and 44	Master’s or professional degree (e.g., MA, MS, Med)	Employed (including self-employed)		No	No	No	No	No	No	No	No	No	No
0.490013	Quebec	Male	Between 65 and 74	Post-secondary diploma	Retired	More than two years	No	No	No	No	No	No	No	No	No	No
0.711982	Ontario	Male	75 or older	Master’s or professional degree (e.g., MA, MS, Med)	Retired		No	No	No	No	No	No	No	No	No	No
1.19296	Ontario	Female	Between 65 and 74	Master’s or professional degree (e.g., MA, MS, Med)	Retired		No	No	No	No	No	No	No	No	No	No
0.958858	British Columbia	Male	Between 55 and 64	Bachelor’s degree (e.g., BA, BS)	Employed (including self-employed)		No	No	No	No	No	No	No	No	No	No
0.811635	Ontario	Male	75 or older	High school or equivalent	Employed (including self-employed)		No	No	No	No	No	No	No	No	No	No
1.77349	British Columbia	Female	Between 35 and 44	Post-secondary diploma	Employed (including self-employed)	More than two years	No	No	No	No	Yes	No	No	No	No	No	Disagree	Disagree	Agree	Disagree	Disagree	Disagree	Disagree	Disagree	Disagree	Disagree	Agree	Agree	Disagree	Agree	Disagree	Disagree	Disagree	Disagree	Disagree	Disagree	Disagree	Disagree	Disagree
0.835811	British Columbia	Male	Between 45 and 54	Master’s or professional degree (e.g., MA, MS, Med)	Employed (including self-employed)		No	No	No	No	No	No	No	No	No	No
1.04775	Prairies	Female	Between 45 and 54	High school or equivalent	Receiving disability benefits	More than two years	No	No	No	No	No	No	No	No	No	No
1.04649	Ontario	Female	Between 65 and 74	Bachelor’s degree (e.g., BA, BS)	Retired		No	No	No	No	No	No	No	No	No	No
0.811635	Ontario	Male	75 or older	High school or equivalent	Retired		No	No	No	No	No	No	No	No	No	No
0.776246	British Columbia	Male	Between 65 and 74	Prefer not to say	Employed (including self-employed)		No	No	No	No	No	No	No	No	No	No
1.63059	British Columbia	Female	Between 65 and 74	Some post-secondary	Employed (including self-employed)		No	No	No	No	No	No	No	No	No	No
0.903636	Alberta	Male	Between 65 and 74	Some post-secondary	Retired	More than two years	No	No	No	No	No	No	No	No	No	No
0.470556	Quebec	Male	Between 55 and 64	Post-secondary diploma	Employed (including self-employed)		No	No	No	No	No	No	No	No	No	No
1.197	Ontario	Female	Between 45 and 54	Post-secondary diploma	Unemployed or laid off		No	No	No	No	No	No	No	No	No	No
1.04649	Ontario	Female	Between 65 and 74	Post-secondary diploma	Retired	More than two years	No	No	No	No	No	No	No	No	No	No
0.312469	Quebec	Male	Between 65 and 74	High school or equivalent	Retired		No	No	No	No	No	No	No	No	No	No
0.876865	Quebec	Female	Between 65 and 74	Post-secondary diploma	Retired		No	No	No	No	No	No	No	No	No	No
1.14882	Ontario	Female	Between 55 and 64	High school or equivalent	Other		No	No	No	No	No	No	No	No	No	No
0.754165	Quebec	Female	Between 25 and 34	Post-secondary diploma	Employed (including self-employed)		No	No	No	No	No	No	No	No	No	No
1.05617	Ontario	Female	Between 35 and 44	Post-secondary diploma	Other		No	No	No	No	No	No	No	No	No	No
0.737925	Quebec	Male	Between 55 and 64	Post-secondary diploma	Employed (including self-employed)		No	No	No	No	No	No	No	No	No	No
1.06419	Ontario	Male	Between 45 and 54	Bachelor’s degree (e.g., BA, BS)	Employed (including self-employed)		No	No	No	No	No	No	No	No	No	No
0.846107	Alberta	Male	Between 65 and 74	Bachelor’s degree (e.g., BA, BS)	Retired		No	No	No	No	No	No	No	No	No	No
0.985886	Ontario	Male	Between 55 and 64	Bachelor’s degree (e.g., BA, BS)	Employed (including self-employed)		No	No	No	No	No	No	No	No	No	No
0.733186	Quebec	Female	Between 55 and 64	Bachelor’s degree (e.g., BA, BS)	Employed (including self-employed)		No	No	No	No	No	No	No	No	No	No
0.846107	Alberta	Male	Between 65 and 74	Post-secondary diploma	Employed (including self-employed)		No	No	No	No	No	No	No	No	No	No
0.846107	Alberta	Male	75 or older	Post-secondary diploma	Retired		No	No	No	No	No	No	No	No	No	No
1.20017	Atlantic Canada	Male	Between 55 and 64	Post-secondary diploma	Employed (including self-employed)		No	No	No	No	No	No	No	No	No	No
0.950757	Ontario	Male	Between 35 and 44	Bachelor’s degree (e.g., BA, BS)	Employed (including self-employed)		No	No	No	No	No	No	No	No	No	No
1.20017	Atlantic Canada	Male	Between 55 and 64	Some post-secondary	Retired	More than two years	No	No	No	No	No	No	No	No	No	No
1.01165	British Columbia	Male	Between 18 and 24	Bachelor’s degree (e.g., BA, BS)	Employed (including self-employed)		No	No	No	Yes	No	No	No	No	No	No	Agree	Agree	Agree	Agree	Agree	Agree	Agree	Agree	Agree	Agree	Agree	Agree	Agree	Agree	Agree	Agree	Agree	Agree	Agree	Agree	Agree	Agree	Agree
0.846107	Alberta	Male	75 or older	Post-secondary diploma	Retired		No	No	No	No	No	No	No	No	No	No
0.931033	Alberta	Female	Between 35 and 44	Bachelor’s degree (e.g., BA, BS)	Employed (including self-employed)		No	No	No	No	No	No	No	No	No	No
0.475273	Quebec	Female	Between 45 and 54	Other	Employed (including self-employed)	More than two years	No	No	No	No	No	No	No	No	No	No
0.592326	Quebec	Male	Between 65 and 74	Some post-secondary	Retired		No	No	No	No	No	No	No	No	No	No
0.830827	Atlantic Canada	Male	Between 65 and 74	High school or equivalent	Retired		No	No	No	No	No	Prefer not to answer	No	No	No	No
0.776246	British Columbia	Male	Between 65 and 74	Bachelor’s degree (e.g., BA, BS)	Retired		No	No	No	No	No	No	No	No	No	No
0.592326	Quebec	Male	75 or older	Bachelor’s degree (e.g., BA, BS)	Retired		No	No	No	No	No	No	No	No	No	No
1.0406	Atlantic Canada	Female	Between 55 and 64	High school or equivalent	Employed (including self-employed)		No	No	No	No	No	No	No	No	No	No
1.06994	British Columbia	Female	Between 65 and 74	Some post-secondary	Retired		No	No	No	No	No	No	No	No	No	No
1.14036	Alberta	Female	Between 45 and 54	Bachelor’s degree (e.g., BA, BS)	Employed (including self-employed)		No	No	No	No	No	No	No	No	No	No
1.30962	Ontario	Female	Between 55 and 64	High school or equivalent	Unemployed or laid off		No	No	No	No	No	No	No	No	No	No
0.903636	Alberta	Male	Between 65 and 74	Bachelor’s degree (e.g., BA, BS)	Retired		No	No	No	No	No	No	No	No	No	No
2.70055	Prairies	Female	Between 18 and 24	Bachelor’s degree (e.g., BA, BS)	A student		No	No	No	No	No	No	No	No	No	No
0.754165	Quebec	Female	Between 25 and 34	High school or equivalent	Prefer not to say	More than two years	No	No	No	No	No	No	No	No	No	No
1.19296	Ontario	Female	Between 65 and 74	High school or equivalent	Employed (including self-employed)		No	No	No	No	No	No	No	No	No	No
2.17603	Ontario	Female	Between 18 and 24	High school or equivalent	A student		No	No	No	No	No	No	No	No	No	No
0.592326	Quebec	Male	Between 65 and 74	High school or equivalent	Retired		No	No	No	No	No	No	No	No	No	No
0.592326	Quebec	Male	75 or older	Bachelor’s degree (e.g., BA, BS)	Retired		No	No	No	No	No	No	No	No	No	No
1.4145	Alberta	Female	Between 25 and 34	High school or equivalent	Employed (including self-employed)	More than two years	No	No	No	No	No	No	No	No	No	No
0.817567	Quebec	Male	Between 25 and 34	Post-secondary diploma	Employed (including self-employed)		No	No	No	No	No	No	No	No	No	No
1.0406	Atlantic Canada	Female	Between 55 and 64	Post-secondary diploma	Unemployed or laid off		No	No	No	No	No	No	No	No	No	No
0.637085	Alberta	Male	Between 65 and 74	Post-secondary diploma	Retired		No	No	No	No	No	No	No	No	No	No
0.985886	Ontario	Male	Between 55 and 64	Bachelor’s degree (e.g., BA, BS)	Retired		No	No	No	No	No	No	No	No	No	No
0.623897	Quebec	Female	Between 25 and 34	Post-secondary diploma	Employed (including self-employed)		No	No	No	No	No	No	No	No	No	No
0.811635	Ontario	Male	75 or older	Master’s or professional degree (e.g., MA, MS, Med)	Retired		No	No	No	No	No	No	No	No	No	No
1.06419	Ontario	Male	Between 45 and 54	Post-secondary diploma	Employed (including self-employed)		No	No	No	No	No	No	No	No	No	No
0.462571	Quebec	Female	Between 65 and 74	Bachelor’s degree (e.g., BA, BS)	Retired		No	No	No	No	No	No	No	No	No	No
0.462571	Quebec	Female	Between 65 and 74	Post-secondary diploma	Retired		No	No	No	No	No	No	No	No	No	No
0.892	Quebec	Non-binary	Between 55 and 64	High school or equivalent	Employed (including self-employed)		No	No	No	No	No	No	No	No	No	No
1.25954	Alberta	Female	Between 55 and 64	Post-secondary diploma	Other		No	No	No	No	No	No	No	No	No	No
1.50566	Atlantic Canada	Female	Between 65 and 74	Post-secondary diploma	Employed (including self-employed)		No	No	No	No	No	No	No	No	No	No
0.592326	Quebec	Male	75 or older	Master’s or professional degree (e.g., MA, MS, Med)	Retired		No	No	No	No	No	No	No	No	No	No
0.877265	Prairies	Female	Between 45 and 54	Post-secondary diploma	Employed (including self-employed)		No	No	No	No	No	No	No	No	No	No
1.11582	British Columbia	Female	Between 25 and 34	Some post-secondary	Employed (including self-employed)		No	No	No	No	No	No	No	No	No	No
0.754165	Quebec	Female	Between 25 and 34	Post-secondary diploma	Employed (including self-employed)		No	No	No	No	No	No	No	No	No	No
0.811635	Ontario	Male	Between 65 and 74	Post-secondary diploma	Unemployed or laid off		No	No	No	No	No	No	No	No	No	No
0.503375	Quebec	Female	Between 35 and 44	Bachelor’s degree (e.g., BA, BS)	Employed (including self-employed)		No	No	No	No	No	No	No	No	No	No
0.789393	Quebec	Female	Between 35 and 44	Bachelor’s degree (e.g., BA, BS)	Employed (including self-employed)		No	No	No	No	No	No	No	No	No	No
1.06776	Alberta	Female	Between 45 and 54	Bachelor’s degree (e.g., BA, BS)	Employed (including self-employed)		No	No	No	No	No	No	No	No	No	No
1.25954	Alberta	Female	Between 55 and 64	Some post-secondary	Receiving disability benefits		No	No	No	No	No	No	No	No	No	No
1.2349	Ontario	Male	Between 25 and 34	Bachelor’s degree (e.g., BA, BS)	Unemployed or laid off		No	No	No	No	No	No	No	No	No	No
1.12015	Alberta	Male	Between 35 and 44	Bachelor’s degree (e.g., BA, BS)	Employed (including self-employed)		No	No	No	No	No	No	No	No	No	No
0.988272	Quebec	Male	Between 25 and 34	Bachelor’s degree (e.g., BA, BS)	Employed (including self-employed)		No	No	No	No	No	No	No	No	No	No
1.27045	Prairies	Female	Between 55 and 64	Post-secondary diploma	Retired		No	No	No	No	No	No	No	No	No	No
1.19296	Ontario	Female	Between 65 and 74	High school or equivalent	Retired		No	No	No	No	No	No	No	No	No	No
0.926493	Ontario	Female	Between 35 and 44	Post-secondary diploma	Employed (including self-employed)		No	No	No	No	No	No	No	No	No	No
0.876865	Quebec	Female	Between 65 and 74	Bachelor’s degree (e.g., BA, BS)	Retired	More than two years	No	No	No	No	No	No	No	No	No	No
1.04775	Prairies	Female	Between 45 and 54	High school or equivalent	Receiving disability benefits		No	No	No	No	No	No	No	No	No	No
0.718129	Quebec	Male	Between 45 and 54	Master’s or professional degree (e.g., MA, MS, Med)	Receiving disability benefits		No	No	No	No	No	No	No	No	No	No
1.09665	Alberta	Female	Between 65 and 74	Bachelor’s degree (e.g., BA, BS)	Retired		No	No	No	No	No	No	No	No	No	No
1.09665	Alberta	Female	Between 65 and 74	Master’s or professional degree (e.g., MA, MS, Med)	Retired		No	No	No	No	No	No	No	No	No	No
0.985886	Ontario	Male	Between 55 and 64	Bachelor’s degree (e.g., BA, BS)	Employed (including self-employed)		No	No	No	No	No	No	No	No	No	No
1.30962	Ontario	Female	Between 55 and 64	High school or equivalent	Retired		No	No	No	No	No	No	No	No	No	No
1.2349	Ontario	Male	Between 25 and 34	Bachelor’s degree (e.g., BA, BS)	Employed (including self-employed)		No	No	No	No	No	No	No	No	No	No
1.00141	Prairies	Female	Between 65 and 74	Post-secondary diploma	Employed (including self-employed)		No	No	No	No	No	No	No	No	No	No
0.931033	Alberta	Female	Between 35 and 44	Some post-secondary	Employed (including self-employed)		No	No	No	No	No	No	No	No	No	No
1.08383	Ontario	Male	Between 35 and 44	Bachelor’s degree (e.g., BA, BS)	Employed (including self-employed)		No	No	No	No	No	No	No	No	No	No
0.926493	Ontario	Female	Between 35 and 44	Post-secondary diploma	Employed (including self-employed)		No	No	No	No	No	No	No	No	No	No
1.04649	Ontario	Female	Between 65 and 74	Post-secondary diploma	Retired	More than two years	No	No	No	No	No	No	No	No	No	No
0.312469	Quebec	Male	Between 65 and 74	High school or equivalent	Employed (including self-employed)		No	No	No	No	No	No	No	No	No	No
1.37416	Ontario	Male	Between 18 and 24	Bachelor’s degree (e.g., BA, BS)	Employed (including self-employed)		No	No	No	No	No	No	No	No	No	No
0.99552	Alberta	Male	Between 55 and 64	Post-secondary diploma	Retired		No	No	No	No	No	No	No	No	No	No
0.592326	Quebec	Male	75 or older	Master’s or professional degree (e.g., MA, MS, Med)	Retired		No	No	No	No	No	No	No	No	No	No
0.490013	Quebec	Male	Between 65 and 74	Bachelor’s degree (e.g., BA, BS)	Retired		No	No	No	No	No	No	No	No	No	No
0.725404	Quebec	Female	Between 65 and 74	Master’s or professional degree (e.g., MA, MS, Med)	Retired		No	No	No	No	No	No	No	No	No	No
1.90886	Ontario	Female	Between 18 and 24	Bachelor’s degree (e.g., BA, BS)	A student		No	No	No	No	No	No	No	No	No	No
0.490013	Quebec	Male	75 or older	Master’s or professional degree (e.g., MA, MS, Med)	Retired		No	No	No	No	No	No	No	No	No	No
1.04775	Prairies	Female	Between 45 and 54	Bachelor’s degree (e.g., BA, BS)	Employed (including self-employed)		No	No	No	No	No	No	No	No	No	No
0.737925	Quebec	Male	Between 55 and 64	High school or equivalent	Employed (including self-employed)	More than two years	No	No	No	No	Yes	No	No	No	No	No	Strongly Agree	Strongly Agree	Strongly Agree	Strongly Disagree	Strongly Agree	Strongly Disagree	Strongly Agree	Strongly Agree	Strongly Disagree	Strongly Agree	Strongly Disagree	Agree	Strongly Disagree	Disagree	Strongly Disagree	Disagree	Strongly Agree	Strongly Disagree	Strongly Disagree	Strongly Disagree	Strongly Disagree	.d	.d
0.606542	Quebec	Female	Between 55 and 64	Bachelor’s degree (e.g., BA, BS)	Retired		No	No	No	No	No	No	No	No	No	No
0.99552	Alberta	Male	Between 55 and 64	Bachelor’s degree (e.g., BA, BS)	Employed (including self-employed)		No	No	No	No	No	No	No	No	No	No
1.32057	Alberta	Female	Between 35 and 44	Post-secondary diploma	Employed (including self-employed)		No	No	No	No	No	No	No	No	No	No
0.835811	British Columbia	Male	Between 45 and 54	Post-secondary diploma	Employed (including self-employed)	More than two years	No	No	No	No	No	No	No	No	No	No
1.00079	Quebec	Female	Between 18 and 24	Some post-secondary	A student		No	No	No	No	No	No	No	No	No	No
1.19296	Ontario	Female	Between 65 and 74	Post-secondary diploma	Retired	More than two years	No	No	No	No	No	No	No	No	No	No
1.19296	Ontario	Female	Between 65 and 74	Post-secondary diploma	Employed (including self-employed)		No	No	No	No	No	No	No	No	No	No
0.926493	Ontario	Female	Between 35 and 44	Bachelor’s degree (e.g., BA, BS)	Employed (including self-employed)		No	No	No	No	No	No	No	No	No	No
0.711982	Ontario	Male	Between 65 and 74	Bachelor’s degree (e.g., BA, BS)	Retired		No	No	No	No	No	No	No	No	No	No
0.696964	Atlantic Canada	Female	Between 45 and 54	Post-secondary diploma	Employed (including self-employed)		No	No	No	No	No	No	No	No	No	No
0.623897	Quebec	Female	Between 25 and 34	Post-secondary diploma	Employed (including self-employed)		No	No	No	No	No	No	No	No	No	No
0.957363	Atlantic Canada	Male	Between 45 and 54	High school or equivalent	Employed (including self-employed)		No	No	No	No	No	No	Don’t know	Don’t know	No	No
0.503375	Quebec	Female	Between 35 and 44	Less than high school	Other		No	No	No	No	No	No	No	No	No	No
1.27378	British Columbia	Male	Between 45 and 54	Bachelor’s degree (e.g., BA, BS)	Employed (including self-employed)	More than two years	No	No	No	No	Yes	No	No	No	No	No	Agree	Agree	Agree	Agree	Agree	Disagree	Agree	Agree	Strongly Disagree	Agree	Disagree	Disagree	Disagree	Disagree	Disagree	Disagree	Agree	Disagree	Disagree	Agree	Agree	Agree	Disagree
0.835811	British Columbia	Male	Between 45 and 54	Bachelor’s degree (e.g., BA, BS)	Employed (including self-employed)		No	No	No	No	No	No	No	No	No	No
0.789393	Quebec	Female	Between 35 and 44	Other	Employed (including self-employed)		No	No	No	No	No	No	No	No	No	No
1.13148	Atlantic Canada	Female	Between 55 and 64	Post-secondary diploma	Employed (including self-employed)		No	No	No	No	No	No	No	No	No	No
2.26112	Prairies	Female	Between 18 and 24	Post-secondary diploma	A student		No	No	No	No	No	No	No	No	No	No
0.900942	Quebec	Female	Between 45 and 54	Post-secondary diploma	Employed (including self-employed)		No	No	No	No	No	No	No	No	No	No
1.01165	British Columbia	Male	Between 18 and 24	Bachelor’s degree (e.g., BA, BS)	A student	1-2 years	No	No	No	No	Yes	No	No	No	No	No	Agree	Disagree	Agree	Strongly Disagree	Disagree	Strongly Agree	Agree	Strongly Agree	Agree	Strongly Agree	Disagree	Disagree	Strongly Agree	Disagree	Disagree	Strongly Agree	Agree	Disagree	Strongly Disagree	Strongly Agree	Strongly Agree	Strongly Agree	Agree
1.30208	Ontario	Female	Between 25 and 34	Bachelor’s degree (e.g., BA, BS)	Employed (including self-employed)		No	No	No	No	No	No	No	No	No	No
0.725404	Quebec	Female	Between 65 and 74	Post-secondary diploma	Retired	More than two years	No	No	No	No	No	No	No	No	No	No
0.958858	British Columbia	Male	Between 55 and 64	High school or equivalent	Employed (including self-employed)		No	No	No	No	No	No	No	No	No	No
0.892	Quebec	Male	Between 55 and 64	Bachelor’s degree (e.g., BA, BS)	Employed (including self-employed)	More than two years	No	No	No	No	No	No	No	No	No	No
0.948399	Prairies	Male	Between 35 and 44	Post-secondary diploma	Receiving disability benefits	More than two years	No	No	No	No	No	No	No	No	No	No
1.2349	Ontario	Male	Between 25 and 34	Bachelor’s degree (e.g., BA, BS)	Employed (including self-employed)		No	No	No	No	No	No	No	No	No	No
0.462571	Quebec	Female	Between 65 and 74	Post-secondary diploma	Retired		No	No	No	No	No	No	No	No	No	No
0.835811	British Columbia	Male	Between 45 and 54	Bachelor’s degree (e.g., BA, BS)	Employed (including self-employed)		No	No	No	No	No	No	No	No	No	No
0.711982	Ontario	Male	75 or older	Master’s or professional degree (e.g., MA, MS, Med)	Retired		No	No	No	No	No	No	No	No	No	No
0.811635	Ontario	Male	Between 65 and 74	Bachelor’s degree (e.g., BA, BS)	Retired	More than two years	No	No	No	No	No	No	No	No	No	No
0.903636	Alberta	Male	Between 65 and 74	Post-secondary diploma	Unemployed or laid off		No	No	No	No	No	No	No	No	No	No
0.733186	Quebec	Female	Between 55 and 64	High school or equivalent	Retired		No	No	No	No	No	No	No	No	No	No
1.07812	British Columbia	Male	Between 35 and 44	Bachelor’s degree (e.g., BA, BS)	Employed (including self-employed)		No	No	No	No	No	No	No	No	No	No
0.707424	British Columbia	Male	Between 35 and 44	Bachelor’s degree (e.g., BA, BS)	Employed (including self-employed)		No	No	No	No	No	No	No	No	No	No
1.14036	Alberta	Female	Between 45 and 54	Prefer not to say	Employed (including self-employed)		No	No	No	No	No	No	No	No	No	No
1.87858	Alberta	Female	Between 25 and 34	Post-secondary diploma	Employed (including self-employed)		No	No	No	No	No	No	No	No	No	No
0.888007	Alberta	Female	Between 55 and 64	Bachelor’s degree (e.g., BA, BS)	Retired		No	No	No	No	No	No	No	No	No	No
0.888007	Alberta	Female	Between 55 and 64	Post-secondary diploma	Employed (including self-employed)		No	No	No	No	No	No	No	No	No	No
0.985886	Ontario	Male	Between 55 and 64	Bachelor’s degree (e.g., BA, BS)	Employed (including self-employed)		No	No	No	No	No	No	No	No	No	No
1.14882	Ontario	Female	Between 55 and 64	Bachelor’s degree (e.g., BA, BS)	Employed (including self-employed)		No	No	No	No	No	No	No	No	No	No
0.737925	Quebec	Male	Between 55 and 64	Less than high school	Retired		No	No	No	No	No	No	No	No	No	No
0.888007	Alberta	Female	Between 55 and 64	High school or equivalent	Employed (including self-employed)		No	No	No	No	No	No	No	No	No	No
0.490013	Quebec	Male	Between 65 and 74	Post-secondary diploma	Retired		No	No	No	No	No	No	No	No	No	No
1.2349	Ontario	Male	Between 25 and 34	Bachelor’s degree (e.g., BA, BS)	A student		No	No	No	No	No	No	No	No	No	No
0.805942	Quebec	Male	Between 35 and 44	Post-secondary diploma	Employed (including self-employed)		No	No	No	No	No	No	No	No	No	No
1.2349	Ontario	Male	Between 25 and 34	Post-secondary diploma	Employed (including self-employed)		No	No	No	No	No	No	No	No	No	No
0.811635	Ontario	Male	75 or older	Some post-secondary	Retired		No	No	No	No	No	No	No	No	No	No
0.685587	Atlantic Canada	Female	Between 45 and 54	Master’s or professional degree (e.g., MA, MS, Med)	Employed (including self-employed)	More than two years	No	No	No	No	No	No	No	No	No	No
0.835811	British Columbia	Male	Between 45 and 54	Bachelor’s degree (e.g., BA, BS)	Employed (including self-employed)		No	No	No	No	No	No	No	No	No	No
0.592326	Quebec	Male	Between 65 and 74	Post-secondary diploma	Retired		No	No	No	No	No	No	No	No	No	No
1.17936	Alberta	Female	Between 55 and 64	Post-secondary diploma	Retired		No	No	No	No	No	No	No	No	No	No
0.592326	Quebec	Male	Between 65 and 74	Some post-secondary	Retired		No	No	No	No	No	No	No	No	No	No
1.58881	Alberta	Male	Between 35 and 44	Bachelor’s degree (e.g., BA, BS)	Employed (including self-employed)		No	No	No	No	No	No	No	No	No	No
0.711982	Ontario	Male	Between 65 and 74	High school or equivalent	Retired		No	No	No	No	No	No	No	No	No	No
0.475273	Quebec	Female	Between 45 and 54	Post-secondary diploma	Employed (including self-employed)		No	No	No	No	No	No	No	No	No	No
0.876865	Quebec	Female	75 or older	High school or equivalent	Retired		No	No	No	No	No	No	No	No	No	No
1.12388	Ontario	Male	Between 55 and 64	Some post-secondary	Employed (including self-employed)	More than two years	No	No	No	No	No	No	No	No	No	No
0.462571	Quebec	Female	Between 65 and 74	Bachelor’s degree (e.g., BA, BS)	Retired	More than two years	No	No	No	No	No	No	No	No	No	No
0.985886	Ontario	Male	Between 55 and 64	Bachelor’s degree (e.g., BA, BS)	Retired		No	No	No	No	No	No	No	No	No	No
1.25954	Alberta	Female	Between 55 and 64	Post-secondary diploma	Receiving disability benefits		No	No	No	No	No	No	No	No	No	No
0.811635	Ontario	Male	75 or older	Master’s or professional degree (e.g., MA, MS, Med)	Retired	More than two years	No	No	No	No	No	No	No	No	No	No
0.789393	Quebec	Female	Between 35 and 44	Post-secondary diploma	Employed (including self-employed)		No	No	No	No	No	No	No	No	No	No
0.825732	Alberta	Female	Between 65 and 74	Doctorate (e.g., PhD, EdD)	Employed (including self-employed)		No	No	No	No	No	No	No	No	No	No
0.608815	Atlantic Canada	Male	Between 45 and 54	Some post-secondary	Employed (including self-employed)		No	No	No	No	No	No	No	No	No	No
1.18301	British Columbia	Male	Between 65 and 74	Bachelor’s degree (e.g., BA, BS)	Retired		No	No	No	No	No	No	No	No	No	No
0.876865	Quebec	Female	Between 65 and 74	Bachelor’s degree (e.g., BA, BS)	Retired		No	No	No	No	No	No	No	No	No	No
0.931381	British Columbia	Male	Between 25 and 34	Some post-secondary	Receiving disability benefits		No	No	No	No	No	No	No	No	No	No
1.197	Ontario	Female	Between 45 and 54	Post-secondary diploma	Employed (including self-employed)		No	No	No	No	No	No	No	No	No	No
0.789393	Quebec	Female	Between 35 and 44	Post-secondary diploma	Receiving disability benefits		No	No	No	No	No	No	No	No	No	No
1.19296	Ontario	Female	Between 65 and 74	Bachelor’s degree (e.g., BA, BS)	Retired		No	No	No	No	No	No	No	No	No	No
1.05617	Ontario	Female	Between 35 and 44	Post-secondary diploma	Employed (including self-employed)		No	No	No	No	No	No	No	No	No	No
1.12388	Ontario	Male	Between 55 and 64	Doctorate (e.g., PhD, EdD)	Employed (including self-employed)		No	No	No	No	No	No	No	No	No	No
0.876865	Quebec	Female	Between 65 and 74	Post-secondary diploma	Retired		No	No	No	No	No	No	No	No	No	No
1.51735	Prairies	Female	Between 55 and 64	High school or equivalent	Employed (including self-employed)	More than two years	No	No	No	No	No	No	No	No	No	No
1.14882	Ontario	Female	Between 55 and 64	High school or equivalent	Employed (including self-employed)		No	No	No	No	No	No	No	No	No	No
1.18058	Atlantic Canada	Male	Between 55 and 64	Post-secondary diploma	Retired		No	No	No	No	No	No	No	No	No	No
1.46131	British Columbia	Male	Between 55 and 64	Post-secondary diploma	Retired		No	No	No	No	No	No	No	No	No	No
1.05617	Ontario	Female	Between 35 and 44	Bachelor’s degree (e.g., BA, BS)	Unemployed or laid off		No	No	No	No	No	No	No	No	No	No
0.608815	Atlantic Canada	Male	Between 45 and 54	High school or equivalent	Unemployed or laid off	More than two years	No	No	No	No	No	No	No	No	No	No
0.592326	Quebec	Male	Between 65 and 74	High school or equivalent	Retired		No	No	No	No	Yes	No	Yes	No	No	No	Agree	Agree	Agree	Strongly Disagree	Agree	Strongly Disagree	Strongly Disagree	Agree	Strongly Disagree	.n	.n	Strongly Disagree	Strongly Disagree	Strongly Disagree	Strongly Disagree	Strongly Disagree	.d	.n	.n	Strongly Disagree	Strongly Disagree	Strongly Disagree	Strongly Disagree
0.811635	Ontario	Male	75 or older	Bachelor’s degree (e.g., BA, BS)	Retired		No	No	No	No	No	No	No	No	No	No
0.950757	Ontario	Male	Between 35 and 44	Bachelor’s degree (e.g., BA, BS)	Unemployed or laid off		No	No	No	No	No	No	No	No	No	No
1.38472	Atlantic Canada	Female	Between 65 and 74	Post-secondary diploma	Retired		No	No	No	No	No	No	No	No	No	No
1.17121	Alberta	Female	Between 65 and 74	Post-secondary diploma	Employed (including self-employed)		No	No	No	No	No	No	No	No	No	No
0.490013	Quebec	Male	Between 65 and 74	Other	Retired		No	No	No	No	No	No	No	No	No	No
0.696964	Atlantic Canada	Female	Between 45 and 54	Post-secondary diploma	Employed (including self-employed)		No	No	No	No	No	No	No	No	No	No
0.745322	Quebec	Female	Between 45 and 54	Post-secondary diploma	Employed (including self-employed)		No	No	No	No	No	No	No	No	No	No
0.623897	Quebec	Female	Between 25 and 34	Prefer not to say	A student		No	No	No	No	No	No	No	No	No	No
0.754165	Quebec	Female	Between 25 and 34	Bachelor’s degree (e.g., BA, BS)	Prefer not to say		No	No	No	No	No	No	No	No	No	No
1.17121	Alberta	Female	Between 65 and 74	Post-secondary diploma	Other		No	No	No	No	No	No	No	No	No	No
1.17121	Alberta	Female	Between 65 and 74	Some post-secondary	Retired		No	No	No	No	No	No	No	No	No	No
0.958858	British Columbia	Male	Between 55 and 64	Bachelor’s degree (e.g., BA, BS)	Employed (including self-employed)	More than two years	No	No	No	No	No	No	No	No	No	No
0.312469	Quebec	Male	75 or older	Other	Retired		No	No	No	No	No	No	No	No	No	No
1.00141	Prairies	Female	Between 65 and 74	Post-secondary diploma	Retired		No	No	No	No	No	No	No	No	No	No
1.18301	British Columbia	Male	Between 65 and 74	High school or equivalent	Retired		No	No	No	No	No	No	No	No	No	No
0.312469	Quebec	Male	Between 65 and 74	Post-secondary diploma	Retired		No	No	No	No	No	No	No	No	No	No
0.817265	Atlantic Canada	Male	Between 65 and 74	High school or equivalent	Retired		No	No	No	No	No	No	No	No	No	No
1.07519	British Columbia	Female	Between 18 and 24	Bachelor’s degree (e.g., BA, BS)	Unemployed or laid off	More than two years	No	No	No	No	No	No	No	No	No	No
1.14882	Ontario	Female	Between 55 and 64	Bachelor’s degree (e.g., BA, BS)	Employed (including self-employed)		No	No	No	No	No	No	No	No	No	No
0.900942	Quebec	Female	Between 45 and 54	Bachelor’s degree (e.g., BA, BS)	Employed (including self-employed)		No	No	No	No	No	No	No	No	No	No
1.07812	British Columbia	Male	Between 35 and 44	Post-secondary diploma	Retired		No	No	No	No	No	No	No	No	No	No
1.18058	Atlantic Canada	Male	Between 55 and 64	Bachelor’s degree (e.g., BA, BS)	Retired		No	No	No	No	No	No	No	No	No	No
1.4145	Alberta	Female	Between 25 and 34	Bachelor’s degree (e.g., BA, BS)	Employed (including self-employed)	More than two years	No	No	No	No	No	No	No	No	No	No
0.926493	Ontario	Female	Between 35 and 44	Post-secondary diploma	Other		No	No	No	No	No	No	No	No	No	No
1.04649	Ontario	Female	Between 65 and 74	High school or equivalent	Retired		No	No	No	No	No	No	No	No	No	No
1.19296	Ontario	Female	Between 65 and 74	Some post-secondary	Retired		No	No	No	No	No	No	No	No	No	No
0.958858	British Columbia	Male	Between 55 and 64	High school or equivalent	Unemployed or laid off		No	No	No	No	No	No	No	No	No	No
0.805942	Quebec	Male	Between 35 and 44	Less than high school	Receiving disability benefits		No	No	No	No	No	No	No	No	No	No
0.725404	Quebec	Female	Between 65 and 74	Bachelor’s degree (e.g., BA, BS)	Retired		No	No	No	No	No	No	No	No	No	No
0.386777	Quebec	Female	Between 55 and 64	High school or equivalent	Employed (including self-employed)		No	No	No	No	No	No	No	No	No	No
1.53526	Alberta	Male	Between 25 and 34	Some post-secondary	Employed (including self-employed)		No	No	No	No	No	No	No	No	No	No
1.12388	Ontario	Male	Between 55 and 64	Bachelor’s degree (e.g., BA, BS)	Employed (including self-employed)		No	No	No	No	No	No	No	No	No	No
0.811635	Ontario	Male	75 or older	Doctorate (e.g., PhD, EdD)	Employed (including self-employed)		No	No	No	No	No	No	No	No	No	No
0.745322	Quebec	Female	Between 45 and 54	Master’s or professional degree (e.g., MA, MS, Med)	Employed (including self-employed)		No	No	No	No	No	No	No	No	No	No
0.933527	Ontario	Non-binary	Between 45 and 54	Master’s or professional degree (e.g., MA, MS, Med)	Employed (including self-employed)		No	No	No	No	No	No	No	No	No	No
1.17936	Alberta	Female	Between 55 and 64	Bachelor’s degree (e.g., BA, BS)	Employed (including self-employed)		No	No	No	No	No	No	No	No	No	No
0.900942	Quebec	Female	Between 45 and 54	Post-secondary diploma	Employed (including self-employed)		No	No	No	No	No	No	No	No	No	No
1.20017	Atlantic Canada	Male	Between 55 and 64	High school or equivalent	Employed (including self-employed)		No	No	No	No	No	No	No	No	No	No
1.46131	British Columbia	Male	Between 55 and 64	Some post-secondary	Retired	More than two years	No	No	No	No	No	No	No	No	No	No
0.794077	Prairies	Male	Between 35 and 44	Some post-secondary	Employed (including self-employed)		No	No	No	No	No	No	No	No	No	No
0.490013	Quebec	Male	75 or older	Some post-secondary	Retired		No	No	No	No	No	No	No	No	No	No
0.794077	Prairies	Male	Between 35 and 44	Post-secondary diploma	Employed (including self-employed)		No	No	No	No	No	No	No	No	No	No
1.05617	Ontario	Female	Between 35 and 44	Post-secondary diploma	Receiving disability benefits		No	No	No	No	No	No	No	No	No	No
1.37416	Ontario	Male	Between 18 and 24	Bachelor’s degree (e.g., BA, BS)	A student		No	No	No	No	No	No	No	No	No	No
0.312469	Quebec	Male	Between 65 and 74	Post-secondary diploma	Retired		No	No	No	No	No	No	No	No	No	No
1.197	Ontario	Female	Between 45 and 54	Post-secondary diploma	Employed (including self-employed)		No	No	No	No	No	No	No	No	No	No
0.592326	Quebec	Male	75 or older	Master’s or professional degree (e.g., MA, MS, Med)	Retired		No	No	No	No	No	No	No	No	No	No
0.707424	British Columbia	Male	Between 35 and 44	Master’s or professional degree (e.g., MA, MS, Med)	Unemployed or laid off		No	No	No	No	No	No	No	No	No	No
1.10797	Atlantic Canada	Male	Between 35 and 44	Some post-secondary	Employed (including self-employed)	More than two years	No	No	No	No	No	No	Don’t know	No	Yes	No	Agree	Agree	Strongly Agree	Strongly Disagree	Agree	Disagree	Agree	Agree	.d	.n	.n	Strongly Disagree	Strongly Disagree	Strongly Disagree	Strongly Disagree	Strongly Disagree	Agree	.n	.n	Strongly Disagree	Strongly Agree	Agree	.d
0.789393	Quebec	Female	Between 35 and 44	Master’s or professional degree (e.g., MA, MS, Med)	Other	Less than a year	No	No	No	No	Yes	No	No	No	No	No	Agree	Agree	Agree	Disagree	Disagree	.d	.d	Agree	Strongly Disagree	.n	Agree	Agree	Strongly Disagree	Strongly Disagree	Strongly Disagree	Strongly Disagree	Disagree	.n	.n	.d	.d	Agree	.d
0.794356	Atlantic Canada	Male	Between 25 and 34	Post-secondary diploma	Other		No	No	No	No	No	No	No	No	No	No
0.892	Quebec	Male	Between 55 and 64	Some post-secondary	Receiving disability benefits		No	No	No	No	No	No	No	No	No	No
1.2365	Alberta	Female	Between 35 and 44	Master’s or professional degree (e.g., MA, MS, Med)	Unemployed or laid off		No	No	No	No	No	No	No	No	No	No
1.04649	Ontario	Female	Between 65 and 74	Bachelor’s degree (e.g., BA, BS)	Retired		No	No	No	No	No	No	No	No	No	No
1.46131	British Columbia	Male	Between 55 and 64	Bachelor’s degree (e.g., BA, BS)	Employed (including self-employed)		No	No	No	No	No	No	No	No	No	No
0.397843	Quebec	Female	Between 25 and 34	Bachelor’s degree (e.g., BA, BS)	Employed (including self-employed)		No	No	No	No	No	No	No	No	No	No
1.05617	Ontario	Female	Between 35 and 44	High school or equivalent	Employed (including self-employed)		No	No	No	No	No	No	No	No	No	No
1.46131	British Columbia	Male	Between 55 and 64	Bachelor’s degree (e.g., BA, BS)	Retired		No	No	No	No	No	No	No	No	No	No
1.04649	Ontario	Female	Between 65 and 74	High school or equivalent	Retired		No	No	No	No	No	No	No	No	No	No
0.592326	Quebec	Male	Between 65 and 74	Post-secondary diploma	Retired		No	No	No	No	No	No	No	No	No	No
0.811635	Ontario	Male	Between 65 and 74	Post-secondary diploma	Employed (including self-employed)	More than two years	No	No	No	No	No	No	No	No	No	No
0.900942	Quebec	Female	Between 45 and 54	Bachelor’s degree (e.g., BA, BS)	Employed (including self-employed)		No	No	No	No	No	No	No	No	No	No
1.18058	Atlantic Canada	Male	Between 55 and 64	High school or equivalent	Employed (including self-employed)		No	No	No	No	No	No	No	No	No	No
0.903636	Alberta	Male	Between 65 and 74	Bachelor’s degree (e.g., BA, BS)	Employed (including self-employed)		No	No	No	No	No	No	No	No	No	No
0.490013	Quebec	Male	Between 65 and 74	Bachelor’s degree (e.g., BA, BS)	Retired		No	No	No	No	No	No	No	No	No	No
0.623897	Quebec	Female	Between 25 and 34	Post-secondary diploma	Employed (including self-employed)		No	No	No	No	No	No	No	No	No	No
0.490013	Quebec	Male	75 or older	Post-secondary diploma	Retired	More than two years	No	No	No	No	No	No	No	No	No	No
0.99552	Alberta	Male	Between 55 and 64	Bachelor’s degree (e.g., BA, BS)	Employed (including self-employed)		No	No	No	No	Yes	No	No	No	No	No	Strongly Agree	Strongly Agree	Strongly Agree	Strongly Disagree	Agree	Strongly Disagree	Strongly Agree	Strongly Agree	Strongly Disagree	.n	.n	.d	Strongly Disagree	Strongly Disagree	Strongly Disagree	Strongly Disagree	Agree	.n	.n	Strongly Agree	Strongly Agree	.d	.d
1.12069	Prairies	Male	Between 45 and 54	Post-secondary diploma	Employed (including self-employed)	More than two years	No	No	No	No	Yes	No	No	No	No	No	Agree	Agree	Agree	Disagree	Agree	Agree	Agree	Agree	Strongly Disagree	Agree	Strongly Disagree	Agree	Agree	Disagree	Agree	Disagree	Disagree	Disagree	Disagree	Disagree	Disagree	Strongly Disagree	Strongly Disagree
0.846107	Alberta	Male	Between 65 and 74	Post-secondary diploma	Retired		No	No	No	No	No	No	No	No	No	No
0.877265	Prairies	Female	Between 45 and 54	High school or equivalent	Employed (including self-employed)		No	No	No	No	No	No	No	No	No	No
0.868072	Quebec	Male	Between 45 and 54	Bachelor’s degree (e.g., BA, BS)	Employed (including self-employed)		No	No	No	No	No	No	No	No	No	No
1.38472	Atlantic Canada	Female	Between 65 and 74	Post-secondary diploma	Retired	More than two years	No	No	No	No	No	No	No	No	No	No
1.01003	Prairies	Male	Between 55 and 64	Some post-secondary	Employed (including self-employed)	More than two years	No	No	No	No	No	No	No	No	No	No
0.592326	Quebec	Male	Between 65 and 74	Doctorate (e.g., PhD, EdD)	Employed (including self-employed)		No	No	No	No	No	No	No	No	No	No
0.386777	Quebec	Female	Between 55 and 64	Post-secondary diploma	Retired		No	No	No	No	No	No	No	No	No	No
1.51728	Prairies	Female	Between 25 and 34	Bachelor’s degree (e.g., BA, BS)	Employed (including self-employed)		No	No	No	No	No	No	No	No	No	No
0.954214	Quebec	Female	Between 35 and 44	Bachelor’s degree (e.g., BA, BS)	Employed (including self-employed)		No	No	No	No	No	No	No	No	No	No
1.06419	Ontario	Male	Between 45 and 54	Post-secondary diploma	Employed (including self-employed)		No	No	No	No	No	No	No	No	No	No
1.14036	Alberta	Female	Between 45 and 54	Other	Other		No	No	No	No	No	No	No	No	No	No
1.11522	Prairies	Male	Between 65 and 74	Some post-secondary	Retired		No	No	No	No	No	No	No	No	No	No
0.733186	Quebec	Female	Between 55 and 64	Post-secondary diploma	Other		No	No	No	No	No	No	No	No	No	No
0.950757	Ontario	Male	Between 35 and 44	Bachelor’s degree (e.g., BA, BS)	Employed (including self-employed)		No	No	No	No	No	No	No	No	No	No
1.08383	Ontario	Male	Between 35 and 44	Bachelor’s degree (e.g., BA, BS)	Employed (including self-employed)		No	No	No	No	No	No	No	No	No	No
0.950757	Ontario	Male	Between 35 and 44	Master’s or professional degree (e.g., MA, MS, Med)	Employed (including self-employed)		No	No	No	No	No	No	No	No	No	No
1.18301	British Columbia	Male	Between 65 and 74	Post-secondary diploma	Retired		No	No	No	No	No	No	No	No	No	No
1.04649	Ontario	Female	75 or older	Master’s or professional degree (e.g., MA, MS, Med)	Retired		No	No	No	No	No	No	No	No	No	No
1.19296	Ontario	Female	Between 65 and 74	Bachelor’s degree (e.g., BA, BS)	Employed (including self-employed)		No	No	No	No	No	No	No	No	No	No
0.397843	Quebec	Female	Between 25 and 34	Post-secondary diploma	Employed (including self-employed)		No	No	No	No	No	No	No	No	No	No
0.725404	Quebec	Female	75 or older	High school or equivalent	Retired		No	No	No	No	No	No	No	No	No	No
0.725404	Quebec	Female	75 or older	Master’s or professional degree (e.g., MA, MS, Med)	Retired		No	No	No	No	No	No	No	No	No	No
0.623897	Quebec	Female	Between 25 and 34	Post-secondary diploma	Employed (including self-employed)		No	No	No	No	No	No	No	No	No	No
1.41943	British Columbia	Male	Between 25 and 34	Post-secondary diploma	Employed (including self-employed)		No	No	No	No	No	No	No	No	No	No
1.04649	Ontario	Female	Between 65 and 74	High school or equivalent	Retired		No	No	No	No	No	No	No	No	No	No
1.197	Ontario	Female	Between 45 and 54	Bachelor’s degree (e.g., BA, BS)	Employed (including self-employed)		No	No	No	No	No	No	No	No	No	No
0.490013	Quebec	Male	Between 65 and 74	Bachelor’s degree (e.g., BA, BS)	Retired		No	No	No	No	No	No	No	No	No	No
1.12388	Ontario	Male	Between 55 and 64	Some post-secondary	Unemployed or laid off		No	No	No	No	No	No	No	No	No	No
1.1131	Alberta	Male	Between 45 and 54	Bachelor’s degree (e.g., BA, BS)	Prefer not to say		No	No	No	No	No	No	No	No	No	No
1.18651	British Columbia	Female	Between 45 and 54	Bachelor’s degree (e.g., BA, BS)	Prefer not to say		No	No	No	No	No	No	No	No	No	No
1.51728	Prairies	Female	Between 25 and 34	Bachelor’s degree (e.g., BA, BS)	Other		No	No	No	No	No	No	No	No	No	No
0.954214	Quebec	Female	Between 35 and 44	High school or equivalent	Receiving disability benefits		No	No	No	No	No	No	No	No	No	No
0.475273	Quebec	Female	Between 45 and 54	Bachelor’s degree (e.g., BA, BS)	Employed (including self-employed)		No	No	No	No	No	No	No	No	No	No
1.08328	Ontario	Male	Between 25 and 34	Master’s or professional degree (e.g., MA, MS, Med)	Employed (including self-employed)	1-2 years	No	No	No	No	No	No	No	No	No	No
1.37416	Ontario	Male	Between 18 and 24	High school or equivalent	A student		No	No	No	No	No	No	No	No	No	No
0.685587	Atlantic Canada	Female	Between 45 and 54	Bachelor’s degree (e.g., BA, BS)	Employed (including self-employed)		No	No	No	No	No	No	No	No	No	No
0.807538	Atlantic Canada	Male	Between 25 and 34	Some post-secondary	Employed (including self-employed)		No	No	No	No	No	No	No	No	No	No
0.825732	Alberta	Female	Between 65 and 74	Bachelor’s degree (e.g., BA, BS)	Retired		No	No	No	No	No	No	No	No	No	No
1.11522	Prairies	Male	Between 65 and 74	Some post-secondary	Retired		No	No	No	No	No	No	No	No	No	No
0.757835	Atlantic Canada	Female	Between 45 and 54	High school or equivalent	Employed (including self-employed)		No	No	No	No	No	No	No	No	No	No
0.776246	British Columbia	Male	75 or older	Master’s or professional degree (e.g., MA, MS, Med)	Retired		No	No	No	No	No	No	No	No	No	No
0.521342	Quebec	Male	Between 25 and 34	High school or equivalent	Employed (including self-employed)		No	No	No	No	No	No	No	No	No	No
0.490013	Quebec	Male	Between 65 and 74	Post-secondary diploma	Retired		No	No	No	No	No	No	No	No	No	No
0.892	Quebec	Male	Between 55 and 64	Master’s or professional degree (e.g., MA, MS, Med)	Employed (including self-employed)		No	No	No	No	No	No	No	No	No	No
0.811635	Ontario	Male	Between 65 and 74	Doctorate (e.g., PhD, EdD)	Employed (including self-employed)	More than two years	No	No	No	No	No	No	No	No	No	No
0.490013	Quebec	Male	Between 65 and 74	Post-secondary diploma	Retired		No	No	No	No	No	No	No	No	No	No
0.711982	Ontario	Male	Between 65 and 74	Post-secondary diploma	Retired		No	No	No	No	No	No	No	No	No	No
0.857839	Prairies	Female	Between 35 and 44	Post-secondary diploma	Employed (including self-employed)	More than two years	No	No	No	No	No	No	No	No	No	No
0.457933	Quebec	Male	Between 45 and 54	Post-secondary diploma	Employed (including self-employed)		No	No	No	No	No	No	No	No	No	No
0.776246	British Columbia	Male	75 or older	Bachelor’s degree (e.g., BA, BS)	Retired		No	No	No	No	No	No	No	No	No	No
1.19296	Ontario	Female	Between 65 and 74	Some post-secondary	Retired		No	No	No	No	No	No	No	No	No	No
1.22473	Atlantic Canada	Male	Between 35 and 44	Master’s or professional degree (e.g., MA, MS, Med)	Employed (including self-employed)		No	No	No	No	No	No	No	No	No	No
1.19296	Ontario	Female	Between 65 and 74	Some post-secondary	Employed (including self-employed)		No	No	No	No	No	No	No	No	No	No
1.06419	Ontario	Male	Between 45 and 54	Post-secondary diploma	Employed (including self-employed)		No	No	No	No	No	No	No	No	No	No
1.05617	Ontario	Female	Between 35 and 44	Master’s or professional degree (e.g., MA, MS, Med)	Employed (including self-employed)		No	No	No	No	No	No	No	No	No	No
1.07519	British Columbia	Female	Between 18 and 24	Bachelor’s degree (e.g., BA, BS)	Unemployed or laid off		No	No	No	No	No	No	No	No	No	No
0.857839	Prairies	Female	Between 35 and 44	Post-secondary diploma	Employed (including self-employed)		No	No	No	No	No	No	No	No	No	No
1.12388	Ontario	Male	Between 55 and 64	Bachelor’s degree (e.g., BA, BS)	Retired		No	No	No	No	No	No	No	No	No	No
0.737925	Quebec	Male	Between 55 and 64	Doctorate (e.g., PhD, EdD)	Employed (including self-employed)		No	No	No	No	No	No	No	No	No	No
0.462571	Quebec	Female	Between 65 and 74	Some post-secondary	Retired		No	No	No	No	No	No	No	No	No	No
1.17121	Alberta	Female	Between 65 and 74	Some post-secondary	Retired		No	No	No	No	No	No	No	No	No	No
0.892	Quebec	Male	Between 55 and 64	Master’s or professional degree (e.g., MA, MS, Med)	Employed (including self-employed)		No	No	No	No	No	No	No	No	No	No
1.32057	Alberta	Female	Between 35 and 44	Bachelor’s degree (e.g., BA, BS)	Unemployed or laid off		No	No	No	No	No	No	No	No	No	No
0.718129	Quebec	Male	Between 45 and 54	Less than high school	Employed (including self-employed)		No	No	No	No	Yes	No	No	No	No	No	.p	.p	.p	.p	.p	Disagree	Disagree	Agree	Disagree	.d	.d	.d	Disagree	Disagree	Disagree	Disagree	.d	.d	.d	Disagree	.p	.p	.p
1.04775	Prairies	Female	Between 45 and 54	Post-secondary diploma	Employed (including self-employed)		No	No	No	No	No	No	No	No	No	No
1.04775	Prairies	Female	Between 45 and 54	Bachelor’s degree (e.g., BA, BS)	Receiving disability benefits		No	No	No	No	No	No	No	No	No	No
0.811635	Ontario	Male	75 or older	Some post-secondary	Retired		No	No	No	No	No	No	No	No	No	No
1.20544	Ontario	Male	Between 18 and 24	Some post-secondary	Unemployed or laid off		No	No	No	No	No	No	No	No	No	No
1.01165	British Columbia	Male	Between 18 and 24	High school or equivalent	Employed (including self-employed)		No	No	No	No	No	No	No	No	No	No
0.490013	Quebec	Male	Between 65 and 74	High school or equivalent	Retired		No	No	No	No	No	No	No	No	No	No
1.01003	Prairies	Male	Between 55 and 64	High school or equivalent	Retired	More than two years	No	No	No	No	No	No	No	No	No	No
0.618918	Atlantic Canada	Male	Between 45 and 54	Bachelor’s degree (e.g., BA, BS)	Employed (including self-employed)		No	No	No	No	No	No	No	No	No	No
0.707424	British Columbia	Male	Between 35 and 44	Some post-secondary	Employed (including self-employed)		No	No	No	No	No	No	No	No	No	No
0.725404	Quebec	Female	Between 65 and 74	Bachelor’s degree (e.g., BA, BS)	Retired		No	No	No	No	No	No	No	No	No	No
1.01003	Prairies	Male	Between 55 and 64	High school or equivalent	Retired	More than two years	No	No	No	No	No	No	No	No	No	No
1.05003	Ontario	Female	Between 45 and 54	High school or equivalent	Employed (including self-employed)		No	No	No	No	No	No	No	No	No	No
0.637085	Alberta	Male	Between 65 and 74	Post-secondary diploma	Retired		No	No	No	No	No	No	No	No	No	No
1.51735	Prairies	Female	Between 55 and 64	Some post-secondary	Receiving disability benefits		No	No	No	No	No	No	No	No	No	No
0.521342	Quebec	Male	Between 25 and 34	Other	Employed (including self-employed)		No	No	No	No	No	No	No	No	No	No
1.08328	Ontario	Male	Between 25 and 34	Bachelor’s degree (e.g., BA, BS)	Employed (including self-employed)		No	No	No	No	No	No	No	No	No	No
1.58549	British Columbia	Female	Between 55 and 64	Bachelor’s degree (e.g., BA, BS)	Employed (including self-employed)		No	No	No	No	No	No	No	No	No	No
0.900942	Quebec	Female	Between 45 and 54	High school or equivalent	Employed (including self-employed)		No	No	No	No	No	No	No	No	No	No
0.933527	Ontario	Male	Between 45 and 54	Bachelor’s degree (e.g., BA, BS)	Employed (including self-employed)		No	No	No	No	No	No	No	No	No	No
1.14221	Ontario	Female	Between 25 and 34	High school or equivalent	Employed (including self-employed)		No	No	No	No	Yes	No	No	No	Yes	No	Strongly Agree	Strongly Agree	Strongly Agree	Strongly Disagree	Strongly Agree	Strongly Disagree	Agree	Strongly Agree	Strongly Disagree	.n	Disagree	Strongly Disagree	Strongly Disagree	Strongly Disagree	Strongly Disagree	Strongly Disagree	Agree	.n	.n	Strongly Disagree	Agree	.d	Strongly Disagree
1.2349	Ontario	Male	Between 25 and 34	Other	Employed (including self-employed)		No	No	No	No	No	No	No	No	No	No
0.470556	Quebec	Male	Between 55 and 64	Bachelor’s degree (e.g., BA, BS)	Retired		No	No	No	No	No	No	No	No	No	No
0.696964	Atlantic Canada	Female	Between 45 and 54	Post-secondary diploma	Retired	More than two years	No	No	No	No	No	No	No	No	No	No
0.811635	Ontario	Male	Between 65 and 74	Post-secondary diploma	Retired		No	No	No	No	No	No	No	No	No	No
0.711982	Ontario	Male	75 or older	Bachelor’s degree (e.g., BA, BS)	Retired		No	No	No	No	No	No	No	No	No	No
1.04034	British Columbia	Female	Between 55 and 64	Bachelor’s degree (e.g., BA, BS)	Employed (including self-employed)		No	No	No	No	No	No	No	No	No	No
1.17121	Alberta	Female	Between 65 and 74	Some post-secondary	Retired		No	No	No	No	No	No	No	No	No	No
0.776246	British Columbia	Male	75 or older	Some post-secondary	Retired		No	No	No	No	No	No	No	No	No	No
1.30962	Ontario	Female	Between 55 and 64	High school or equivalent	Employed (including self-employed)		No	No	No	No	No	No	No	No	No	No
1.197	Ontario	Female	Between 45 and 54	Post-secondary diploma	Employed (including self-employed)	More than two years	No	No	No	No	No	No	No	No	No	No
0.985886	Ontario	Male	Between 55 and 64	Doctorate (e.g., PhD, EdD)	Employed (including self-employed)		No	No	No	No	No	No	No	No	No	No
1.06994	British Columbia	Female	75 or older	Post-secondary diploma	Retired		No	No	No	No	No	No	No	No	No	No
0.725404	Quebec	Female	Between 65 and 74	High school or equivalent	Retired		No	No	No	No	No	No	No	No	No	No
1.11582	British Columbia	Female	Between 25 and 34	Post-secondary diploma	Employed (including self-employed)		No	No	No	No	No	No	No	No	No	No
1.04034	British Columbia	Female	Between 55 and 64	Post-secondary diploma	Employed (including self-employed)		No	No	No	No	No	No	No	No	No	No
1.19603	Prairies	Female	Between 65 and 74	Master’s or professional degree (e.g., MA, MS, Med)	Employed (including self-employed)		No	No	No	No	No	No	No	No	No	No
1.14221	Ontario	Female	Between 25 and 34	Master’s or professional degree (e.g., MA, MS, Med)	A student		No	No	No	No	No	No	No	No	No	No
1.04034	British Columbia	Female	Between 55 and 64	Some post-secondary	Retired	More than two years	No	No	No	No	No	No	No	No	No	No
0.606542	Quebec	Female	Between 55 and 64	Some post-secondary	Employed (including self-employed)		No	No	Yes	No	Yes	No	No	No	Yes	No	Agree	.p	Agree	Strongly Disagree	Agree	Strongly Agree	Agree	Agree	Strongly Disagree	Agree	Strongly Agree	Strongly Agree	.d	.p	Agree	Strongly Disagree	.p	Disagree	Disagree	Strongly Disagree	Agree	Strongly Disagree	Strongly Disagree
1.2349	Ontario	Male	Between 25 and 34	Master’s or professional degree (e.g., MA, MS, Med)	Employed (including self-employed)		No	No	No	No	No	No	No	No	No	No
0.776246	British Columbia	Non-binary	75 or older	Some post-secondary	Retired		No	No	No	No	No	No	No	No	No	No
0.876865	Quebec	Female	Between 65 and 74	Post-secondary diploma	Retired		No	No	No	No	No	No	No	No	No	No
1.30208	Ontario	Female	Between 25 and 34	Post-secondary diploma	Employed (including self-employed)		No	No	No	No	No	No	No	No	No	No
0.711982	Ontario	Male	75 or older	Post-secondary diploma	Retired		No	No	No	No	No	No	No	No	No	No
0.931381	British Columbia	Male	Between 25 and 34	Master’s or professional degree (e.g., MA, MS, Med)	Employed (including self-employed)		No	No	No	No	No	No	No	No	No	No
0.811635	Ontario	Male	75 or older	Bachelor’s degree (e.g., BA, BS)	Retired		No	No	No	No	No	No	No	No	No	No
0.725404	Quebec	Female	Between 65 and 74	Post-secondary diploma	Retired		No	No	No	No	No	No	No	No	No	No
1.41204	Alberta	Male	Between 55 and 64	Some post-secondary	Employed (including self-employed)		No	No	No	No	No	No	No	No	No	No
0.776246	British Columbia	Male	75 or older	Doctorate (e.g., PhD, EdD)	Retired		No	No	No	No	No	No	No	No	No	No
0.606542	Quebec	Female	Between 55 and 64	Post-secondary diploma	Other		No	No	No	No	No	No	No	No	No	No
0.711982	Ontario	Male	Between 65 and 74	High school or equivalent	Retired		No	No	No	No	No	No	No	No	No	No
0.811635	Ontario	Male	Between 65 and 74	High school or equivalent	Retired		No	No	No	No	No	No	No	No	No	No
1.00141	Prairies	Female	Between 65 and 74	High school or equivalent	Retired		No	No	No	No	No	No	No	No	No	No
0.462571	Quebec	Female	Between 65 and 74	High school or equivalent	Retired		No	No	No	No	No	No	No	No	No	No
0.932703	Atlantic Canada	Female	Between 35 and 44	Bachelor’s degree (e.g., BA, BS)	Employed (including self-employed)		No	No	No	No	No	No	No	No	No	No
0.490013	Quebec	Male	Between 65 and 74	Post-secondary diploma	Retired	More than two years	No	No	No	No	No	No	No	No	No	No
1.38472	Atlantic Canada	Female	Between 65 and 74	Master’s or professional degree (e.g., MA, MS, Med)	Employed (including self-employed)		No	No	No	No	No	No	No	No	No	No
0.99552	Alberta	Male	Between 55 and 64	Post-secondary diploma	Retired		No	No	No	No	No	No	No	No	No	No
1.12388	Ontario	Male	Between 55 and 64	Post-secondary diploma	Retired		No	No	No	No	No	No	No	No	No	No
1.32214	Alberta	Male	Between 55 and 64	High school or equivalent	Retired		No	No	No	No	No	No	No	No	No	No
1.19296	Ontario	Female	75 or older	Bachelor’s degree (e.g., BA, BS)	Retired		No	No	No	No	No	No	No	No	No	No
1.53526	Alberta	Male	Between 25 and 34	Master’s or professional degree (e.g., MA, MS, Med)	Employed (including self-employed)		No	No	No	No	No	No	No	No	No	No
0.784759	Alberta	Male	Between 45 and 54	Post-secondary diploma	Employed (including self-employed)	More than two years	No	No	No	No	No	No	No	No	No	No
0.737925	Quebec	Male	Between 55 and 64	Post-secondary diploma	Retired		No	No	No	No	No	No	No	No	No	No
0.846107	Alberta	Male	75 or older	Post-secondary diploma	Retired		No	No	No	No	No	No	No	No	No	No
0.784759	Alberta	Male	Between 45 and 54	Post-secondary diploma	Employed (including self-employed)		No	No	No	No	No	No	No	No	No	No
0.725404	Quebec	Female	Between 65 and 74	Post-secondary diploma	Retired		No	No	No	No	No	No	No	No	No	No
0.707424	British Columbia	Male	Between 35 and 44	Some post-secondary	Employed (including self-employed)		No	No	No	No	No	No	No	No	No	No
0.846107	Alberta	Male	75 or older	Bachelor’s degree (e.g., BA, BS)	Retired		No	No	No	No	No	No	No	No	No	No
0.876865	Quebec	Female	75 or older	Master’s or professional degree (e.g., MA, MS, Med)	Retired		No	No	No	No	No	No	No	No	No	No
1.04775	Prairies	Female	Between 45 and 54	Some post-secondary	Employed (including self-employed)		No	No	No	No	No	No	No	No	No	No
1.05617	Ontario	Female	Between 35 and 44	Master’s or professional degree (e.g., MA, MS, Med)	Employed (including self-employed)		No	No	No	No	No	No	No	No	No	No
1.58549	British Columbia	Female	Between 55 and 64	Bachelor’s degree (e.g., BA, BS)	Other		No	No	No	No	No	No	No	No	No	No
0.903636	Alberta	Male	Between 65 and 74	Bachelor’s degree (e.g., BA, BS)	Employed (including self-employed)		No	No	No	No	No	No	No	No	No	No
0.457933	Quebec	Male	Between 45 and 54	Post-secondary diploma	Employed (including self-employed)		No	No	No	No	No	No	No	No	No	No
1.20544	Ontario	Male	Between 18 and 24	Bachelor’s degree (e.g., BA, BS)	Employed (including self-employed)		No	No	No	No	No	No	No	No	No	No
1.30962	Ontario	Female	Between 55 and 64	Bachelor’s degree (e.g., BA, BS)	Retired		No	No	No	No	No	No	No	No	No	No
1.20017	Atlantic Canada	Male	Between 55 and 64	Post-secondary diploma	Retired		No	No	No	No	No	No	No	No	No	No
0.877265	Prairies	Female	Between 45 and 54	Post-secondary diploma	Employed (including self-employed)	More than two years	No	No	No	No	No	No	No	No	No	No
1.20632	Prairies	Male	Between 55 and 64	Bachelor’s degree (e.g., BA, BS)	Receiving disability benefits		No	No	No	No	No	No	No	No	No	No
0.931033	Alberta	Female	Between 35 and 44	Bachelor’s degree (e.g., BA, BS)	Employed (including self-employed)		No	No	No	No	No	No	No	No	No	No
1.14036	Alberta	Female	Between 45 and 54	Post-secondary diploma	Unemployed or laid off		No	No	No	No	No	No	No	No	No	No
0.725404	Quebec	Female	Between 65 and 74	Bachelor’s degree (e.g., BA, BS)	Retired		No	No	No	No	No	No	No	No	No	No
1.19296	Ontario	Female	75 or older	Post-secondary diploma	Retired		No	No	No	No	No	No	No	No	No	No
0.707424	British Columbia	Male	Between 35 and 44	Master’s or professional degree (e.g., MA, MS, Med)	Employed (including self-employed)		No	No	No	No	No	No	No	No	No	No	Agree	Agree	Agree	Disagree	Agree	Disagree	Agree	.d	Strongly Disagree	.n	.n	Disagree	Strongly Disagree	Disagree	Disagree	Disagree	Disagree	Disagree	Disagree	Disagree	.p	Disagree	Disagree
1.00141	Prairies	Female	75 or older	High school or equivalent	Retired		No	No	No	No	No	No	No	No	No	No
0.386777	Quebec	Female	Between 55 and 64	High school or equivalent	Other		No	No	No	No	No	No	No	No	No	No
0.846107	Alberta	Male	Between 65 and 74	Bachelor’s degree (e.g., BA, BS)	Employed (including self-employed)		No	No	No	No	No	No	No	No	No	No
0.637085	Alberta	Male	75 or older	Post-secondary diploma	Retired		No	No	No	No	No	No	No	No	No	No
0.711982	Ontario	Male	75 or older	Master’s or professional degree (e.g., MA, MS, Med)	Retired		No	No	No	No	No	No	No	No	No	No
1.197	Ontario	Female	Between 45 and 54	Some post-secondary	Receiving disability benefits	More than two years	No	No	No	No	No	No	No	No	No	No
0.950757	Ontario	Male	Between 35 and 44	Bachelor’s degree (e.g., BA, BS)	Employed (including self-employed)		No	No	No	No	No	No	No	No	No	No
0.950757	Ontario	Male	Between 35 and 44	Post-secondary diploma	Employed (including self-employed)		No	No	No	No	No	No	No	No	No	No
0.490013	Quebec	Male	Between 65 and 74	High school or equivalent	Retired		No	No	No	No	No	No	No	No	No	No
1.04223	Alberta	Male	Between 45 and 54	Bachelor’s degree (e.g., BA, BS)	Other		No	No	No	No	No	No	No	No	No	No
0.811635	Ontario	Male	Between 65 and 74	Post-secondary diploma	Retired		No	No	No	No	No	No	No	No	No	No
0.711982	Ontario	Male	Between 65 and 74	Post-secondary diploma	Retired		No	No	No	No	No	No	No	No	No	No
1.33849	Prairies	Male	Between 45 and 54	Master’s or professional degree (e.g., MA, MS, Med)	Employed (including self-employed)		No	No	No	No	No	No	No	No	No	No
1.19296	Ontario	Female	75 or older	Bachelor’s degree (e.g., BA, BS)	Retired		No	No	No	No	No	No	No	No	No	No
0.876865	Quebec	Female	Between 65 and 74	Bachelor’s degree (e.g., BA, BS)	Retired		No	No	No	No	No	No	No	No	Don’t know	No
0.985886	Ontario	Male	Between 55 and 64	High school or equivalent	Retired		No	No	No	No	No	No	No	No	No	No
0.876865	Quebec	Female	Between 65 and 74	Bachelor’s degree (e.g., BA, BS)	Retired	More than two years	No	No	No	No	No	No	No	No	No	No
1.18058	Atlantic Canada	Male	Between 55 and 64	Master’s or professional degree (e.g., MA, MS, Med)	Retired		No	No	No	No	No	No	No	No	No	No
1.08328	Ontario	Male	Between 25 and 34	Master’s or professional degree (e.g., MA, MS, Med)	Employed (including self-employed)		No	No	No	No	No	No	No	No	No	No
0.892	Quebec	Male	Between 55 and 64	Post-secondary diploma	Retired		No	No	No	No	No	No	No	No	No	No
0.903636	Alberta	Male	Between 65 and 74	Some post-secondary	Retired		No	No	No	No	No	No	No	No	No	No
0.931033	Alberta	Female	Between 35 and 44	High school or equivalent	Employed (including self-employed)		No	No	No	No	No	No	No	No	No	No
0.805942	Quebec	Male	Between 35 and 44	Bachelor’s degree (e.g., BA, BS)	Employed (including self-employed)		No	No	No	No	No	No	No	No	No	No
0.737925	Quebec	Male	Between 55 and 64	Some post-secondary	Unemployed or laid off		No	No	No	No	No	No	No	No	No	No
1.37416	Ontario	Male	Between 18 and 24	Post-secondary diploma	Employed (including self-employed)		No	No	No	No	No	No	No	No	No	No
0.835811	British Columbia	Male	Between 45 and 54	Post-secondary diploma	Employed (including self-employed)		No	No	No	No	No	No	No	No	No	No
1.08328	Ontario	Male	Between 25 and 34	Bachelor’s degree (e.g., BA, BS)	Employed (including self-employed)		No	No	No	No	No	No	No	No	No	No
0.733186	Quebec	Female	Between 55 and 64	Post-secondary diploma	Retired		No	No	No	No	No	No	No	No	No	No
1.05003	Ontario	Female	Between 45 and 54	Bachelor’s degree (e.g., BA, BS)	Employed (including self-employed)		No	No	No	No	No	No	No	No	No	No
0.503375	Quebec	Female	Between 35 and 44	Post-secondary diploma	Employed (including self-employed)		No	No	No	No	No	No	No	No	No	No
1.04649	Ontario	Female	Between 65 and 74	High school or equivalent	Employed (including self-employed)		No	No	No	No	No	No	No	No	No	No
1.18301	British Columbia	Male	Between 65 and 74	Some post-secondary	Retired		No	No	No	No	No	No	No	No	No	No
0.733186	Quebec	Female	Between 55 and 64	Master’s or professional degree (e.g., MA, MS, Med)	Employed (including self-employed)	More than two years	No	No	No	No	No	No	No	No	No	No
0.868072	Quebec	Male	Between 45 and 54	High school or equivalent	Employed (including self-employed)	1-2 years	No	No	No	No	Yes	Yes	Yes	Yes	No	Yes	Disagree	Disagree	Disagree	Disagree	Disagree	Disagree	Disagree	Disagree	Strongly Disagree	Disagree	Strongly Disagree	Disagree	Strongly Disagree	Disagree	Agree	Disagree	Disagree	Disagree	Strongly Disagree	Disagree	Disagree	Strongly Disagree	Disagree
1.18301	British Columbia	Male	Between 65 and 74	High school or equivalent	Retired		No	No	No	No	No	No	No	No	No	No
1.2349	Ontario	Male	Between 25 and 34	Bachelor’s degree (e.g., BA, BS)	Employed (including self-employed)	More than two years	No	No	No	No	No	No	No	No	No	No
0.733186	Quebec	Female	Between 55 and 64	High school or equivalent	Retired		No	No	No	No	No	No	No	No	No	No
0.868072	Quebec	Male	Between 45 and 54	Bachelor’s degree (e.g., BA, BS)	Employed (including self-employed)	More than two years	No	No	No	No	Yes	No	Yes	No	No	No	Agree	Agree	Agree	Strongly Disagree	Agree	Disagree	Agree	Agree	.d	Agree	.n	Strongly Disagree	Strongly Disagree	Strongly Disagree	Strongly Disagree	Strongly Disagree	Agree	Strongly Disagree	Strongly Disagree	Strongly Disagree	Agree	Strongly Disagree	Strongly Disagree
0.948399	Prairies	Male	Between 35 and 44	Some post-secondary	Employed (including self-employed)		No	No	No	No	No	No	No	No	No	No
1.46131	British Columbia	Male	Between 55 and 64	Post-secondary diploma	Employed (including self-employed)		No	No	No	No	No	No	No	No	No	No
1.08383	Ontario	Male	Between 35 and 44	Bachelor’s degree (e.g., BA, BS)	Employed (including self-employed)		Don’t know	Don’t know	Don’t know	Don’t know	Don’t know	Don’t know	Don’t know	Don’t know	Don’t know	Don’t know
0.733186	Quebec	Female	Between 55 and 64	Other	Other		No	No	No	No	No	No	No	No	No	No
0.745322	Quebec	Female	Between 45 and 54	Post-secondary diploma	Employed (including self-employed)		No	No	No	No	No	No	No	No	No	No
0.811635	Ontario	Male	Between 65 and 74	Post-secondary diploma	Retired		No	No	No	No	No	No	No	No	No	No
0.623897	Quebec	Female	Between 25 and 34	Post-secondary diploma	Employed (including self-employed)		No	No	No	No	No	No	No	No	No	No
1.2349	Ontario	Male	Between 25 and 34	Bachelor’s degree (e.g., BA, BS)	Unemployed or laid off		No	No	No	No	No	No	No	No	No	No
1.04649	Ontario	Female	75 or older	Post-secondary diploma	Retired		No	No	No	No	No	No	No	No	No	No
1.01003	Prairies	Male	Between 55 and 64	Bachelor’s degree (e.g., BA, BS)	Employed (including self-employed)		No	No	No	No	No	No	No	No	No	No
0.933527	Ontario	Male	Between 45 and 54	Bachelor’s degree (e.g., BA, BS)	Employed (including self-employed)		No	No	Yes	No	No	No	No	No	No	No	Agree	Agree	Disagree	.d	.d	Agree	Disagree	Disagree	Disagree	Disagree	Agree	.d	Disagree	Disagree	Disagree	Disagree	Disagree	Agree	Agree	Disagree	.d	.d	Disagree
1.08328	Ontario	Male	Between 25 and 34	Bachelor’s degree (e.g., BA, BS)	Employed (including self-employed)	Don’t know	No	No	No	No	Don’t know	No	No	No	No	No
0.606542	Quebec	Female	Between 55 and 64	Post-secondary diploma	Retired		No	No	No	No	No	No	No	No	No	No
0.876865	Quebec	Female	75 or older	Post-secondary diploma	Retired		No	No	No	No	No	No	No	No	No	No
1.1637	British Columbia	Female	Between 35 and 44	Bachelor’s degree (e.g., BA, BS)	Other		No	No	No	No	No	No	No	No	No	No
1.18058	Atlantic Canada	Male	Between 55 and 64	Master’s or professional degree (e.g., MA, MS, Med)	Employed (including self-employed)		No	No	No	No	No	No	No	No	No	No
1.30007	Prairies	Male	Between 25 and 34	Bachelor’s degree (e.g., BA, BS)	Employed (including self-employed)		No	No	No	No	No	No	No	No	No	No
1.2349	Ontario	Male	Between 25 and 34	Bachelor’s degree (e.g., BA, BS)	Employed (including self-employed)		No	No	No	No	No	No	No	No	No	No
0.876865	Quebec	Female	Between 65 and 74	Post-secondary diploma	Retired		No	No	No	No	No	No	No	No	No	No
1.18301	British Columbia	Male	Between 65 and 74	Post-secondary diploma	Retired		No	No	No	No	No	No	No	No	No	No
1.30962	Ontario	Female	Between 55 and 64	Some post-secondary	Unemployed or laid off		No	No	No	No	No	No	No	No	No	No
1.04649	Ontario	Female	Between 65 and 74	Post-secondary diploma	Employed (including self-employed)		No	No	No	No	No	No	No	No	No	No
0.718129	Quebec	Male	Between 45 and 54	Post-secondary diploma	Employed (including self-employed)		No	No	No	No	No	No	No	No	No	No
0.776246	British Columbia	Male	Between 65 and 74	Bachelor’s degree (e.g., BA, BS)	Retired		No	No	No	No	No	No	No	No	No	No
1.2349	Ontario	Male	Between 25 and 34	Bachelor’s degree (e.g., BA, BS)	Receiving disability benefits	More than two years	No	No	No	No	No	No	No	No	No	No
0.457933	Quebec	Male	Between 45 and 54	High school or equivalent	Employed (including self-employed)		No	No	No	No	No	No	No	No	No	No
0.462571	Quebec	Female	75 or older	Bachelor’s degree (e.g., BA, BS)	Retired		No	No	No	No	No	No	No	No	No	No
1.19296	Ontario	Female	Between 65 and 74	Some post-secondary	Retired		No	No	No	No	No	No	No	No	No	No
0.805942	Quebec	Male	Between 35 and 44	Post-secondary diploma	Employed (including self-employed)		No	No	No	No	No	No	No	No	No	No
0.745322	Quebec	Female	Between 45 and 54	Bachelor’s degree (e.g., BA, BS)	Employed (including self-employed)	More than two years	No	No	No	No	Yes	No	Yes	No	No	No	Agree	Agree	Strongly Agree	Strongly Disagree	Agree	Strongly Disagree	.d	Strongly Agree	Strongly Disagree	Agree	Strongly Disagree	Strongly Disagree	Strongly Disagree	Strongly Disagree	Strongly Disagree	Strongly Disagree	.n	.n	.n	Strongly Disagree	.d	Strongly Disagree	Strongly Disagree
0.903636	Alberta	Male	Between 65 and 74	Bachelor’s degree (e.g., BA, BS)	Retired		No	No	No	No	No	No	No	No	No	No
0.718129	Quebec	Male	Between 45 and 54	Post-secondary diploma	Employed (including self-employed)		No	No	No	No	No	No	Don’t know	No	No	No
0.711982	Ontario	Male	Between 65 and 74	Post-secondary diploma	Retired		No	No	No	No	No	No	No	No	No	No
1.06419	Ontario	Male	Between 45 and 54	Some post-secondary	Employed (including self-employed)		No	No	No	No	No	No	No	No	No	No
1.197	Ontario	Female	Between 45 and 54	Post-secondary diploma	Receiving disability benefits	More than two years	No	No	No	No	No	No	No	No	No	No
1.2349	Ontario	Male	Between 25 and 34	Master’s or professional degree (e.g., MA, MS, Med)	Employed (including self-employed)		No	No	No	No	No	No	No	No	No	No
0.868072	Quebec	Male	Between 45 and 54	Master’s or professional degree (e.g., MA, MS, Med)	Employed (including self-employed)	Less than a year	No	No	No	No	Yes	No	No	No	No	No	Agree	Strongly Agree	Strongly Agree	Strongly Disagree	Strongly Agree	Disagree	Agree	Strongly Agree	Strongly Disagree	Strongly Agree	Strongly Disagree	Strongly Disagree	Strongly Disagree	Strongly Disagree	Strongly Disagree	Strongly Disagree	Agree	Disagree	Strongly Disagree	Strongly Disagree	Strongly Agree	.d	.d
0.490013	Quebec	Male	Between 65 and 74	High school or equivalent	Retired		No	No	No	No	No	No	No	No	No	No
0.948399	Prairies	Male	Between 35 and 44	Bachelor’s degree (e.g., BA, BS)	Employed (including self-employed)		No	No	No	No	No	No	No	No	No	No
0.490013	Quebec	Male	75 or older	High school or equivalent	Retired		No	No	No	No	No	No	No	No	No	No
0.933527	Ontario	Male	Between 45 and 54	Bachelor’s degree (e.g., BA, BS)	Employed (including self-employed)		No	No	No	No	No	No	No	No	No	No
0.685587	Atlantic Canada	Female	Between 45 and 54	Bachelor’s degree (e.g., BA, BS)	Employed (including self-employed)		No	No	No	No	No	No	No	No	No	No
0.754165	Quebec	Female	Between 25 and 34	Bachelor’s degree (e.g., BA, BS)	Employed (including self-employed)		No	No	No	No	No	No	No	No	No	No
0.933527	Ontario	Male	Between 45 and 54	Post-secondary diploma	Employed (including self-employed)		No	No	No	No	No	No	No	No	No	No
0.462571	Quebec	Female	75 or older	Post-secondary diploma	Retired		No	No	No	No	No	No	No	No	No	No
1.19296	Ontario	Female	Between 65 and 74	Post-secondary diploma	Retired		No	No	No	No	No	No	Yes	No	No	No	Strongly Agree	Strongly Agree	Strongly Agree	Strongly Disagree	.d	Agree	Agree	Agree	Disagree	.n	.n	Disagree	Strongly Disagree	Strongly Disagree	Strongly Disagree	Strongly Disagree	Agree	Disagree	.n	Strongly Disagree	Agree	.d	Agree
1.09665	Alberta	Female	Between 65 and 74	High school or equivalent	Employed (including self-employed)		No	No	No	No	No	No	No	No	No	No
0.513928	Quebec	Male	Between 35 and 44	Bachelor’s degree (e.g., BA, BS)	Employed (including self-employed)		No	No	No	No	No	No	No	No	No	No
0.958858	British Columbia	Male	Between 55 and 64	Some post-secondary	Employed (including self-employed)	More than two years	No	No	No	No	No	No	No	No	No	No
0.825732	Alberta	Female	Between 65 and 74	Post-secondary diploma	Retired		No	No	No	No	No	No	No	No	No	No
0.606542	Quebec	Female	Between 55 and 64	Bachelor’s degree (e.g., BA, BS)	Retired		No	No	No	No	No	No	No	No	No	No
1.30962	Ontario	Female	Between 55 and 64	Bachelor’s degree (e.g., BA, BS)	Retired		No	No	No	No	No	No	No	No	No	No
0.462571	Quebec	Female	Between 65 and 74	Bachelor’s degree (e.g., BA, BS)	Retired		No	No	No	No	No	No	No	No	No	No
0.811635	Ontario	Male	Between 65 and 74	High school or equivalent	Retired		No	No	No	No	No	No	No	No	No	No
0.733186	Quebec	Female	Between 55 and 64	Bachelor’s degree (e.g., BA, BS)	Employed (including self-employed)		No	No	No	No	No	No	No	No	No	No
0.950757	Ontario	Male	Between 35 and 44	Post-secondary diploma	Employed (including self-employed)	More than two years	No	No	No	No	No	No	No	No	No	No
0.835811	British Columbia	Male	Between 45 and 54	Post-secondary diploma	Employed (including self-employed)		No	No	No	No	No	No	No	No	No	No
0.93375	Yukon	Male	Between 65 and 74	Post-secondary diploma	Retired		No	No	No	No	No	No	No	No	No	No
1.19603	Prairies	Female	75 or older	Bachelor’s degree (e.g., BA, BS)	Retired		No	No	No	No	No	No	No	No	No	No
0.592326	Quebec	Male	Between 65 and 74	Post-secondary diploma	Retired		No	No	No	No	No	No	No	No	No	No
1.19296	Ontario	Female	Between 65 and 74	Post-secondary diploma	Retired		No	No	No	No	No	No	No	No	No	No
1.19296	Ontario	Female	Between 65 and 74	Post-secondary diploma	Retired	More than two years	No	No	No	No	No	No	No	No	No	No
1.32057	Alberta	Female	Between 35 and 44	Post-secondary diploma	Employed (including self-employed)	More than two years	No	No	No	No	No	No	No	No	No	No
0.592326	Quebec	Male	Between 65 and 74	Bachelor’s degree (e.g., BA, BS)	Retired		No	No	No	No	No	No	No	No	No	No
1.08383	Ontario	Male	Between 35 and 44	Bachelor’s degree (e.g., BA, BS)	Employed (including self-employed)		No	No	No	No	No	No	No	No	No	No
1.30962	Ontario	Female	Between 55 and 64	Post-secondary diploma	Retired		No	No	No	No	No	No	No	No	No	No
1.06419	Ontario	Male	Between 45 and 54	Bachelor’s degree (e.g., BA, BS)	Employed (including self-employed)		No	No	No	No	No	No	No	No	No	No
0.725404	Quebec	Female	75 or older	High school or equivalent	Retired		No	No	No	No	No	No	No	No	No	No
1.197	Ontario	Female	Between 45 and 54	Bachelor’s degree (e.g., BA, BS)	Employed (including self-employed)		No	No	No	No	No	No	No	No	No	No
0.950757	Ontario	Male	Between 35 and 44	Post-secondary diploma	Employed (including self-employed)		No	No	No	No	No	No	No	No	No	No
0.950757	Ontario	Male	Between 35 and 44	Post-secondary diploma	Employed (including self-employed)		No	No	No	No	No	No	No	No	No	No
0.685587	Atlantic Canada	Female	Between 45 and 54	Post-secondary diploma	Employed (including self-employed)		No	No	No	No	No	No	No	No	No	No
0.725404	Quebec	Female	Between 65 and 74	High school or equivalent	Retired		No	No	No	No	No	No	No	No	No	No
1.14882	Ontario	Female	Between 55 and 64	Post-secondary diploma	Employed (including self-employed)	More than two years	No	No	No	No	No	No	No	No	No	No
0.521342	Quebec	Male	Between 25 and 34	Some post-secondary	Employed (including self-employed)		No	No	No	No	No	No	No	No	No	No
1.06467	Quebec	Male	Between 18 and 24	Bachelor’s degree (e.g., BA, BS)	Employed (including self-employed)		No	No	No	No	No	No	No	No	No	No
0.733186	Quebec	Female	Between 55 and 64	Bachelor’s degree (e.g., BA, BS)	Employed (including self-employed)		No	No	No	No	No	No	No	No	No	No
1.13148	Atlantic Canada	Female	Between 55 and 64	Some post-secondary	Retired		No	No	No	No	No	No	No	No	No	No
1.04034	British Columbia	Female	Between 55 and 64	Master’s or professional degree (e.g., MA, MS, Med)	Employed (including self-employed)		No	No	No	No	No	No	No	No	No	No
1.2365	Alberta	Female	Between 35 and 44	Post-secondary diploma	Employed (including self-employed)		No	No	No	No	No	No	No	No	No	No
0.825732	Alberta	Female	Between 65 and 74	Bachelor’s degree (e.g., BA, BS)	Retired	More than two years	No	No	No	No	No	No	No	No	No	No
0.745322	Quebec	Female	Between 45 and 54	Post-secondary diploma	Employed (including self-employed)		No	No	No	No	No	No	No	No	No	No
0.784759	Alberta	Male	Between 45 and 54	High school or equivalent	Employed (including self-employed)		No	No	No	No	No	No	No	No	No	No
0.733186	Quebec	Female	Between 55 and 64	Post-secondary diploma	Retired		No	No	No	No	No	No	No	No	No	No
0.789393	Quebec	Female	Between 35 and 44	Other	Employed (including self-employed)		No	No	No	No	No	No	No	No	No	No
1.30208	Ontario	Female	Between 25 and 34	Post-secondary diploma	Employed (including self-employed)		No	No	No	No	No	No	No	No	No	No
1.17121	Alberta	Female	Between 65 and 74	High school or equivalent	Retired		Don’t know	Don’t know	Don’t know	Don’t know	No	No	No	No	Don’t know	Don’t know
0.592326	Quebec	Male	Between 65 and 74	Some post-secondary	Retired		No	No	No	No	No	No	No	No	No	No
0.707424	British Columbia	Male	Between 35 and 44	Bachelor’s degree (e.g., BA, BS)	Employed (including self-employed)		No	No	No	No	No	No	No	No	No	No
0.789393	Quebec	Female	Between 35 and 44	Post-secondary diploma	Employed (including self-employed)		No	No	No	No	No	No	No	No	No	No
1.20544	Ontario	Male	Between 18 and 24	Post-secondary diploma	Other		No	No	No	No	No	No	No	No	No	No
0.711982	Ontario	Male	Between 65 and 74	Post-secondary diploma	Retired		No	No	No	No	No	No	No	No	No	No
0.900942	Quebec	Female	Between 45 and 54	Post-secondary diploma	Employed (including self-employed)		No	No	No	No	No	No	No	No	No	No
0.876865	Quebec	Female	Between 65 and 74	Bachelor’s degree (e.g., BA, BS)	Retired		No	No	No	No	No	No	No	No	No	No
0.988272	Quebec	Male	Between 25 and 34	Master’s or professional degree (e.g., MA, MS, Med)	Employed (including self-employed)		No	No	No	No	No	No	No	No	No	No
0.725404	Quebec	Female	Between 65 and 74	Post-secondary diploma	Retired	More than two years	No	No	No	No	No	No	No	No	No	No
0.757835	Atlantic Canada	Female	Between 45 and 54	Post-secondary diploma	Retired		No	No	No	No	No	No	No	No	No	No
0.931381	British Columbia	Male	Between 25 and 34	Master’s or professional degree (e.g., MA, MS, Med)	Employed (including self-employed)		No	No	No	No	No	No	No	No	No	No
0.725404	Quebec	Female	Between 65 and 74	Post-secondary diploma	Retired		No	No	No	No	No	No	No	No	No	No
0.811635	Ontario	Male	Between 65 and 74	Master’s or professional degree (e.g., MA, MS, Med)	Retired		No	No	No	No	No	No	No	No	No	No
1.08383	Ontario	Male	Between 35 and 44	High school or equivalent	Unemployed or laid off	More than two years	No	No	No	No	No	No	No	No	No	No
0.933527	Ontario	Male	Between 45 and 54	Doctorate (e.g., PhD, EdD)	Employed (including self-employed)		No	No	No	No	No	No	No	No	No	No
0.725404	Quebec	Female	75 or older	Master’s or professional degree (e.g., MA, MS, Med)	Retired		No	No	No	No	No	No	No	No	No	No
0.696964	Atlantic Canada	Female	Between 45 and 54	High school or equivalent	Employed (including self-employed)		No	No	No	No	No	No	No	No	No	No
1.63059	British Columbia	Female	Between 65 and 74	Master’s or professional degree (e.g., MA, MS, Med)	Retired		No	No	No	No	No	No	No	No	No	No
0.711982	Ontario	Male	75 or older	Post-secondary diploma	Retired	More than two years	No	No	No	No	No	No	No	No	No	No
1.07812	British Columbia	Male	Between 35 and 44	Some post-secondary	Employed (including self-employed)		No	No	No	No	No	No	No	No	No	No
1.197	Ontario	Female	Between 45 and 54	Some post-secondary	Employed (including self-employed)		No	No	No	No	No	No	No	No	No	No
1.05617	Ontario	Female	Between 35 and 44	Post-secondary diploma	Unemployed or laid off	More than two years	No	No	No	No	No	No	No	No	No	No
0.386777	Quebec	Female	Between 55 and 64	High school or equivalent	Employed (including self-employed)		No	No	No	No	No	No	No	No	No	No
1.30962	Ontario	Female	Between 55 and 64	Some post-secondary	Employed (including self-employed)		No	No	No	No	No	No	No	No	No	No
1.1131	Alberta	Male	Between 45 and 54	High school or equivalent	Employed (including self-employed)		No	No	No	No	No	No	No	No	No	No
1.19296	Ontario	Female	75 or older	High school or equivalent	Retired		No	No	No	No	No	No	No	No	No	No
1.30208	Ontario	Female	Between 25 and 34	Bachelor’s degree (e.g., BA, BS)	Employed (including self-employed)		No	No	No	No	No	No	No	No	No	No
1.12015	Alberta	Male	Between 35 and 44	Bachelor’s degree (e.g., BA, BS)	Employed (including self-employed)		No	No	No	No	No	No	No	No	No	No
1.14036	Alberta	Female	Between 45 and 54	Post-secondary diploma	Unemployed or laid off		No	No	No	No	No	No	No	No	No	No
1.08383	Ontario	Male	Between 35 and 44	Some post-secondary	Employed (including self-employed)		No	No	No	No	No	No	No	No	No	No
1.2349	Ontario	Male	Between 25 and 34	High school or equivalent	Employed (including self-employed)		No	No	No	No	No	No	No	No	No	No
0.876865	Quebec	Female	Between 65 and 74	Bachelor’s degree (e.g., BA, BS)	Retired		No	No	No	No	No	No	No	No	No	No
1.22473	Atlantic Canada	Male	Between 35 and 44	Bachelor’s degree (e.g., BA, BS)	Employed (including self-employed)		No	No	No	No	No	No	No	No	No	No
1.05003	Ontario	Female	Between 45 and 54	Bachelor’s degree (e.g., BA, BS)	Unemployed or laid off		No	No	No	No	No	No	No	No	No	No
1.06994	British Columbia	Female	Between 65 and 74	Master’s or professional degree (e.g., MA, MS, Med)	Retired		No	No	Don’t know	No	No	No	No	No	No	No
1.14882	Ontario	Female	Between 55 and 64	Post-secondary diploma	Employed (including self-employed)		No	No	No	No	No	No	No	No	No	No
0.462571	Quebec	Female	75 or older	Bachelor’s degree (e.g., BA, BS)	Retired		No	No	No	No	No	No	No	No	No	No
0.397843	Quebec	Female	Between 25 and 34	Master’s or professional degree (e.g., MA, MS, Med)	Employed (including self-employed)		No	No	No	No	No	No	No	No	No	No
1.2349	Ontario	Male	Between 25 and 34	Post-secondary diploma	A student		No	No	No	No	No	No	No	No	No	No
0.606542	Quebec	Female	Between 55 and 64	Some post-secondary	Other		No	No	No	No	No	No	No	No	No	No
0.312469	Quebec	Male	Between 65 and 74	Bachelor’s degree (e.g., BA, BS)	Retired		No	No	No	No	No	No	No	No	No	No
1.08383	Ontario	Non-binary	Between 35 and 44	Post-secondary diploma	Employed (including self-employed)		No	No	No	No	No	No	No	No	No	No
1.08383	Ontario	Male	Between 35 and 44	Post-secondary diploma	Employed (including self-employed)		No	No	No	No	No	No	No	No	No	No
1.08328	Ontario	Male	Between 25 and 34	Master’s or professional degree (e.g., MA, MS, Med)	Employed (including self-employed)		No	No	No	No	No	No	No	No	No	No
1.90886	Ontario	Female	Between 18 and 24	Some post-secondary	A student		No	No	No	No	Don’t know	No	No	No	No	No
1.41204	Alberta	Male	Between 55 and 64	Some post-secondary	Employed (including self-employed)		No	No	No	No	No	No	No	No	No	No
0.718129	Quebec	Male	Between 45 and 54	Bachelor’s degree (e.g., BA, BS)	Employed (including self-employed)		No	No	No	No	No	No	No	No	No	No
1.08383	Ontario	Male	Between 35 and 44	Post-secondary diploma	Employed (including self-employed)		No	No	No	No	No	No	No	No	No	No
1.37416	Ontario	Male	Between 18 and 24	High school or equivalent	A student	1-2 years	No	No	No	No	Yes	Yes	No	No	No	No	.p	.p	.p	.p	.p	.p	.p	.p	.p	.p	.p	.p	.p	.p	.p	.p	.p	.p	.p	.p	.p	.p	.p
0.868072	Quebec	Male	Between 45 and 54	High school or equivalent	Other	More than two years	No	No	No	No	No	No	No	No	No	No
0.745322	Quebec	Female	Between 45 and 54	Post-secondary diploma	Employed (including self-employed)		No	No	No	No	No	No	No	No	No	No
0.733186	Quebec	Female	Between 55 and 64	Post-secondary diploma	Retired		No	No	No	No	No	No	No	No	No	No
0.757835	Atlantic Canada	Female	Between 45 and 54	Bachelor’s degree (e.g., BA, BS)	Employed (including self-employed)		No	No	No	No	No	No	No	No	No	No
0.876865	Quebec	Female	Between 65 and 74	Post-secondary diploma	Retired	More than two years	No	No	No	No	No	No	No	No	No	No
0.933527	Ontario	Male	Between 45 and 54	Some post-secondary	Employed (including self-employed)		No	No	No	No	No	No	No	No	No	No
0.926493	Ontario	Female	Between 35 and 44	Bachelor’s degree (e.g., BA, BS)	Employed (including self-employed)		No	No	No	No	No	No	No	No	No	No
1.19296	Ontario	Female	Between 65 and 74	High school or equivalent	Unemployed or laid off	More than two years	No	No	No	No	No	No	No	No	No	No
0.490013	Quebec	Male	Between 65 and 74	High school or equivalent	Retired		No	No	No	No	No	No	No	No	No	No
1.20976	Quebec	Female	Between 18 and 24	Post-secondary diploma	Employed (including self-employed)		No	No	No	No	No	No	No	No	No	No
1.14221	Ontario	Female	Between 25 and 34	High school or equivalent	Employed (including self-employed)	More than two years	No	No	No	No	No	No	No	No	No	No
0.958858	British Columbia	Male	Between 55 and 64	Doctorate (e.g., PhD, EdD)	Employed (including self-employed)		No	No	No	No	No	No	No	No	No	No
1.07519	British Columbia	Female	Between 18 and 24	Post-secondary diploma	Prefer not to say		No	No	No	No	No	No	No	No	No	No
0.733186	Quebec	Female	Between 55 and 64	Other	Employed (including self-employed)	More than two years	No	No	No	No	No	No	No	No	No	No
0.926493	Ontario	Female	Between 35 and 44	Post-secondary diploma	Employed (including self-employed)		No	No	No	No	No	No	No	No	No	No
1.11582	British Columbia	Female	Between 25 and 34	Bachelor’s degree (e.g., BA, BS)	Employed (including self-employed)		No	No	No	No	No	No	No	No	No	No
1.19296	Ontario	Female	Between 65 and 74	Some post-secondary	Retired		No	No	No	No	No	No	No	No	No	No
0.933527	Ontario	Male	Between 45 and 54	High school or equivalent	Employed (including self-employed)		No	No	No	No	No	No	No	No	No	No
0.475273	Quebec	Female	Between 45 and 54	Bachelor’s degree (e.g., BA, BS)	Employed (including self-employed)		No	No	No	No	No	No	No	No	No	No
0.711982	Ontario	Male	75 or older	Post-secondary diploma	Retired		No	No	No	No	No	No	No	No	No	No
0.733186	Quebec	Female	Between 55 and 64	Post-secondary diploma	Employed (including self-employed)		No	No	No	No	No	No	No	No	No	No
0.933527	Ontario	Male	Between 45 and 54	Bachelor’s degree (e.g., BA, BS)	Employed (including self-employed)		No	No	No	No	No	No	No	No	No	No
0.711982	Ontario	Male	Between 65 and 74	Post-secondary diploma	Retired	More than two years	No	No	No	No	Don’t know	No	No	No	No	No
1.01003	Prairies	Male	Between 55 and 64	Some post-secondary	Employed (including self-employed)		No	No	No	No	No	No	No	No	No	No
1.28697	Quebec	Male	Between 18 and 24	High school or equivalent	A student		Prefer not to answer	Prefer not to answer	No	Prefer not to answer	Don’t know	No	Don’t know	Don’t know	Don’t know	Prefer not to answer
0.745322	Quebec	Female	Between 45 and 54	Post-secondary diploma	Employed (including self-employed)		No	No	No	No	No	No	No	No	No	No
0.892	Quebec	Male	Between 55 and 64	Master’s or professional degree (e.g., MA, MS, Med)	Employed (including self-employed)		No	No	No	No	No	No	No	No	No	No
1.13148	Atlantic Canada	Female	Between 55 and 64	Post-secondary diploma	Retired		No	No	No	No	No	No	No	No	No	No
1.21312	Alberta	Male	Between 18 and 24	High school or equivalent	Employed (including self-employed)		No	No	No	No	No	No	No	No	No	No
1.06994	British Columbia	Female	Between 65 and 74	Master’s or professional degree (e.g., MA, MS, Med)	Retired		No	No	No	No	No	No	No	No	No	No
1.17121	Alberta	Female	Between 65 and 74	Some post-secondary	Retired		No	No	No	No	No	No	No	No	No	No
1.18301	British Columbia	Male	75 or older	Bachelor’s degree (e.g., BA, BS)	Retired		No	No	No	No	No	No	No	No	No	No
0.958858	British Columbia	Male	Between 55 and 64	Bachelor’s degree (e.g., BA, BS)	Employed (including self-employed)		No	No	No	No	No	No	No	No	No	No
1.19296	Ontario	Female	75 or older	Post-secondary diploma	Retired		No	No	Prefer not to answer	Prefer not to answer	Prefer not to answer	Prefer not to answer	Prefer not to answer	Prefer not to answer	No	No
0.817255	Atlantic Canada	Female	Between 25 and 34	Post-secondary diploma	Employed (including self-employed)		No	No	No	No	No	No	No	No	No	No
1.1131	Alberta	Male	Between 45 and 54	Bachelor’s degree (e.g., BA, BS)	Employed (including self-employed)		No	No	No	No	No	No	No	No	No	No
1.30962	Ontario	Female	Between 55 and 64	Master’s or professional degree (e.g., MA, MS, Med)	Employed (including self-employed)		No	No	No	No	No	No	No	No	No	No
1.12388	Ontario	Male	Between 55 and 64	Post-secondary diploma	Retired		No	No	No	No	No	No	No	No	No	No
0.733186	Quebec	Female	Between 55 and 64	Bachelor’s degree (e.g., BA, BS)	Retired	More than two years	No	No	No	No	No	No	No	No	No	No
0.868072	Quebec	Male	Between 45 and 54	Bachelor’s degree (e.g., BA, BS)	Employed (including self-employed)		No	No	No	No	No	No	No	No	No	No
1.30962	Ontario	Female	Between 55 and 64	Bachelor’s degree (e.g., BA, BS)	Retired		No	No	No	No	No	No	No	No	No	No
0.711982	Ontario	Male	Between 65 and 74	Bachelor’s degree (e.g., BA, BS)	Retired		No	No	No	No	No	No	No	No	No	No
1.14221	Ontario	Female	Between 25 and 34	Master’s or professional degree (e.g., MA, MS, Med)	Employed (including self-employed)	More than two years	No	No	No	No	Yes	No	Don’t know	Don’t know	Yes	No	.d	.d	.d	.d	.d	.d	.d	.d	.d	.d	.d	.d	.d	.d	.d	.d	.d	.d	.d	.d	.d	.d	.d
2.03897	Alberta	Male	Between 25 and 34	Bachelor’s degree (e.g., BA, BS)	Unemployed or laid off		No	No	No	No	No	No	No	No	No	No
1.197	Ontario	Female	Between 45 and 54	Post-secondary diploma	Employed (including self-employed)		No	No	No	No	No	No	No	No	No	No
0.745322	Quebec	Female	Between 45 and 54	Bachelor’s degree (e.g., BA, BS)	Receiving disability benefits	More than two years	No	No	No	No	Yes	No	No	No	No	No	Strongly Agree	Strongly Agree	Strongly Agree	Strongly Disagree	Agree	Disagree	Agree	Agree	Strongly Disagree	Strongly Agree	Strongly Disagree	Strongly Disagree	Strongly Disagree	Strongly Disagree	Strongly Disagree	Strongly Disagree	Agree	Strongly Disagree	Strongly Disagree	Strongly Disagree	Agree	Disagree	Disagree
1.44274	Atlantic Canada	Female	Between 35 and 44	Post-secondary diploma	Employed (including self-employed)		No	No	No	No	No	No	No	No	No	No
1.25954	Alberta	Female	Between 55 and 64	Bachelor’s degree (e.g., BA, BS)	Employed (including self-employed)		No	No	No	No	No	No	No	No	No	No
0.711982	Ontario	Male	Between 65 and 74	Master’s or professional degree (e.g., MA, MS, Med)	Retired		No	No	No	No	No	No	No	No	No	No
0.592326	Quebec	Male	Between 65 and 74	Post-secondary diploma	Retired		No	No	No	No	No	No	No	No	No	No
1.27039	Prairies	Female	Between 25 and 34	Bachelor’s degree (e.g., BA, BS)	Employed (including self-employed)		No	No	No	No	No	No	No	No	No	No
1.09665	Alberta	Female	Between 65 and 74	Post-secondary diploma	Retired		No	No	No	No	No	No	No	No	No	No
1.06419	Ontario	Male	Between 45 and 54	Bachelor’s degree (e.g., BA, BS)	Employed (including self-employed)		No	No	No	No	No	No	No	No	No	No
0.857839	Prairies	Female	Between 35 and 44	Post-secondary diploma	Employed (including self-employed)		No	No	No	No	No	No	No	No	No	No
1.14882	Ontario	Female	Between 55 and 64	Some post-secondary	Retired		No	No	No	No	No	No	No	No	No	No
1.01003	Prairies	Male	Between 55 and 64	High school or equivalent	Employed (including self-employed)		No	No	No	No	No	No	No	No	No	No
1.05617	Ontario	Female	Between 35 and 44	High school or equivalent	Other		No	No	No	No	No	No	No	No	No	No
0.606542	Quebec	Female	Between 55 and 64	Post-secondary diploma	Retired		No	No	No	No	No	No	No	No	No	No
1.14882	Ontario	Female	Between 55 and 64	Bachelor’s degree (e.g., BA, BS)	Employed (including self-employed)		No	No	No	No	Prefer not to answer	No	No	No	No	No
1.14221	Ontario	Female	Between 25 and 34	Post-secondary diploma	Other		No	No	No	No	No	No	No	No	No	No
0.99552	Alberta	Male	Between 55 and 64	Post-secondary diploma	Employed (including self-employed)		No	No	No	No	No	No	No	No	No	No
0.623897	Quebec	Female	Between 25 and 34	High school or equivalent	Employed (including self-employed)	More than two years	No	No	No	No	No	No	No	No	No	No
1.04649	Ontario	Female	Between 65 and 74	Bachelor’s degree (e.g., BA, BS)	Retired		No	No	No	No	No	No	No	No	No	No
1.20544	Ontario	Male	Between 18 and 24	High school or equivalent	A student	More than two years	No	No	No	No	No	No	No	No	No	No
0.835811	British Columbia	Male	Between 45 and 54	Bachelor’s degree (e.g., BA, BS)	Employed (including self-employed)		No	No	No	No	No	No	No	No	No	No
0.900942	Quebec	Female	Between 45 and 54	Post-secondary diploma	Employed (including self-employed)	More than two years	No	No	No	No	No	No	No	No	No	No
0.312469	Quebec	Male	Between 65 and 74	Post-secondary diploma	Retired		No	No	No	No	No	No	No	No	No	No
0.811635	Ontario	Male	75 or older	Bachelor’s degree (e.g., BA, BS)	Retired		No	No	No	No	No	No	No	No	No	No
0.457933	Quebec	Male	Between 45 and 54	Master’s or professional degree (e.g., MA, MS, Med)	Employed (including self-employed)		No	No	No	No	No	No	No	No	No	No
1.12388	Ontario	Male	Between 55 and 64	Master’s or professional degree (e.g., MA, MS, Med)	Employed (including self-employed)	More than two years	No	No	No	No	No	No	No	No	No	No
0.711982	Ontario	Male	Between 65 and 74	Bachelor’s degree (e.g., BA, BS)	Retired	More than two years	No	No	No	No	No	No	No	No	No	No
0.919605	Atlantic Canada	Female	Between 18 and 24	Some post-secondary	A student		No	No	No	No	No	No	No	No	No	No
1.05617	Ontario	Female	Between 35 and 44	Bachelor’s degree (e.g., BA, BS)	Unemployed or laid off		No	No	No	No	No	No	No	No	No	No
0.917478	Atlantic Canada	Female	Between 35 and 44	Master’s or professional degree (e.g., MA, MS, Med)	Employed (including self-employed)	More than two years	No	No	No	No	No	No	No	No	No	No
2.18987	Alberta	Female	Between 18 and 24	Some post-secondary	A student		No	No	No	No	No	No	No	No	No	No
0.754165	Quebec	Female	Between 25 and 34	Master’s or professional degree (e.g., MA, MS, Med)	Other		No	No	No	No	No	No	No	No	No	No
0.776246	British Columbia	Male	Between 65 and 74	Post-secondary diploma	Unemployed or laid off		No	No	No	No	No	No	No	No	No	No
1.08328	Ontario	Male	Between 25 and 34	Bachelor’s degree (e.g., BA, BS)	Employed (including self-employed)		No	No	No	No	No	No	No	No	No	No
1.63859	British Columbia	Female	Between 18 and 24	Some post-secondary	A student		No	No	No	No	No	No	No	No	No	No
0.733186	Quebec	Female	Between 55 and 64	Bachelor’s degree (e.g., BA, BS)	Employed (including self-employed)		No	No	No	No	No	No	No	No	No	No
1.06419	Ontario	Male	Between 45 and 54	Bachelor’s degree (e.g., BA, BS)	Employed (including self-employed)		No	No	No	No	No	No	No	No	No	No
1.18651	British Columbia	Female	Between 45 and 54	Some post-secondary	Unemployed or laid off	More than two years	No	No	No	No	No	No	No	No	No	No
0.900942	Quebec	Female	Between 45 and 54	Bachelor’s degree (e.g., BA, BS)	Employed (including self-employed)		No	No	No	No	Yes	No	Don’t know	Don’t know	Yes	No	Agree	Agree	Agree	Strongly Disagree	Agree	Disagree	.d	Agree	.d	Agree	Disagree	Agree	Disagree	Disagree	Disagree	Disagree	Disagree	.n	Strongly Disagree	Disagree	.d	.d	.d
1.08328	Ontario	Male	Between 25 and 34	Bachelor’s degree (e.g., BA, BS)	A student	More than two years	Don’t know	No	Yes	No	No	No	No	No	Yes	No	.d	.d	Strongly Agree	Strongly Disagree	Strongly Disagree	Strongly Disagree	Strongly Agree	Strongly Agree	Strongly Disagree	.n	.n	Strongly Disagree	Strongly Disagree	Strongly Disagree	Strongly Disagree	Strongly Disagree	.d	.n	.n	Strongly Disagree	Strongly Agree	Strongly Agree	.d
1.04649	Ontario	Female	Between 65 and 74	High school or equivalent	Retired	More than two years	No	No	No	No	No	No	No	No	No	No
1.46131	British Columbia	Male	Between 55 and 64	Post-secondary diploma	Employed (including self-employed)		No	No	No	No	No	No	No	No	No	No
0.974219	Quebec	Male	Between 35 and 44	Master’s or professional degree (e.g., MA, MS, Med)	A student		No	No	No	No	No	No	No	No	No	No
1.12069	Prairies	Male	Between 45 and 54	Post-secondary diploma	Employed (including self-employed)	More than two years	No	No	No	No	No	No	No	No	No	No
0.811635	Ontario	Male	75 or older	Master’s or professional degree (e.g., MA, MS, Med)	Retired		No	No	No	No	No	No	No	No	No	No
1.06419	Ontario	Male	Between 45 and 54	Post-secondary diploma	Employed (including self-employed)		No	No	No	No	No	No	No	No	No	No
1.05617	Ontario	Female	Between 35 and 44	Some post-secondary	Employed (including self-employed)		No	No	No	No	No	No	No	No	No	No
0.876865	Quebec	Female	Between 65 and 74	Post-secondary diploma	Retired	More than two years	No	No	No	No	No	No	No	No	No	No
1.06419	Ontario	Male	Between 45 and 54	Post-secondary diploma	Employed (including self-employed)		No	No	No	No	No	No	No	No	No	No
1.02455	Prairies	Female	Between 35 and 44	High school or equivalent	Employed (including self-employed)		No	No	No	No	No	No	No	No	No	No
0.737925	Quebec	Male	Between 55 and 64	Post-secondary diploma	Retired		No	No	No	No	No	No	No	No	No	No
0.718129	Quebec	Male	Between 45 and 54	Some post-secondary	Employed (including self-employed)	More than two years	No	No	No	No	No	No	No	No	No	No
0.985886	Ontario	Male	Between 55 and 64	Bachelor’s degree (e.g., BA, BS)	Employed (including self-employed)		No	No	No	No	No	No	No	No	No	No
1.19296	Ontario	Female	Between 65 and 74	Post-secondary diploma	Retired		No	No	No	No	No	No	No	No	No	No
0.711982	Ontario	Male	Between 65 and 74	Master’s or professional degree (e.g., MA, MS, Med)	Employed (including self-employed)		No	No	No	No	No	No	No	No	No	No
0.90339	Atlantic Canada	Male	75 or older	Post-secondary diploma	Retired		No	No	No	No	No	No	No	No	No	No
0.711982	Ontario	Male	Between 65 and 74	Post-secondary diploma	Retired	More than two years	No	No	No	No	No	No	No	No	No	No
0.954214	Quebec	Female	Between 35 and 44	Bachelor’s degree (e.g., BA, BS)	Employed (including self-employed)	More than two years	No	No	No	No	No	No	No	No	No	No
0.825732	Alberta	Female	Between 65 and 74	High school or equivalent	Retired		No	No	No	No	No	No	No	No	No	No
0.93375	Prairies	Male	Between 65 and 74	Bachelor’s degree (e.g., BA, BS)	Employed (including self-employed)		No	No	No	No	No	No	No	No	No	No
2.17603	Ontario	Female	Between 18 and 24	Some post-secondary	A student		No	No	No	No	No	No	No	No	No	No
0.733186	Quebec	Female	Between 55 and 64	Bachelor’s degree (e.g., BA, BS)	Employed (including self-employed)		No	No	No	No	No	No	No	No	No	No
0.811635	Ontario	Male	75 or older	Post-secondary diploma	Retired		No	No	No	No	No	No	No	No	No	No
0.725404	Quebec	Female	75 or older	Post-secondary diploma	Retired		No	No	No	No	No	No	No	No	No	No
0.900942	Quebec	Female	Between 45 and 54	Bachelor’s degree (e.g., BA, BS)	Employed (including self-employed)		No	No	No	No	No	No	No	No	No	No
0.985886	Ontario	Male	Between 55 and 64	High school or equivalent	Employed (including self-employed)		No	No	No	No	No	No	No	No	No	No
0.985886	Ontario	Male	Between 55 and 64	Prefer not to say	Employed (including self-employed)		No	No	No	No	No	No	No	No	No	No
0.868072	Quebec	Male	Between 45 and 54	Bachelor’s degree (e.g., BA, BS)	Employed (including self-employed)	More than two years	No	No	No	No	No	No	No	No	No	No
1.30962	Ontario	Female	Between 55 and 64	High school or equivalent	Employed (including self-employed)		No	No	No	No	No	No	No	No	No	No
0.985886	Ontario	Male	Between 55 and 64	Post-secondary diploma	Employed (including self-employed)		No	No	No	No	No	No	No	No	No	No
0.985886	Ontario	Male	Between 55 and 64	Some post-secondary	Employed (including self-employed)		No	No	No	No	No	No	No	No	No	No
0.985886	Ontario	Male	Between 55 and 64	Some post-secondary	Employed (including self-employed)		No	No	No	No	No	No	No	No	No	No
0.606542	Quebec	Female	Between 55 and 64	Post-secondary diploma	Retired	More than two years	No	No	No	No	No	No	No	No	No	No
0.933527	Ontario	Male	Between 45 and 54	Bachelor’s degree (e.g., BA, BS)	Unemployed or laid off	More than two years	No	No	No	No	No	No	No	No	No	No
0.933527	Ontario	Male	Between 45 and 54	Bachelor’s degree (e.g., BA, BS)	Employed (including self-employed)		No	No	No	No	No	No	No	No	No	No
0.718129	Quebec	Male	Between 45 and 54	Post-secondary diploma	Employed (including self-employed)		No	No	No	No	No	No	No	No	No	No
1.30962	Ontario	Female	Between 55 and 64	Bachelor’s degree (e.g., BA, BS)	Employed (including self-employed)		No	No	No	No	No	No	No	No	No	No
0.811635	Ontario	Male	Between 65 and 74	Bachelor’s degree (e.g., BA, BS)	Retired		No	No	No	No	No	No	No	No	No	No
0.725404	Quebec	Female	Between 65 and 74	Bachelor’s degree (e.g., BA, BS)	Retired		No	No	No	No	No	No	No	No	No	No
1.18301	British Columbia	Male	75 or older	Master’s or professional degree (e.g., MA, MS, Med)	Retired		No	No	No	No	No	No	No	No	No	No
1.12015	Alberta	Male	Between 35 and 44	Post-secondary diploma	Unemployed or laid off		No	No	No	No	No	No	No	No	No	No
0.892	Quebec	Male	Between 55 and 64	High school or equivalent	Retired		No	No	No	No	No	No	No	No	No	No
1.08328	Ontario	Male	Between 25 and 34	Bachelor’s degree (e.g., BA, BS)	Employed (including self-employed)		No	No	No	No	No	No	No	No	No	No
0.974219	Quebec	Male	Between 35 and 44	Post-secondary diploma	Employed (including self-employed)		No	No	No	No	No	No	No	No	No	No
0.707424	British Columbia	Male	Between 35 and 44	Bachelor’s degree (e.g., BA, BS)	Employed (including self-employed)		No	No	No	No	No	No	No	No	No	No
1.05003	Ontario	Female	Between 45 and 54	Bachelor’s degree (e.g., BA, BS)	Employed (including self-employed)		No	No	No	No	No	No	No	No	No	No
1.11582	British Columbia	Female	Between 25 and 34	Master’s or professional degree (e.g., MA, MS, Med)	Employed (including self-employed)		No	No	No	No	Don’t know	Don’t know	No	No	Don’t know	Don’t know
1.25954	Alberta	Female	Between 55 and 64	High school or equivalent	Retired		No	No	No	No	No	No	No	No	No	No
0.876865	Quebec	Female	Between 65 and 74	Bachelor’s degree (e.g., BA, BS)	Retired	More than two years	No	No	No	No	No	No	No	No	No	No
0.784759	Alberta	Male	Between 45 and 54	Bachelor’s degree (e.g., BA, BS)	Employed (including self-employed)		No	No	No	No	No	No	No	No	No	No
0.776246	British Columbia	Male	Between 65 and 74	Some post-secondary	Retired		No	No	No	No	No	No	No	No	No	No
1.36212	Atlantic Canada	Female	75 or older	Bachelor’s degree (e.g., BA, BS)	Employed (including self-employed)	More than two years	No	No	No	No	No	No	No	No	No	No
1.04034	British Columbia	Female	Between 55 and 64	High school or equivalent	Retired		No	No	No	No	No	No	No	No	No	No
1.06467	Quebec	Male	Between 18 and 24	Post-secondary diploma	Employed (including self-employed)		No	No	No	No	No	No	No	No	No	No
0.490013	Quebec	Male	Between 65 and 74	Master’s or professional degree (e.g., MA, MS, Med)	Retired		No	No	No	No	No	No	No	No	No	No
0.606542	Quebec	Female	Between 55 and 64	Some post-secondary	Retired	More than two years	No	No	No	No	No	No	No	No	No	No
0.386777	Quebec	Female	Between 55 and 64	Bachelor’s degree (e.g., BA, BS)	Retired	More than two years	No	No	No	No	No	No	No	No	No	No
0.718129	Quebec	Male	Between 45 and 54	Post-secondary diploma	Employed (including self-employed)		No	No	No	No	No	No	No	No	No	No
0.606542	Quebec	Female	Between 55 and 64	Some post-secondary	Employed (including self-employed)		No	No	No	No	No	No	No	No	No	No
1.32057	Alberta	Female	Between 35 and 44	Post-secondary diploma	Other		No	No	No	No	No	No	No	No	No	No
1.00079	Quebec	Female	Between 18 and 24	High school or equivalent	A student		No	No	No	No	No	No	No	No	No	No
1.12388	Ontario	Male	Between 55 and 64	Post-secondary diploma	Receiving disability benefits	More than two years	No	No	No	No	No	No	No	No	No	No
0.592326	Quebec	Male	Between 65 and 74	Bachelor’s degree (e.g., BA, BS)	Retired		No	No	No	No	No	No	No	No	No	No
0.789393	Quebec	Female	Between 35 and 44	Post-secondary diploma	Receiving disability benefits	More than two years	No	No	No	No	Yes	Yes	Yes	Prefer not to answer	No	No	Agree	Agree	Agree	Strongly Disagree	Agree	Strongly Disagree	Agree	Agree	.d	Agree	.d	.d	Strongly Disagree	Strongly Disagree	Strongly Disagree	Strongly Disagree	Agree	.n	.n	Strongly Disagree	Agree	Agree	Agree
1.08383	Ontario	Male	Between 35 and 44	Post-secondary diploma	Employed (including self-employed)		No	No	No	No	No	No	No	No	No	No
1.01165	British Columbia	Male	Between 18 and 24	Some post-secondary	A student		No	No	No	No	No	No	No	No	No	No
1.12388	Ontario	Male	Between 55 and 64	Post-secondary diploma	Employed (including self-employed)		No	No	No	No	No	No	No	No	No	No
2.17603	Ontario	Female	Between 18 and 24	Bachelor’s degree (e.g., BA, BS)	A student		No	No	No	No	No	No	No	No	No	No
0.835811	British Columbia	Male	Between 45 and 54	Some post-secondary	Employed (including self-employed)		No	No	No	No	No	No	No	No	No	No
1.12015	Alberta	Male	Between 35 and 44	Some post-secondary	Employed (including self-employed)		No	No	No	No	No	No	No	No	No	No
1.63059	British Columbia	Female	75 or older	Post-secondary diploma	Retired		No	No	No	No	No	No	No	No	No	No
0.707424	British Columbia	Male	Between 35 and 44	Bachelor’s degree (e.g., BA, BS)	Employed (including self-employed)		No	No	No	No	No	No	No	No	No	No
1.11582	British Columbia	Female	Between 25 and 34	Master’s or professional degree (e.g., MA, MS, Med)	Employed (including self-employed)		No	No	No	No	No	No	No	No	No	No
0.811635	Ontario	Male	Between 65 and 74	Post-secondary diploma	Retired		No	No	No	No	No	No	No	No	No	No
0.754165	Quebec	Female	Between 25 and 34	Master’s or professional degree (e.g., MA, MS, Med)	A student		No	No	No	No	No	No	No	No	No	No
0.950757	Ontario	Male	Between 35 and 44	Bachelor’s degree (e.g., BA, BS)	Employed (including self-employed)		No	No	No	No	No	No	No	No	No	No
1.37416	Ontario	Male	Between 18 and 24	Bachelor’s degree (e.g., BA, BS)	A student		No	No	No	No	No	No	No	No	No	No
0.846107	Alberta	Male	Between 65 and 74	Some post-secondary	Retired		No	No	No	No	No	No	No	No	No	No
1.30962	Ontario	Female	Between 55 and 64	Post-secondary diploma	Receiving disability benefits		No	No	No	No	No	No	No	No	No	No
0.926493	Ontario	Female	Between 35 and 44	Master’s or professional degree (e.g., MA, MS, Med)	Employed (including self-employed)		No	No	No	No	No	No	No	No	No	No
0.931381	British Columbia	Male	Between 25 and 34	Bachelor’s degree (e.g., BA, BS)	Employed (including self-employed)		No	No	No	No	No	No	No	No	No	No
0.817265	Atlantic Canada	Male	75 or older	Post-secondary diploma	Retired		No	No	No	No	No	No	No	No	No	No
0.725404	Quebec	Female	75 or older	Master’s or professional degree (e.g., MA, MS, Med)	Retired		No	No	No	No	No	No	No	No	No	No
1.04649	Ontario	Female	Between 65 and 74	Bachelor’s degree (e.g., BA, BS)	Retired	More than two years	No	No	No	No	No	No	No	No	No	No
0.733186	Quebec	Female	Between 55 and 64	Post-secondary diploma	Retired		No	No	No	No	No	No	No	No	No	No
1.12388	Ontario	Male	Between 55 and 64	High school or equivalent	Receiving disability benefits		No	No	No	No	No	No	No	No	No	No
1.27378	British Columbia	Male	Between 45 and 54	Bachelor’s degree (e.g., BA, BS)	Employed (including self-employed)		No	No	No	No	No	No	No	No	No	No
2.1776	Alberta	Male	Between 25 and 34	Other	Employed (including self-employed)		No	No	No	No	No	No	No	No	No	No
1.51735	Prairies	Female	Between 55 and 64	Master’s or professional degree (e.g., MA, MS, Med)	Employed (including self-employed)		No	No	No	No	No	No	No	No	No	No
0.737925	Quebec	Male	Between 55 and 64	Post-secondary diploma	Employed (including self-employed)		No	No	No	No	No	No	No	No	No	No
0.606542	Quebec	Female	Between 55 and 64	Master’s or professional degree (e.g., MA, MS, Med)	Retired		No	No	No	No	No	No	Don’t know	No	No	No
0.711982	Ontario	Male	Between 65 and 74	Bachelor’s degree (e.g., BA, BS)	Retired		No	No	No	No	No	No	No	No	No	No
0.490013	Quebec	Male	Between 65 and 74	High school or equivalent	Retired		No	No	No	No	No	No	No	No	No	No
0.606542	Quebec	Female	Between 55 and 64	Bachelor’s degree (e.g., BA, BS)	Employed (including self-employed)		No	No	No	No	No	No	No	No	No	No
0.711982	Ontario	Male	Between 65 and 74	Post-secondary diploma	Employed (including self-employed)		No	No	No	No	No	No	No	No	No	No
1.197	Ontario	Female	Between 45 and 54	Bachelor’s degree (e.g., BA, BS)	Employed (including self-employed)		No	No	No	No	No	No	No	No	No	No
0.757835	Atlantic Canada	Female	Between 45 and 54	Post-secondary diploma	Receiving disability benefits		No	No	No	No	No	No	No	No	No	No
0.985886	Ontario	Male	Between 55 and 64	Bachelor’s degree (e.g., BA, BS)	Employed (including self-employed)		No	No	No	No	No	No	No	No	No	No
0.711982	Ontario	Male	75 or older	Bachelor’s degree (e.g., BA, BS)	Retired		No	No	No	No	No	No	No	No	No	No
0.606542	Quebec	Female	Between 55 and 64	Master’s or professional degree (e.g., MA, MS, Med)	Employed (including self-employed)		No	No	No	No	No	No	No	No	No	No
1.14221	Ontario	Female	Between 25 and 34	Bachelor’s degree (e.g., BA, BS)	Employed (including self-employed)		No	No	No	No	No	No	No	No	No	No
1.18651	British Columbia	Female	Between 45 and 54	Bachelor’s degree (e.g., BA, BS)	Employed (including self-employed)		No	No	No	No	No	No	No	No	No	No
1.17121	Alberta	Female	Between 65 and 74	Post-secondary diploma	Retired		No	No	No	No	No	No	No	No	No	No
0.718129	Quebec	Male	Between 45 and 54	Bachelor’s degree (e.g., BA, BS)	Employed (including self-employed)		No	No	No	No	No	No	No	No	No	No
0.932703	Atlantic Canada	Female	Between 35 and 44	Bachelor’s degree (e.g., BA, BS)	Employed (including self-employed)		No	No	No	No	No	No	No	No	No	No
0.903379	Atlantic Canada	Female	Between 25 and 34	Master’s or professional degree (e.g., MA, MS, Med)	Employed (including self-employed)		No	No	No	No	No	No	No	No	No	No
1.14221	Ontario	Female	Between 25 and 34	Post-secondary diploma	Employed (including self-employed)		No	No	No	No	No	No	No	No	No	No
1.14221	Ontario	Female	Between 25 and 34	Master’s or professional degree (e.g., MA, MS, Med)	Employed (including self-employed)		No	No	No	No	No	No	No	No	No	No
0.811635	Ontario	Male	75 or older	High school or equivalent	Retired		No	No	No	No	No	No	No	No	No	No
0.592326	Quebec	Male	Between 65 and 74	Master’s or professional degree (e.g., MA, MS, Med)	Unemployed or laid off		No	No	No	No	No	No	No	No	No	No
0.725404	Quebec	Female	Between 65 and 74	Post-secondary diploma	Retired		No	No	No	No	No	No	No	No	No	No
0.711982	Ontario	Male	75 or older	Bachelor’s degree (e.g., BA, BS)	Retired		No	No	No	No	No	No	No	No	No	No
1.08383	Ontario	Male	Between 35 and 44	Post-secondary diploma	Employed (including self-employed)		No	No	No	No	No	No	No	No	No	No
0.606542	Quebec	Female	Between 55 and 64	High school or equivalent	Unemployed or laid off		No	No	No	No	No	No	No	No	No	No
0.811635	Ontario	Male	Between 65 and 74	Post-secondary diploma	Retired	More than two years	No	No	No	No	Yes	No	No	No	No	No	Agree	Agree	Agree	Strongly Disagree	Agree	Disagree	Agree	Strongly Agree	Strongly Disagree	Agree	Strongly Disagree	Strongly Disagree	Strongly Disagree	Strongly Disagree	Strongly Disagree	Strongly Disagree	Agree	Strongly Disagree	.n	Disagree	Agree	.d	.d
0.745322	Quebec	Female	Between 45 and 54	Post-secondary diploma	Other		No	No	No	No	No	No	No	No	No	No
1.21312	Alberta	Male	Between 18 and 24	Some post-secondary	Employed (including self-employed)		No	No	No	No	No	No	No	No	No	No
1.11522	Prairies	Male	Between 65 and 74	High school or equivalent	Retired		No	No	No	No	No	No	No	No	No	No
1.90886	Ontario	Female	Between 18 and 24	Bachelor’s degree (e.g., BA, BS)	A student		No	No	No	No	Yes	No	No	No	No	No	Agree	Agree	Agree	Strongly Disagree	Agree	Agree	Agree	Strongly Agree	Strongly Disagree	Strongly Disagree	Strongly Disagree	Strongly Disagree	Strongly Disagree	Strongly Disagree	Strongly Disagree	Strongly Disagree	Agree	Strongly Disagree	Strongly Disagree	Strongly Disagree	Strongly Agree	Agree	Disagree
0.811635	Ontario	Male	75 or older	Less than high school	Retired		No	No	No	No	No	No	No	No	No	No
0.784759	Alberta	Male	Between 45 and 54	Bachelor’s degree (e.g., BA, BS)	Employed (including self-employed)		No	No	No	No	No	No	No	No	No	No
1.02455	Prairies	Female	Between 35 and 44	High school or equivalent	Employed (including self-employed)		No	No	No	No	No	No	No	No	No	No
1.05617	Ontario	Female	Between 35 and 44	High school or equivalent	Employed (including self-employed)		No	No	No	No	No	No	No	No	No	No
0.718129	Quebec	Male	Between 45 and 54	Some post-secondary	Employed (including self-employed)		No	No	No	No	No	No	No	No	No	No
0.457933	Quebec	Male	Between 45 and 54	Post-secondary diploma	Employed (including self-employed)		No	No	No	No	No	No	No	No	No	No
0.892	Quebec	Male	Between 55 and 64	High school or equivalent	Retired		No	No	No	No	No	No	No	No	No	No
0.457933	Quebec	Male	Between 45 and 54	Post-secondary diploma	Employed (including self-employed)		No	No	No	No	No	No	No	No	No	No
1.30962	Ontario	Female	Between 55 and 64	Post-secondary diploma	Retired		No	No	No	No	No	No	No	No	No	No
0.950757	Ontario	Male	Between 35 and 44	Bachelor’s degree (e.g., BA, BS)	Employed (including self-employed)		No	No	No	No	No	No	No	No	No	No
1.19603	Prairies	Female	Between 65 and 74	Post-secondary diploma	Employed (including self-employed)	More than two years	No	No	No	No	No	No	No	No	No	No
0.857839	Prairies	Female	Between 35 and 44	High school or equivalent	Employed (including self-employed)		No	No	No	No	No	No	No	No	No	No
0.811635	Ontario	Male	75 or older	Master’s or professional degree (e.g., MA, MS, Med)	Retired		No	No	No	No	No	No	No	No	No	No
1.20544	Ontario	Male	Between 18 and 24	Bachelor’s degree (e.g., BA, BS)	Employed (including self-employed)		No	No	No	No	No	No	No	No	No	No
0.711982	Ontario	Male	Between 65 and 74	Post-secondary diploma	Retired		No	No	No	No	No	No	No	No	No	No
0.933527	Ontario	Male	Between 45 and 54	Bachelor’s degree (e.g., BA, BS)	Employed (including self-employed)		No	No	No	No	No	No	No	No	No	No
1.27378	British Columbia	Male	Between 45 and 54	Bachelor’s degree (e.g., BA, BS)	Employed (including self-employed)		No	No	No	No	No	No	No	No	No	No
0.725404	Quebec	Female	75 or older	Bachelor’s degree (e.g., BA, BS)	Retired		No	No	No	No	No	No	No	No	No	No
0.606542	Quebec	Female	Between 55 and 64	Other	Retired		No	No	No	No	No	No	No	No	No	No
0.711982	Ontario	Male	Between 65 and 74	Master’s or professional degree (e.g., MA, MS, Med)	Retired		No	No	No	No	No	No	No	No	No	No
1.07519	British Columbia	Female	Between 18 and 24	Bachelor’s degree (e.g., BA, BS)	A student		No	No	No	No	No	No	No	No	No	No
0.931381	British Columbia	Male	Between 25 and 34	Bachelor’s degree (e.g., BA, BS)	Employed (including self-employed)	More than two years	No	No	No	No	No	No	No	No	No	No
1.19296	Ontario	Female	75 or older	Post-secondary diploma	Retired		No	No	No	No	No	No	No	No	No	No
1.05617	Ontario	Female	Between 35 and 44	Post-secondary diploma	Receiving disability benefits	More than two years	No	No	No	No	Yes	Yes	No	Yes	No	No	Agree	Agree	Agree	Disagree	Agree	Disagree	Agree	Agree	Strongly Disagree	Strongly Disagree	Strongly Disagree	Disagree	Strongly Agree	Agree	Agree	Agree	Agree	Agree	Agree	Disagree	Disagree	Disagree	Disagree
0.462571	Quebec	Female	75 or older	Bachelor’s degree (e.g., BA, BS)	Retired		No	No	No	No	No	No	No	No	No	No
0.618918	Atlantic Canada	Male	Between 45 and 54	Bachelor’s degree (e.g., BA, BS)	Employed (including self-employed)		No	No	No	No	No	No	No	No	No	No
0.637085	Alberta	Male	Between 65 and 74	Post-secondary diploma	Retired		No	No	No	No	No	No	No	No	No	No
0.93375	Prairies	Male	Between 65 and 74	Post-secondary diploma	Retired		No	No	No	No	No	No	No	No	No	No
0.711982	Ontario	Male	75 or older	Bachelor’s degree (e.g., BA, BS)	Retired		No	No	No	No	No	No	No	No	No	No
1.20632	Prairies	Male	Between 55 and 64	Post-secondary diploma	Employed (including self-employed)		No	No	No	No	No	No	No	No	No	No
0.958858	British Columbia	Male	Between 55 and 64	Some post-secondary	Employed (including self-employed)		No	No	No	No	No	No	No	No	No	No
0.623897	Quebec	Female	Between 25 and 34	High school or equivalent	Employed (including self-employed)		No	No	No	No	No	No	No	No	No	No
0.868072	Quebec	Male	Between 45 and 54	Bachelor’s degree (e.g., BA, BS)	Employed (including self-employed)		No	No	No	No	No	No	No	No	No	No
0.988272	Quebec	Male	Between 25 and 34	Post-secondary diploma	Employed (including self-employed)		No	No	No	No	Yes	No	No	No	No	No	Strongly Agree	Strongly Agree	Strongly Agree	Strongly Disagree	Strongly Agree	Strongly Disagree	Strongly Agree	Strongly Agree	Strongly Disagree	Strongly Agree	Disagree	Disagree	Strongly Disagree	Strongly Disagree	Strongly Disagree	Strongly Disagree	Strongly Agree	Strongly Disagree	Strongly Disagree	Strongly Disagree	Strongly Agree	Strongly Disagree	Strongly Agree
1.05003	Ontario	Female	Between 45 and 54	Post-secondary diploma	Employed (including self-employed)		No	No	No	No	No	No	No	No	No	No
0.737925	Quebec	Male	Between 55 and 64	Bachelor’s degree (e.g., BA, BS)	Employed (including self-employed)		No	No	No	No	No	No	No	No	No	No
1.90886	Ontario	Female	Between 18 and 24	Some post-secondary	A student		No	No	No	No	No	No	No	No	No	No
0.811635	Ontario	Male	Between 65 and 74	Bachelor’s degree (e.g., BA, BS)	Retired		No	No	No	No	No	No	No	No	No	No
0.462571	Quebec	Female	Between 65 and 74	Bachelor’s degree (e.g., BA, BS)	Retired	More than two years	No	No	No	No	No	No	No	No	No	No
1.18301	British Columbia	Male	75 or older	Bachelor’s degree (e.g., BA, BS)	Retired		No	No	No	No	No	No	No	No	No	No
0.830817	Atlantic Canada	Female	Between 25 and 34	Post-secondary diploma	Employed (including self-employed)	More than two years	No	No	No	No	Yes	No	No	No	No	No	Agree	Agree	Agree	Strongly Disagree	Agree	Agree	Agree	Agree	Strongly Disagree	Agree	Disagree	Disagree	Strongly Disagree	Disagree	Disagree	Disagree	Agree	Disagree	Strongly Disagree	Strongly Disagree	Agree	Disagree	Disagree
0.830817	Atlantic Canada	Female	Between 25 and 34	Bachelor’s degree (e.g., BA, BS)	Unemployed or laid off		No	No	No	No	No	No	No	No	No	No
0.606542	Quebec	Female	Between 55 and 64	Post-secondary diploma	Retired		No	No	No	No	No	No	No	No	No	No
1.14882	Ontario	Female	Between 55 and 64	High school or equivalent	Retired		No	No	No	No	No	No	No	No	No	No
0.737925	Quebec	Male	Between 55 and 64	Post-secondary diploma	Retired		No	No	No	No	No	No	No	No	No	No
1.41943	British Columbia	Male	Between 25 and 34	Some post-secondary	Employed (including self-employed)		No	No	No	No	No	No	No	No	No	No
1.19296	Ontario	Female	Between 65 and 74	Post-secondary diploma	Retired		No	No	No	No	No	No	No	No	No	No
0.745322	Quebec	Female	Between 45 and 54	Post-secondary diploma	Employed (including self-employed)		No	No	No	No	No	No	No	No	No	No
0.462571	Quebec	Female	Between 65 and 74	Some post-secondary	Retired		No	No	No	No	No	No	No	No	No	No
1.197	Ontario	Female	Between 45 and 54	Bachelor’s degree (e.g., BA, BS)	Employed (including self-employed)		No	No	No	No	No	No	No	No	No	No
0.490013	Quebec	Male	Between 65 and 74	Less than high school	Retired		No	No	No	No	No	No	No	No	No	No
1.04649	Ontario	Female	Between 65 and 74	Post-secondary diploma	Retired		No	No	No	No	No	No	No	No	No	No
0.707424	British Columbia	Male	Between 35 and 44	Bachelor’s degree (e.g., BA, BS)	Employed (including self-employed)		No	No	No	No	No	No	No	No	No	No
0.725404	Quebec	Female	Between 65 and 74	Post-secondary diploma	Retired		No	No	No	No	No	No	No	No	No	No
0.784759	Alberta	Male	Between 45 and 54	Post-secondary diploma	Employed (including self-employed)		No	No	No	No	No	No	No	No	No	No
0.926493	Ontario	Female	Between 35 and 44	Bachelor’s degree (e.g., BA, BS)	Employed (including self-employed)		No	No	No	No	No	No	No	No	No	No
0.696964	Atlantic Canada	Female	Between 45 and 54	Master’s or professional degree (e.g., MA, MS, Med)	Other		No	No	No	No	No	No	No	No	No	No
1.02455	Prairies	Female	Between 35 and 44	Bachelor’s degree (e.g., BA, BS)	Employed (including self-employed)		No	No	No	No	No	No	No	No	No	No
0.811635	Ontario	Male	75 or older	Post-secondary diploma	Retired		No	No	No	No	No	No	No	No	No	No
0.623897	Quebec	Female	Between 25 and 34	Post-secondary diploma	Other	More than two years	No	No	No	No	No	No	No	No	No	No
0.606542	Quebec	Female	Between 55 and 64	Master’s or professional degree (e.g., MA, MS, Med)	Retired	More than two years	No	No	No	No	No	No	No	No	No	No
0.974219	Quebec	Male	Between 35 and 44	Master’s or professional degree (e.g., MA, MS, Med)	Employed (including self-employed)		No	No	No	No	No	No	No	No	No	No
0.490013	Quebec	Male	75 or older	Master’s or professional degree (e.g., MA, MS, Med)	Retired	More than two years	No	No	No	No	No	No	No	No	No	No
0.903636	Alberta	Male	Between 65 and 74	Master’s or professional degree (e.g., MA, MS, Med)	Retired		No	No	No	No	No	No	No	No	No	No
1.70052	British Columbia	Female	Between 25 and 34	Bachelor’s degree (e.g., BA, BS)	Employed (including self-employed)		No	No	No	No	No	No	No	No	No	No
1.36212	Atlantic Canada	Female	Between 65 and 74	Post-secondary diploma	Retired		No	No	No	No	No	No	No	No	No	No
0.950757	Ontario	Male	Between 35 and 44	Post-secondary diploma	Employed (including self-employed)		No	No	No	No	No	No	No	No	No	No
0.811635	Ontario	Male	Between 65 and 74	Master’s or professional degree (e.g., MA, MS, Med)	Retired		No	No	No	No	No	No	No	No	No	No
1.197	Ontario	Female	Between 45 and 54	Post-secondary diploma	Receiving disability benefits		No	No	No	No	No	No	No	No	No	No
1.63059	British Columbia	Female	75 or older	Doctorate (e.g., PhD, EdD)	Employed (including self-employed)	More than two years	No	No	No	No	No	No	No	No	No	No
0.892	Quebec	Male	Between 55 and 64	Post-secondary diploma	Retired		No	No	No	No	No	No	No	No	No	No
1.72069	Alberta	Male	Between 18 and 24	Some post-secondary	A student		No	No	No	No	No	No	No	No	No	No
0.876865	Quebec	Female	75 or older	Bachelor’s degree (e.g., BA, BS)	Retired		No	No	No	No	No	No	No	No	No	No
0.711982	Ontario	Male	75 or older	Some post-secondary	Retired		No	No	No	No	No	No	No	No	No	No
0.711982	Ontario	Male	75 or older	Post-secondary diploma	Retired		No	No	No	No	No	No	No	No	No	No
0.745322	Quebec	Female	Between 45 and 54	Post-secondary diploma	Employed (including self-employed)	More than two years	No	No	No	No	No	No	No	No	No	No	Agree	Agree	Agree	Strongly Disagree	Agree	Disagree	Strongly Agree	Strongly Agree	Strongly Disagree	Strongly Agree	Disagree	Strongly Disagree	Strongly Disagree	Strongly Disagree	Strongly Disagree	Strongly Disagree	Agree	Disagree	Disagree	Disagree	Agree	Agree	.d
0.490013	Quebec	Male	Between 65 and 74	High school or equivalent	Retired		No	No	No	No	No	No	No	No	No	No
0.490013	Quebec	Male	Between 65 and 74	Bachelor’s degree (e.g., BA, BS)	Employed (including self-employed)		No	No	No	No	No	No	No	No	No	No
0.811635	Ontario	Male	75 or older	High school or equivalent	Retired		No	No	No	No	No	No	No	No	No	No
0.811635	Ontario	Male	Between 65 and 74	Post-secondary diploma	Employed (including self-employed)		No	No	No	No	No	No	No	No	No	No
0.811635	Ontario	Male	Between 65 and 74	Post-secondary diploma	Retired		No	No	No	No	No	No	No	No	No	No
0.825732	Alberta	Female	Between 65 and 74	Post-secondary diploma	Retired		No	No	No	No	No	No	No	No	No	No
0.462571	Quebec	Female	Between 65 and 74	Bachelor’s degree (e.g., BA, BS)	Employed (including self-employed)		No	No	No	No	No	No	No	No	No	No
0.711982	Ontario	Male	75 or older	Bachelor’s degree (e.g., BA, BS)	Retired		No	No	No	No	No	No	No	No	No	No
1.19296	Ontario	Female	Between 65 and 74	Bachelor’s degree (e.g., BA, BS)	Retired		No	No	No	No	No	No	No	No	No	No
0.811635	Ontario	Male	Between 65 and 74	Some post-secondary	Retired		No	No	No	No	No	No	No	No	No	No
1.1637	British Columbia	Female	Between 35 and 44	Bachelor’s degree (e.g., BA, BS)	Employed (including self-employed)		No	No	No	No	No	No	No	No	No	No
0.312469	Quebec	Male	Between 65 and 74	Post-secondary diploma	Other		No	No	No	No	No	No	No	No	No	No
0.933527	Ontario	Male	Between 45 and 54	Bachelor’s degree (e.g., BA, BS)	Employed (including self-employed)		No	No	No	No	No	No	No	No	No	No
1.18651	British Columbia	Female	Between 45 and 54	Bachelor’s degree (e.g., BA, BS)	Employed (including self-employed)		No	No	No	No	No	No	No	No	No	No
1.17121	Alberta	Female	Between 65 and 74	Post-secondary diploma	Retired		No	No	No	No	No	No	No	No	No	No
0.623897	Quebec	Female	Between 25 and 34	Post-secondary diploma	Unemployed or laid off		No	No	No	No	No	No	No	No	No	No	Strongly Agree	Strongly Agree	Strongly Agree	Strongly Disagree	Strongly Agree	Disagree	Agree	Strongly Agree	Strongly Disagree	.n	.n	Strongly Disagree	Strongly Disagree	Strongly Disagree	Strongly Disagree	Strongly Disagree	.n	Strongly Disagree	.n	Strongly Disagree	.d	Strongly Disagree	Disagree
1.06419	Ontario	Male	Between 45 and 54	Bachelor’s degree (e.g., BA, BS)	Employed (including self-employed)		No	No	No	No	No	No	No	No	No	No
0.462571	Quebec	Female	Between 65 and 74	High school or equivalent	Retired		No	No	No	No	No	No	No	No	No	No
0.903636	Alberta	Male	75 or older	Bachelor’s degree (e.g., BA, BS)	Retired		No	No	No	No	No	No	No	No	No	No
0.386777	Quebec	Female	Between 55 and 64	Post-secondary diploma	Employed (including self-employed)		No	No	No	No	No	No	No	No	No	No
0.711982	Ontario	Male	Between 65 and 74	Some post-secondary	Employed (including self-employed)		No	No	No	No	No	No	No	No	No	No
0.606542	Quebec	Female	Between 55 and 64	Less than high school	A student		No	No	No	No	No	No	No	No	No	No
1.1637	British Columbia	Female	Between 35 and 44	Post-secondary diploma	Employed (including self-employed)		No	No	No	No	No	No	No	No	No	No
1.77349	British Columbia	Female	Between 35 and 44	Master’s or professional degree (e.g., MA, MS, Med)	Other		No	No	No	No	No	No	No	No	No	No
1.04775	Prairies	Female	Between 45 and 54	Some post-secondary	Employed (including self-employed)		No	No	No	No	No	No	No	No	No	No
0.868072	Quebec	Male	Between 45 and 54	Bachelor’s degree (e.g., BA, BS)	Retired		No	No	No	No	No	No	No	No	No	No
1.77349	British Columbia	Female	Between 35 and 44	Bachelor’s degree (e.g., BA, BS)	Employed (including self-employed)		No	No	No	No	No	No	No	No	No	No
0.490013	Quebec	Male	Between 65 and 74	Bachelor’s degree (e.g., BA, BS)	Retired		No	No	No	No	No	No	No	No	No	No
0.312469	Quebec	Male	Between 65 and 74	Post-secondary diploma	Retired		No	No	No	No	No	No	No	No	No	No
1.14036	Alberta	Female	Between 45 and 54	Post-secondary diploma	Unemployed or laid off		No	No	No	No	Don’t know	No	Don’t know	Don’t know	Don’t know	No
0.513928	Quebec	Male	Between 35 and 44	Bachelor’s degree (e.g., BA, BS)	Employed (including self-employed)		No	No	No	No	No	No	No	No	No	No
0.988272	Quebec	Male	Between 25 and 34	Post-secondary diploma	Employed (including self-employed)		No	No	No	No	No	No	No	No	No	No
0.623897	Quebec	Female	Between 25 and 34	Bachelor’s degree (e.g., BA, BS)	Employed (including self-employed)	More than two years	No	No	No	No	Yes	No	Yes	No	No	No	Strongly Agree	Strongly Agree	Strongly Agree	Strongly Disagree	Strongly Agree	Strongly Disagree	Strongly Agree	Strongly Agree	Strongly Disagree	Strongly Agree	Strongly Disagree	Strongly Agree	Strongly Disagree	Strongly Disagree	Strongly Disagree	Strongly Disagree	Agree	Disagree	.n	Strongly Disagree	Strongly Agree	.d	.d
0.876865	Quebec	Female	Between 65 and 74	Bachelor’s degree (e.g., BA, BS)	Retired	More than two years	No	No	No	No	No	No	No	No	No	No
1.04649	Ontario	Female	Between 65 and 74	High school or equivalent	Retired		No	No	No	No	No	No	No	No	No	No
0.592326	Quebec	Male	75 or older	Master’s or professional degree (e.g., MA, MS, Med)	Retired		No	No	No	No	No	No	No	No	No	No
0.811635	Ontario	Male	75 or older	Doctorate (e.g., PhD, EdD)	Retired		No	No	No	No	No	No	No	No	No	No
0.733186	Quebec	Female	Between 55 and 64	Bachelor’s degree (e.g., BA, BS)	Retired		No	No	No	No	No	No	No	No	No	No
0.733186	Quebec	Female	Between 55 and 64	Post-secondary diploma	Employed (including self-employed)	More than two years	No	No	No	No	No	No	No	No	No	No
0.988272	Quebec	Male	Between 25 and 34	Bachelor’s degree (e.g., BA, BS)	Employed (including self-employed)		No	No	No	No	No	No	No	No	No	No
1.05617	Ontario	Female	Between 35 and 44	Master’s or professional degree (e.g., MA, MS, Med)	Employed (including self-employed)		No	No	No	No	No	No	No	No	No	No
0.606542	Quebec	Female	Between 55 and 64	Post-secondary diploma	Employed (including self-employed)		No	No	No	No	No	No	No	No	No	No
0.711982	Ontario	Male	Between 65 and 74	Master’s or professional degree (e.g., MA, MS, Med)	Employed (including self-employed)		No	No	No	No	No	No	No	No	No	No
1.36212	Atlantic Canada	Female	Between 65 and 74	High school or equivalent	Retired		No	No	No	No	No	No	No	No	No	No
1.06419	Ontario	Male	Between 45 and 54	High school or equivalent	Employed (including self-employed)	More than two years	No	No	No	No	No	No	No	No	No	No
1.14221	Ontario	Female	Between 25 and 34	Master’s or professional degree (e.g., MA, MS, Med)	Other		No	No	No	No	No	No	No	No	No	No
1.00079	Quebec	Female	Between 18 and 24	Bachelor’s degree (e.g., BA, BS)	Employed (including self-employed)		No	No	No	No	No	No	No	No	No	No
0.490013	Quebec	Male	75 or older	Post-secondary diploma	Retired		No	No	No	No	No	No	No	No	No	No
1.37416	Ontario	Male	Between 18 and 24	High school or equivalent	A student		No	No	No	No	No	No	No	No	No	No
1.19296	Ontario	Female	75 or older	Bachelor’s degree (e.g., BA, BS)	Retired		No	No	No	No	No	No	No	No	No	No
1.08328	Ontario	Male	Between 25 and 34	Bachelor’s degree (e.g., BA, BS)	Employed (including self-employed)	1-2 years	Don’t know	Don’t know	No	Yes	No	No	Yes	Don’t know	No	No	Disagree	Agree	Agree	Strongly Agree	Strongly Agree	Agree	Agree	Agree	Agree	Agree	Agree	Strongly Agree	Agree	Agree	Agree	Agree	Agree	Agree	Agree	Agree	Strongly Agree	Strongly Agree	Strongly Agree
1.20632	Prairies	Male	Between 55 and 64	Bachelor’s degree (e.g., BA, BS)	Retired		No	No	No	No	No	No	No	No	No	No
1.4145	Alberta	Female	Between 25 and 34	High school or equivalent	Unemployed or laid off		No	No	No	No	No	No	No	No	No	No
1.19296	Ontario	Female	75 or older	Other	Retired		No	No	No	No	No	No	No	No	No	No
1.19603	Prairies	Female	75 or older	High school or equivalent	Retired		No	No	No	No	No	No	No	No	No	No
0.397843	Quebec	Female	Between 25 and 34	Post-secondary diploma	Employed (including self-employed)		No	No	No	No	No	No	No	No	No	No
0.490013	Quebec	Male	75 or older	High school or equivalent	Retired		No	No	No	No	No	No	No	No	No	No
0.830817	Atlantic Canada	Female	Between 25 and 34	Post-secondary diploma	Unemployed or laid off		No	No	No	No	No	No	No	No	No	No
0.926493	Ontario	Female	Between 35 and 44	Master’s or professional degree (e.g., MA, MS, Med)	Other		No	No	No	No	No	No	No	No	No	No
1.19296	Ontario	Female	75 or older	High school or equivalent	Retired	More than two years	No	No	No	No	No	No	No	No	No	No
0.830827	Atlantic Canada	Male	75 or older	Some post-secondary	Retired		No	No	No	No	No	No	No	No	No	No
1.2349	Ontario	Male	Between 25 and 34	Bachelor’s degree (e.g., BA, BS)	Employed (including self-employed)		No	No	No	No	No	No	No	No	No	No
0.805942	Quebec	Male	Between 35 and 44	Less than high school	Receiving disability benefits	More than two years	No	No	No	No	No	No	No	No	No	No
1.30962	Ontario	Female	Between 55 and 64	Some post-secondary	Retired		No	No	No	No	No	No	No	No	No	No
1.30962	Ontario	Female	Between 55 and 64	Bachelor’s degree (e.g., BA, BS)	Employed (including self-employed)		No	No	No	No	No	No	No	No	No	No
0.892	Quebec	Male	Between 55 and 64	High school or equivalent	Employed (including self-employed)		No	No	No	No	No	No	No	No	No	No
1.19296	Ontario	Female	Between 65 and 74	Bachelor’s degree (e.g., BA, BS)	Retired		No	No	No	No	No	No	No	No	No	No
0.974219	Quebec	Male	Between 35 and 44	Bachelor’s degree (e.g., BA, BS)	Employed (including self-employed)		No	No	No	No	No	No	No	No	No	No
1.20544	Ontario	Male	Between 18 and 24	High school or equivalent	A student		No	No	No	No	No	No	No	No	No	No
0.876865	Quebec	Female	Between 65 and 74	Bachelor’s degree (e.g., BA, BS)	Retired		No	No	No	No	No	No	No	No	No	No
2.17603	Ontario	Female	Between 18 and 24	Post-secondary diploma	A student		No	No	No	No	No	No	No	No	No	No
0.623897	Quebec	Female	Between 25 and 34	High school or equivalent	Employed (including self-employed)		No	No	No	No	No	No	No	No	No	No
1.21312	Alberta	Male	Between 18 and 24	Post-secondary diploma	A student		No	No	No	Don’t know	No	No	No	No	No	No
1.46131	British Columbia	Male	Between 55 and 64	High school or equivalent	Retired		No	No	No	No	No	No	No	No	No	No
0.811635	Ontario	Male	75 or older	Bachelor’s degree (e.g., BA, BS)	Retired	More than two years	No	No	No	No	No	No	No	No	No	No
0.776246	British Columbia	Male	75 or older	Some post-secondary	Retired		No	No	No	No	No	No	No	No	No	No
0.490013	Quebec	Male	75 or older	Some post-secondary	Retired		No	No	No	No	No	No	No	No	No	No
0.711982	Ontario	Male	75 or older	Post-secondary diploma	Retired		No	No	No	No	No	No	No	No	No	No
1.19296	Ontario	Female	Between 65 and 74	Some post-secondary	Retired		No	No	No	No	No	No	No	No	No	No
1.00079	Quebec	Female	Between 18 and 24	Post-secondary diploma	A student		No	No	No	No	No	No	No	No	No	No
0.733186	Quebec	Female	Between 55 and 64	Post-secondary diploma	Employed (including self-employed)		No	No	No	No	No	No	No	No	No	No
1.36212	Atlantic Canada	Female	Between 65 and 74	Post-secondary diploma	Retired		No	No	No	No	No	No	No	No	No	No
1.63059	British Columbia	Female	Between 65 and 74	Some post-secondary	Retired		No	No	No	No	No	No	No	No	No	No
0.386777	Quebec	Female	Between 55 and 64	High school or equivalent	Retired	More than two years	No	No	No	No	No	No	No	No	No	No
0.475273	Quebec	Female	Between 45 and 54	Bachelor’s degree (e.g., BA, BS)	Employed (including self-employed)		No	No	No	No	No	No	No	No	No	No
1.20544	Ontario	Male	Between 18 and 24	Some post-secondary	A student		No	No	No	No	No	No	No	No	No	No
1.20544	Ontario	Male	Between 18 and 24	Bachelor’s degree (e.g., BA, BS)	A student		No	No	No	No	No	No	No	No	No	No
0.835811	British Columbia	Male	Between 45 and 54	Bachelor’s degree (e.g., BA, BS)	Employed (including self-employed)		No	No	No	No	No	No	No	No	No	No
0.637085	Alberta	Male	Between 65 and 74	High school or equivalent	Retired		No	No	No	No	No	No	No	No	No	No
0.817567	Quebec	Male	Between 25 and 34	High school or equivalent	Employed (including self-employed)		No	No	No	No	No	No	No	No	No	No
2.17603	Ontario	Female	Between 18 and 24	High school or equivalent	A student		No	No	No	No	No	No	No	No	No	No
0.892	Quebec	Male	Between 55 and 64	Master’s or professional degree (e.g., MA, MS, Med)	Employed (including self-employed)	More than two years	No	No	No	No	No	No	No	No	No	No
1.48766	Alberta	Male	Between 35 and 44	Bachelor’s degree (e.g., BA, BS)	Employed (including self-employed)		No	No	No	No	No	No	No	No	No	No
1.06419	Ontario	Male	Between 45 and 54	High school or equivalent	Employed (including self-employed)		No	No	No	No	No	No	No	No	No	No
1.17936	Alberta	Female	Between 55 and 64	Bachelor’s degree (e.g., BA, BS)	Employed (including self-employed)		No	No	No	No	No	No	No	No	No	No
1.14221	Ontario	Female	Between 25 and 34	Master’s or professional degree (e.g., MA, MS, Med)	Employed (including self-employed)		No	No	No	No	No	No	No	No	No	No
0.817567	Quebec	Male	Between 25 and 34	Master’s or professional degree (e.g., MA, MS, Med)	Employed (including self-employed)		No	No	No	No	Yes	No	No	No	No	No	Agree	Agree	Agree	Strongly Disagree	Agree	Strongly Disagree	Agree	Agree	Strongly Disagree	Agree	.n	Agree	Disagree	Agree	Disagree	Disagree	Agree	.n	.n	Strongly Disagree	.d	Strongly Disagree	Strongly Disagree
0.725404	Quebec	Female	75 or older	Other	Retired		No	No	No	No	No	No	No	No	No	No
1.14221	Ontario	Female	Between 25 and 34	Post-secondary diploma	Other		No	No	No	No	No	No	No	No	No	No
0.745322	Quebec	Female	Between 45 and 54	Master’s or professional degree (e.g., MA, MS, Med)	Receiving disability benefits	More than two years	No	No	No	No	No	No	No	No	No	No
1.25954	Alberta	Female	Between 55 and 64	High school or equivalent	Retired		No	No	No	No	No	No	No	No	No	No
1.30962	Ontario	Female	Between 55 and 64	Some post-secondary	Employed (including self-employed)	More than two years	No	No	No	No	No	No	No	No	No	No
0.737925	Quebec	Male	Between 55 and 64	Bachelor’s degree (e.g., BA, BS)	Employed (including self-employed)	More than two years	No	No	No	No	Yes	No	No	No	Yes	No	Agree	Agree	Agree	Disagree	Agree	Disagree	Agree	Agree	.d	.d	.n	Agree	Disagree	Disagree	Disagree	Disagree	Agree	.n	.n	.d	.d	Disagree	Disagree
0.397843	Quebec	Female	Between 25 and 34	Post-secondary diploma	Unemployed or laid off	More than two years	No	No	No	No	No	No	Yes	No	No	Yes	Strongly Agree	Strongly Agree	Strongly Agree	Strongly Disagree	Strongly Agree	Strongly Disagree	Agree	Strongly Agree	Strongly Disagree	Agree	Strongly Disagree	Strongly Disagree	Strongly Disagree	Strongly Disagree	Strongly Disagree	Strongly Disagree	Strongly Agree	Disagree	Agree	Strongly Disagree	Strongly Agree	Disagree	Disagree
0.592326	Quebec	Male	Between 65 and 74	Bachelor’s degree (e.g., BA, BS)	Retired		No	No	No	No	No	No	No	No	No	No
1.00141	Prairies	Female	Between 65 and 74	Master’s or professional degree (e.g., MA, MS, Med)	Retired		No	No	No	No	Yes	No	Yes	No	No	No	Disagree	Disagree	Agree	Disagree	Agree	Agree	Disagree	Agree	Strongly Disagree	Agree	Strongly Disagree	Disagree	Disagree	Disagree	Disagree	Disagree	Agree	Disagree	Disagree	Disagree	Disagree	Strongly Disagree	Strongly Disagree
0.784759	Alberta	Male	Between 45 and 54	Bachelor’s degree (e.g., BA, BS)	Unemployed or laid off		No	No	No	No	No	No	No	No	No	No
0.733186	Quebec	Female	Between 55 and 64	Bachelor’s degree (e.g., BA, BS)	Retired	More than two years	No	No	No	No	No	No	No	No	No	No
0.754165	Quebec	Female	Between 25 and 34	Post-secondary diploma	Employed (including self-employed)		No	No	No	No	No	No	No	No	No	No
0.931381	British Columbia	Male	Between 25 and 34	Bachelor’s degree (e.g., BA, BS)	Employed (including self-employed)		No	No	No	No	No	No	No	No	No	No
0.592326	Quebec	Male	Between 65 and 74	Bachelor’s degree (e.g., BA, BS)	Retired		No	No	No	No	No	No	No	No	No	No
0.733186	Quebec	Female	Between 55 and 64	Post-secondary diploma	Unemployed or laid off		No	No	No	No	Yes	No	No	No	No	No	Agree	Disagree	Disagree	Agree	Disagree	Disagree	Disagree	Disagree	Disagree	Disagree	Disagree	Disagree	Strongly Disagree	Disagree	Disagree	Disagree	Agree	Disagree	Disagree	Disagree	.d	Disagree	Strongly Disagree
0.696964	Atlantic Canada	Female	Between 45 and 54	High school or equivalent	Employed (including self-employed)	More than two years	No	No	No	No	No	No	No	No	No	No
0.868072	Quebec	Male	Between 45 and 54	Master’s or professional degree (e.g., MA, MS, Med)	Employed (including self-employed)		No	No	No	No	No	No	No	No	No	No
1.11582	British Columbia	Female	Between 25 and 34	Bachelor’s degree (e.g., BA, BS)	Employed (including self-employed)		No	No	No	No	No	No	No	No	No	No
1.12388	Ontario	Male	Between 55 and 64	Bachelor’s degree (e.g., BA, BS)	Employed (including self-employed)		No	No	No	No	No	No	No	No	No	No
1.63059	British Columbia	Female	Between 65 and 74	Bachelor’s degree (e.g., BA, BS)	Retired	More than two years	No	No	No	No	No	No	No	No	No	No
0.638181	Quebec	Female	Between 18 and 24	Post-secondary diploma	Employed (including self-employed)		No	No	No	No	No	No	No	No	No	No
0.490013	Quebec	Male	Between 65 and 74	High school or equivalent	Retired		No	No	No	No	No	No	No	No	No	No
1.30208	Ontario	Female	Between 25 and 34	Bachelor’s degree (e.g., BA, BS)	Employed (including self-employed)		No	No	No	No	No	No	No	No	No	No
0.950757	Ontario	Male	Between 35 and 44	Some post-secondary	Employed (including self-employed)		No	No	No	No	No	No	No	No	No	No
1.04649	Ontario	Female	75 or older	High school or equivalent	Retired		No	No	No	No	No	No	No	No	No	No
1.30208	Ontario	Female	Between 25 and 34	Bachelor’s degree (e.g., BA, BS)	Employed (including self-employed)		No	No	No	No	No	No	No	No	No	No
0.950757	Ontario	Male	Between 35 and 44	High school or equivalent	Employed (including self-employed)		No	No	No	No	No	No	No	No	No	No
1.04649	Ontario	Female	Between 65 and 74	Bachelor’s degree (e.g., BA, BS)	Retired		No	No	No	No	No	No	No	No	No	No
0.900942	Quebec	Female	Between 45 and 54	Post-secondary diploma	Employed (including self-employed)		No	No	No	No	No	No	No	No	No	No
0.637085	Alberta	Male	75 or older	Post-secondary diploma	Retired		No	No	No	No	No	No	No	No	No	No
0.988272	Quebec	Male	Between 25 and 34	Master’s or professional degree (e.g., MA, MS, Med)	Employed (including self-employed)		No	No	No	No	No	No	No	No	No	No
0.733186	Quebec	Female	Between 55 and 64	High school or equivalent	Other		No	No	No	No	No	No	No	No	No	No
0.737925	Quebec	Male	Between 55 and 64	High school or equivalent	Employed (including self-employed)		No	No	No	No	No	No	No	No	No	No
0.954214	Quebec	Female	Between 35 and 44	Bachelor’s degree (e.g., BA, BS)	Employed (including self-employed)	1-2 years	No	No	No	No	No	No	No	No	No	No
0.745322	Quebec	Female	Between 45 and 54	Post-secondary diploma	Retired		No	No	No	No	No	No	No	No	No	No
1.80825	British Columbia	Female	Between 45 and 54	Post-secondary diploma	Employed (including self-employed)		No	No	No	No	No	No	No	No	No	No
0.830817	Atlantic Canada	Female	Between 25 and 34	Bachelor’s degree (e.g., BA, BS)	Unemployed or laid off	More than two years	No	No	No	No	No	No	No	No	No	No
0.503375	Quebec	Female	Between 35 and 44	Bachelor’s degree (e.g., BA, BS)	Employed (including self-employed)		No	No	No	No	No	No	No	No	No	No
1.30208	Ontario	Female	Between 25 and 34	Bachelor’s degree (e.g., BA, BS)	Employed (including self-employed)		No	No	No	No	No	No	No	No	No	No
1.80825	British Columbia	Female	Between 45 and 54	High school or equivalent	Other	More than two years	No	No	No	No	No	No	No	No	No	No
0.312469	Quebec	Male	Between 65 and 74	High school or equivalent	Retired		No	No	No	No	No	No	No	No	No	No
0.733186	Quebec	Female	Between 55 and 64	Post-secondary diploma	Retired		No	No	No	No	No	No	No	No	No	No
0.811635	Ontario	Male	75 or older	Post-secondary diploma	Retired		No	No	No	No	No	No	No	No	No	No
1.02455	Prairies	Female	Between 35 and 44	Post-secondary diploma	Employed (including self-employed)	More than two years	No	No	No	No	No	No	No	No	No	No
0.490013	Quebec	Male	Between 65 and 74	Post-secondary diploma	Retired		No	No	No	No	No	No	No	No	No	No
1.27378	British Columbia	Male	Between 45 and 54	Master’s or professional degree (e.g., MA, MS, Med)	Employed (including self-employed)		No	No	No	No	No	No	No	No	No	No
1.08328	Ontario	Male	Between 25 and 34	Master’s or professional degree (e.g., MA, MS, Med)	Employed (including self-employed)		No	No	No	No	No	No	No	No	No	No
0.733186	Quebec	Female	Between 55 and 64	Bachelor’s degree (e.g., BA, BS)	Employed (including self-employed)		No	No	No	No	No	No	No	No	No	No	Strongly Agree	Strongly Agree	Strongly Agree	Strongly Disagree	Agree	Strongly Disagree	Strongly Agree	Strongly Agree	Strongly Disagree	.n	.n	Agree	Strongly Disagree	Strongly Disagree	Strongly Disagree	Strongly Disagree	Strongly Agree	.n	.n	Strongly Disagree	Strongly Agree	Strongly Disagree	Strongly Disagree
1.86327	Atlantic Canada	Male	Between 18 and 24	Some post-secondary	A student		No	No	No	No	No	No	No	No	No	No
1.18651	British Columbia	Female	Between 45 and 54	Bachelor’s degree (e.g., BA, BS)	Employed (including self-employed)		No	No	No	No	No	No	No	No	No	No
0.711982	Ontario	Male	Between 65 and 74	Some post-secondary	Retired	More than two years	No	No	No	No	No	No	No	No	No	No
1.05617	Ontario	Female	Between 35 and 44	Master’s or professional degree (e.g., MA, MS, Med)	Employed (including self-employed)		No	No	No	No	No	No	No	No	No	No
0.490013	Quebec	Male	Between 65 and 74	High school or equivalent	Retired		No	No	No	No	No	No	No	No	No	No
0.988272	Quebec	Male	Between 25 and 34	Post-secondary diploma	Employed (including self-employed)		No	No	No	No	No	No	No	No	No	No
0.868072	Quebec	Male	Between 45 and 54	Bachelor’s degree (e.g., BA, BS)	Employed (including self-employed)	More than two years	No	No	No	No	No	No	No	No	Yes	No	Disagree	Disagree	Agree	Disagree	Agree	Agree	.d	Disagree	.d	Disagree	Agree	Strongly Agree	Disagree	Agree	Strongly Agree	Strongly Agree	.d	Agree	Agree	Disagree	.d	Disagree	Strongly Disagree
0.811635	Ontario	Male	75 or older	Doctorate (e.g., PhD, EdD)	Retired		No	No	No	No	No	No	No	No	No	No
0.462571	Quebec	Female	Between 65 and 74	Post-secondary diploma	Retired		No	No	No	No	No	No	No	No	No	No
1.37416	Ontario	Male	Between 18 and 24	Some post-secondary	Employed (including self-employed)		No	No	No	No	No	No	No	No	No	No
1.37416	Ontario	Male	Between 18 and 24	High school or equivalent	A student	More than two years	No	No	No	No	No	No	No	No	No	No
1.80825	British Columbia	Female	Between 45 and 54	Other	Employed (including self-employed)		No	No	No	No	No	No	No	No	No	No
1.04034	British Columbia	Female	Between 55 and 64	Post-secondary diploma	Employed (including self-employed)		No	No	No	No	No	No	No	No	No	No
1.14882	Ontario	Female	Between 55 and 64	Doctorate (e.g., PhD, EdD)	Employed (including self-employed)		No	No	No	No	No	No	No	No	No	No
0.592326	Quebec	Male	Between 65 and 74	High school or equivalent	Retired		No	No	No	No	No	No	No	No	No	No
0.733186	Quebec	Female	Between 55 and 64	Post-secondary diploma	Retired		No	No	No	No	No	No	No	No	No	No
1.27378	British Columbia	Male	Between 45 and 54	Master’s or professional degree (e.g., MA, MS, Med)	Retired		No	No	No	No	No	No	No	No	No	No
0.592326	Quebec	Male	Between 65 and 74	Master’s or professional degree (e.g., MA, MS, Med)	Retired		No	No	No	No	No	No	No	No	No	No
0.490013	Quebec	Male	Between 65 and 74	High school or equivalent	Retired		No	No	No	No	No	No	No	No	No	No
1.54176	British Columbia	Male	Between 18 and 24	Bachelor’s degree (e.g., BA, BS)	Unemployed or laid off		No	No	No	No	No	No	No	No	No	No
0.948399	Prairies	Male	Between 35 and 44	Bachelor’s degree (e.g., BA, BS)	Employed (including self-employed)		No	No	No	No	No	No	No	No	No	No
1.80825	British Columbia	Female	Between 45 and 54	High school or equivalent	Receiving disability benefits	More than two years	No	No	No	No	No	No	No	No	No	No
0.835811	British Columbia	Male	Between 45 and 54	Post-secondary diploma	Employed (including self-employed)		No	No	No	No	No	No	No	No	No	No
0.618918	Atlantic Canada	Male	Between 45 and 54	Bachelor’s degree (e.g., BA, BS)	Employed (including self-employed)		No	No	No	No	No	No	No	No	No	No
0.900942	Quebec	Female	Between 45 and 54	Post-secondary diploma	Employed (including self-employed)		No	No	No	No	No	No	No	No	No	No
0.707424	British Columbia	Male	Between 35 and 44	Master’s or professional degree (e.g., MA, MS, Med)	Employed (including self-employed)		No	No	No	No	No	No	No	No	No	No
0.93375	Prairies	Male	75 or older	Post-secondary diploma	Retired		No	No	No	No	No	No	No	No	No	No
0.794077	Prairies	Male	Between 35 and 44	Post-secondary diploma	Employed (including self-employed)		No	No	No	No	No	No	No	No	No	No
1.1637	British Columbia	Female	Between 35 and 44	Master’s or professional degree (e.g., MA, MS, Med)	Employed (including self-employed)		No	No	No	No	No	No	No	No	No	No
0.830827	Atlantic Canada	Male	75 or older	High school or equivalent	Employed (including self-employed)	More than two years	No	No	No	No	No	No	No	No	No	No
0.985886	Ontario	Male	Between 55 and 64	High school or equivalent	Employed (including self-employed)		No	No	No	No	No	No	No	No	No	No
1.30962	Ontario	Female	Between 55 and 64	Bachelor’s degree (e.g., BA, BS)	Unemployed or laid off		No	No	No	No	No	No	No	No	No	No
1.04034	British Columbia	Female	Between 55 and 64	Bachelor’s degree (e.g., BA, BS)	Retired		No	No	No	No	No	No	No	No	No	No
1.01003	Prairies	Male	Between 55 and 64	High school or equivalent	Retired		No	No	No	No	No	No	No	No	No	No
0.974219	Quebec	Male	Between 35 and 44	Post-secondary diploma	Employed (including self-employed)		No	No	No	No	No	No	No	No	No	No
0.876865	Quebec	Female	Between 65 and 74	High school or equivalent	Retired		No	No	No	No	No	No	No	No	No	No
0.830817	Atlantic Canada	Female	Between 25 and 34	Master’s or professional degree (e.g., MA, MS, Med)	Employed (including self-employed)		No	No	No	No	No	No	No	No	No	No
1.197	Ontario	Female	Between 45 and 54	Bachelor’s degree (e.g., BA, BS)	Employed (including self-employed)		No	No	No	No	No	No	No	No	No	No
0.876865	Quebec	Female	75 or older	Post-secondary diploma	Retired		No	No	No	No	No	No	No	No	No	No
0.811635	Ontario	Male	75 or older	Master’s or professional degree (e.g., MA, MS, Med)	Retired		No	No	No	No	No	No	No	No	No	No
1.64889	Alberta	Female	Between 18 and 24	Bachelor’s degree (e.g., BA, BS)	Employed (including self-employed)		No	No	No	No	No	No	No	No	No	No
0.733186	Quebec	Female	Between 55 and 64	Master’s or professional degree (e.g., MA, MS, Med)	A student		No	No	No	No	Don’t know	No	No	No	No	No
1.04649	Ontario	Female	Between 65 and 74	High school or equivalent	Retired		No	No	No	No	No	No	No	No	No	No
0.926493	Ontario	Female	Between 35 and 44	Bachelor’s degree (e.g., BA, BS)	Employed (including self-employed)		No	No	No	No	No	No	No	No	No	No
1.197	Ontario	Female	Between 45 and 54	Master’s or professional degree (e.g., MA, MS, Med)	Employed (including self-employed)		No	No	No	No	No	No	No	No	No	No
0.876865	Quebec	Female	75 or older	Doctorate (e.g., PhD, EdD)	Retired		No	No	No	No	No	No	No	No	No	No
0.926493	Ontario	Female	Between 35 and 44	Post-secondary diploma	Unemployed or laid off		No	No	No	No	No	No	No	No	No	No
1.41943	British Columbia	Male	Between 25 and 34	Post-secondary diploma	Employed (including self-employed)		No	No	No	No	No	No	No	No	No	No
0.618918	Atlantic Canada	Male	Between 45 and 54	Post-secondary diploma	Employed (including self-employed)		No	No	No	No	No	No	No	No	No	No
0.685587	Atlantic Canada	Female	Between 45 and 54	Master’s or professional degree (e.g., MA, MS, Med)	Employed (including self-employed)		No	No	No	No	No	No	No	No	No	No
0.725404	Quebec	Female	Between 65 and 74	Post-secondary diploma	Retired		No	No	No	No	No	No	No	No	No	No
0.592326	Quebec	Male	Between 65 and 74	Bachelor’s degree (e.g., BA, BS)	Retired	More than two years	No	No	No	No	No	No	No	No	No	No
0.926493	Ontario	Female	Between 35 and 44	Post-secondary diploma	Receiving disability benefits		No	No	No	No	No	No	No	No	No	No
0.900942	Quebec	Female	Between 45 and 54	Post-secondary diploma	Employed (including self-employed)	More than two years	No	No	No	No	Yes	No	No	No	No	No	Strongly Agree	Strongly Agree	Strongly Agree	Strongly Disagree	Strongly Agree	Strongly Disagree	Strongly Agree	Strongly Agree	Strongly Disagree	Strongly Agree	Strongly Disagree	Strongly Disagree	Strongly Disagree	Strongly Disagree	Strongly Disagree	Strongly Disagree	Strongly Agree	Strongly Disagree	Strongly Disagree	Strongly Disagree	Strongly Agree	.d	.d
0.592326	Quebec	Male	Between 65 and 74	Some post-secondary	Employed (including self-employed)		No	No	No	No	No	No	No	No	No	No
0.470556	Quebec	Male	Between 55 and 64	Post-secondary diploma	Employed (including self-employed)	More than two years	No	No	No	No	No	No	No	No	No	No
1.06419	Ontario	Male	Between 45 and 54	Some post-secondary	Employed (including self-employed)		No	No	No	No	No	No	No	No	No	No
0.794077	Prairies	Male	Between 35 and 44	Bachelor’s degree (e.g., BA, BS)	Employed (including self-employed)		No	No	No	No	No	No	No	No	No	No
0.592326	Quebec	Male	Between 65 and 74	High school or equivalent	Retired	More than two years	No	No	No	No	No	No	No	No	No	No
0.811635	Ontario	Male	75 or older	Master’s or professional degree (e.g., MA, MS, Med)	Retired		No	No	No	No	No	No	No	No	No	No
0.672973	Atlantic Canada	Male	Between 45 and 54	Bachelor’s degree (e.g., BA, BS)	Employed (including self-employed)		No	No	No	No	No	No	No	No	No	No
0.745322	Quebec	Female	Between 45 and 54	Post-secondary diploma	Employed (including self-employed)		No	No	No	No	No	No	No	No	No	No
1.25954	Alberta	Female	Between 55 and 64	High school or equivalent	Employed (including self-employed)		No	No	No	No	No	No	No	No	No	No
0.926493	Ontario	Female	Between 35 and 44	Post-secondary diploma	Employed (including self-employed)		No	No	No	No	No	No	No	No	No	No
1.05617	Ontario	Female	Between 35 and 44	High school or equivalent	Receiving disability benefits	More than two years	No	No	No	No	No	No	No	No	No	No
0.817255	Atlantic Canada	Female	Between 25 and 34	Post-secondary diploma	Employed (including self-employed)	More than two years	No	No	No	No	No	No	No	No	No	No
0.931033	Alberta	Female	Between 35 and 44	High school or equivalent	Employed (including self-employed)		No	No	No	No	No	No	No	No	No	No
0.90339	Atlantic Canada	Male	Between 65 and 74	Some post-secondary	Retired		No	No	No	No	No	No	No	No	No	No
1.19296	Ontario	Female	Between 65 and 74	High school or equivalent	Retired		No	No	No	No	No	No	No	No	No	No
1.06419	Ontario	Male	Between 45 and 54	Some post-secondary	Retired	Less than a year	Prefer not to answer	No	No	No	No	Yes	Prefer not to answer	No	No	No	Agree	Disagree	Disagree	Agree	Agree	Agree	.d	Disagree	Strongly Disagree	Agree	Agree	Strongly Agree	Agree	Strongly Agree	Strongly Agree	Strongly Agree	Disagree	Disagree	Strongly Disagree	Disagree	.d	Strongly Disagree	Strongly Disagree
0.733186	Quebec	Female	Between 55 and 64	Post-secondary diploma	Employed (including self-employed)	More than two years	No	No	Yes	No	No	No	Yes	No	Yes	No	Strongly Agree	Strongly Agree	Strongly Agree	Disagree	Agree	Disagree	Agree	Agree	Strongly Disagree	Agree	Strongly Disagree	Disagree	Disagree	Disagree	Disagree	Disagree	Agree	.n	.n	Strongly Disagree	Agree	.d	Strongly Disagree
0.490013	Quebec	Male	Between 65 and 74	Master’s or professional degree (e.g., MA, MS, Med)	Retired		No	No	No	No	No	No	No	No	No	No
0.711982	Ontario	Male	Between 65 and 74	Master’s or professional degree (e.g., MA, MS, Med)	Retired		No	No	No	No	No	No	No	No	No	No
0.312469	Quebec	Male	Between 65 and 74	Post-secondary diploma	Retired		No	No	No	No	No	No	No	No	No	No
0.696964	Atlantic Canada	Female	Between 45 and 54	Master’s or professional degree (e.g., MA, MS, Med)	Employed (including self-employed)	More than two years	No	No	No	No	No	No	No	No	No	No
1.05617	Ontario	Female	Between 35 and 44	Master’s or professional degree (e.g., MA, MS, Med)	Employed (including self-employed)		No	No	No	No	No	No	No	No	No	No
1.05003	Ontario	Female	Between 45 and 54	Post-secondary diploma	Employed (including self-employed)	More than two years	No	No	No	No	No	No	No	No	No	No
0.490013	Quebec	Male	Between 65 and 74	Some post-secondary	Retired		No	No	No	No	No	No	No	No	No	No
0.606542	Quebec	Female	Between 55 and 64	Post-secondary diploma	Retired	More than two years	No	No	No	No	No	No	No	No	No	No
0.718129	Quebec	Male	Between 45 and 54	Bachelor’s degree (e.g., BA, BS)	Employed (including self-employed)		No	No	No	No	No	No	No	No	No	No
0.513928	Quebec	Male	Between 35 and 44	Post-secondary diploma	Employed (including self-employed)		No	No	No	No	No	No	No	No	No	No
0.830817	Atlantic Canada	Female	Between 25 and 34	Master’s or professional degree (e.g., MA, MS, Med)	Employed (including self-employed)	More than two years	No	No	No	No	No	No	No	No	No	No
0.876865	Quebec	Female	75 or older	Doctorate (e.g., PhD, EdD)	Retired		No	No	No	No	No	No	No	No	No	No
0.811635	Ontario	Male	75 or older	High school or equivalent	Retired		No	No	No	No	No	No	No	No	No	No
1.05617	Ontario	Female	Between 35 and 44	Bachelor’s degree (e.g., BA, BS)	Employed (including self-employed)		No	No	No	No	No	No	No	No	No	No
0.745322	Quebec	Female	Between 45 and 54	Bachelor’s degree (e.g., BA, BS)	Employed (including self-employed)		No	No	No	No	No	No	No	No	No	No
0.926493	Ontario	Female	Between 35 and 44	Bachelor’s degree (e.g., BA, BS)	Employed (including self-employed)	1-2 years	No	No	No	No	Yes	No	No	No	No	No	Disagree	Disagree	Disagree	.d	.d	Disagree	Strongly Disagree	Disagree	.d	.n	.n	Agree	.d	Agree	Strongly Disagree	Strongly Disagree	Disagree	Agree	.n	Strongly Agree	Strongly Disagree	Strongly Disagree	Strongly Disagree
0.490013	Quebec	Male	Between 65 and 74	Some post-secondary	Retired		No	No	No	No	No	No	No	No	No	No
1.14221	Ontario	Female	Between 25 and 34	Post-secondary diploma	Employed (including self-employed)		No	No	No	No	No	No	No	No	No	No
1.04649	Ontario	Female	Between 65 and 74	Bachelor’s degree (e.g., BA, BS)	Retired		No	No	No	No	No	No	No	No	No	No
1.30208	Ontario	Female	Between 25 and 34	Master’s or professional degree (e.g., MA, MS, Med)	Employed (including self-employed)		No	No	No	No	No	No	No	No	No	No
0.876865	Quebec	Female	Between 65 and 74	Post-secondary diploma	Employed (including self-employed)		No	No	No	No	No	No	No	No	No	No
0.470556	Quebec	Male	Between 55 and 64	Post-secondary diploma	Employed (including self-employed)	More than two years	No	No	No	No	No	No	No	No	No	No
1.12388	Ontario	Male	Between 55 and 64	Some post-secondary	Employed (including self-employed)		No	No	No	No	No	No	No	No	No	No
0.312469	Quebec	Male	Between 65 and 74	High school or equivalent	Retired		No	No	No	No	No	No	No	No	No	No
1.30962	Ontario	Female	Between 55 and 64	High school or equivalent	Receiving disability benefits		No	No	No	No	No	No	No	No	No	No
1.05617	Ontario	Female	Between 35 and 44	High school or equivalent	Employed (including self-employed)		No	No	No	No	No	No	No	No	No	No
0.733186	Quebec	Female	Between 55 and 64	High school or equivalent	Unemployed or laid off		No	No	No	No	Yes	No	No	No	No	No	Strongly Agree	Strongly Agree	Strongly Agree	Strongly Disagree	Strongly Agree	Strongly Disagree	Strongly Agree	Strongly Agree	Strongly Disagree	Strongly Agree	Strongly Disagree	Strongly Disagree	Strongly Disagree	Strongly Disagree	Strongly Disagree	Strongly Disagree	Strongly Agree	Strongly Disagree	Strongly Disagree	Strongly Agree	Strongly Agree	.d	Strongly Disagree
1.12388	Ontario	Male	Between 55 and 64	Bachelor’s degree (e.g., BA, BS)	Employed (including self-employed)		No	No	No	No	No	No	No	No	No	No
1.05003	Ontario	Female	Between 45 and 54	Bachelor’s degree (e.g., BA, BS)	Employed (including self-employed)		No	No	No	No	No	No	No	No	No	No
0.888007	Alberta	Female	Between 55 and 64	Post-secondary diploma	Unemployed or laid off	More than two years	No	No	No	No	No	No	No	No	No	No
1.04223	Alberta	Male	Between 45 and 54	Bachelor’s degree (e.g., BA, BS)	Other		No	No	No	No	No	No	No	No	No	No
0.737925	Quebec	Male	Between 55 and 64	High school or equivalent	Employed (including self-employed)		No	No	No	No	No	No	No	No	No	No
0.618918	Atlantic Canada	Male	Between 45 and 54	Post-secondary diploma	Employed (including self-employed)		No	No	No	No	No	No	No	No	No	No
1.18301	British Columbia	Male	75 or older	Bachelor’s degree (e.g., BA, BS)	Retired		No	No	No	No	No	No	No	No	No	No
0.794077	Prairies	Male	Between 35 and 44	High school or equivalent	Unemployed or laid off		No	No	No	No	No	No	No	No	No	No
1.02361	Atlantic Canada	Female	Between 55 and 64	Bachelor’s degree (e.g., BA, BS)	Retired		No	No	No	No	No	No	No	No	No	No
0.745322	Quebec	Female	Between 45 and 54	Bachelor’s degree (e.g., BA, BS)	Employed (including self-employed)		No	No	No	No	No	No	No	No	No	No
0.707424	British Columbia	Male	Between 35 and 44	Bachelor’s degree (e.g., BA, BS)	Employed (including self-employed)		No	No	No	No	No	No	No	No	No	No
0.878066	Atlantic Canada	Male	Between 25 and 34	High school or equivalent	Employed (including self-employed)		No	No	No	No	No	No	No	No	No	No
0.830827	Atlantic Canada	Male	Between 65 and 74	Master’s or professional degree (e.g., MA, MS, Med)	Retired		No	No	No	No	No	No	No	No	No	No
1.19296	Ontario	Female	75 or older	High school or equivalent	Retired		No	No	No	No	No	No	No	No	No	No
1.09665	Alberta	Female	Between 65 and 74	Post-secondary diploma	Retired	More than two years	No	No	No	No	No	No	No	No	No	No
0.733186	Quebec	Female	Between 55 and 64	Bachelor’s degree (e.g., BA, BS)	Employed (including self-employed)		No	No	No	No	No	No	No	No	No	No
0.618918	Atlantic Canada	Male	Between 45 and 54	Bachelor’s degree (e.g., BA, BS)	Employed (including self-employed)		No	No	No	No	No	No	No	No	No	No
1.19296	Ontario	Female	Between 65 and 74	Bachelor’s degree (e.g., BA, BS)	Retired	More than two years	No	No	No	No	No	No	No	No	No	No
0.830827	Atlantic Canada	Male	Between 65 and 74	Some post-secondary	Employed (including self-employed)		No	No	No	No	No	No	No	No	No	No
0.733186	Quebec	Female	Between 55 and 64	Post-secondary diploma	Employed (including self-employed)		No	No	No	No	No	No	No	No	No	No
0.462571	Quebec	Female	Between 65 and 74	High school or equivalent	Retired		No	No	No	No	No	No	No	No	No	No
0.900942	Quebec	Female	Between 45 and 54	Bachelor’s degree (e.g., BA, BS)	Employed (including self-employed)		No	No	No	No	No	No	No	No	No	No
1.33849	Prairies	Male	Between 45 and 54	Some post-secondary	Employed (including self-employed)		No	No	No	No	No	No	No	No	No	No
1.07812	British Columbia	Male	Between 35 and 44	Post-secondary diploma	Employed (including self-employed)		No	No	No	No	No	No	No	No	No	No
1.58549	British Columbia	Female	Between 55 and 64	Some post-secondary	Employed (including self-employed)	More than two years	No	No	No	No	No	No	No	No	No	No
0.475273	Quebec	Female	Between 45 and 54	Bachelor’s degree (e.g., BA, BS)	Employed (including self-employed)		No	No	No	No	No	No	No	No	No	No
1.30962	Ontario	Female	Between 55 and 64	Post-secondary diploma	Receiving disability benefits		No	No	No	No	No	No	No	No	No	No
1.197	Ontario	Female	Between 45 and 54	Master’s or professional degree (e.g., MA, MS, Med)	Employed (including self-employed)		No	No	No	No	No	No	No	No	No	No
1.24913	Atlantic Canada	Male	Between 25 and 34	Other	Employed (including self-employed)		No	No	No	No	No	No	No	No	No	No
1.58549	British Columbia	Female	Between 55 and 64	High school or equivalent	Employed (including self-employed)		No	No	No	No	No	No	No	No	No	No
1.20632	Prairies	Male	Between 55 and 64	Master’s or professional degree (e.g., MA, MS, Med)	Retired	More than two years	No	No	No	No	No	No	No	No	No	No
0.503375	Quebec	Female	Between 35 and 44	Bachelor’s degree (e.g., BA, BS)	Employed (including self-employed)		No	No	No	No	No	No	No	No	No	No
1.14221	Ontario	Female	Between 25 and 34	Bachelor’s degree (e.g., BA, BS)	A student		No	No	No	No	No	No	No	No	No	No
1.05003	Ontario	Female	Between 45 and 54	Post-secondary diploma	Employed (including self-employed)		No	No	No	No	No	No	No	No	No	No
1.05003	Ontario	Female	Between 45 and 54	Post-secondary diploma	Employed (including self-employed)		No	No	No	No	No	No	No	No	No	No
0.958858	British Columbia	Male	Between 55 and 64	Post-secondary diploma	Employed (including self-employed)		No	No	No	No	No	No	No	No	No	No
0.475273	Quebec	Female	Between 45 and 54	Post-secondary diploma	Employed (including self-employed)		No	No	No	No	No	No	No	No	No	No
2.17603	Ontario	Female	Between 18 and 24	Bachelor’s degree (e.g., BA, BS)	A student		No	No	No	No	No	No	No	No	No	No
1.21312	Alberta	Male	Between 18 and 24	High school or equivalent	A student		No	No	No	No	No	No	No	No	No	No
0.475273	Quebec	Female	Between 45 and 54	Bachelor’s degree (e.g., BA, BS)	Employed (including self-employed)		No	No	No	No	No	No	No	No	No	No
0.475273	Quebec	Female	Between 45 and 54	Bachelor’s degree (e.g., BA, BS)	Employed (including self-employed)	More than two years	No	No	No	No	No	No	No	No	No	No
0.737925	Quebec	Male	Between 55 and 64	High school or equivalent	Employed (including self-employed)	More than two years	No	No	No	No	No	No	No	No	No	No	Agree	Agree	Agree	Disagree	Agree	Disagree	Strongly Agree	Strongly Agree	Strongly Disagree	Agree	Disagree	Strongly Disagree	Disagree	Disagree	Agree	Strongly Disagree	Agree	Agree	Strongly Disagree	Strongly Agree	Strongly Agree	Strongly Agree	Strongly Agree
1.50566	Atlantic Canada	Female	75 or older	Bachelor’s degree (e.g., BA, BS)	Retired		No	No	No	No	No	No	No	No	No	No
0.876865	Quebec	Female	Between 65 and 74	Post-secondary diploma	Retired	More than two years	No	No	No	No	Yes	No	Yes	No	No	No	Strongly Agree	Strongly Agree	Strongly Agree	Disagree	Strongly Agree	Disagree	Agree	Strongly Agree	Disagree	Strongly Agree	Disagree	Disagree	Disagree	Disagree	Disagree	Disagree	Strongly Agree	Disagree	Disagree	Disagree	Strongly Agree	Agree	Strongly Agree
0.900942	Quebec	Female	Between 45 and 54	Bachelor’s degree (e.g., BA, BS)	Employed (including self-employed)		No	No	No	No	No	No	No	No	No	No
0.470556	Quebec	Male	Between 55 and 64	Post-secondary diploma	Retired		No	No	No	No	No	No	No	No	No	No
1.05617	Ontario	Female	Between 35 and 44	Post-secondary diploma	Employed (including self-employed)		No	No	No	No	No	No	No	No	No	No
0.490013	Quebec	Male	75 or older	Master’s or professional degree (e.g., MA, MS, Med)	Retired		No	No	No	No	No	No	No	No	No	No
1.0406	Atlantic Canada	Female	Between 55 and 64	Some post-secondary	Retired		No	No	No	No	No	No	No	No	No	No
1.20976	Quebec	Female	Between 18 and 24	Bachelor’s degree (e.g., BA, BS)	Employed (including self-employed)		No	No	No	No	No	No	No	No	No	No
1.05003	Ontario	Female	Between 45 and 54	Bachelor’s degree (e.g., BA, BS)	Employed (including self-employed)		No	No	No	No	No	No	No	No	No	No
0.876865	Quebec	Female	75 or older	High school or equivalent	Retired		No	No	No	No	No	No	No	No	No	No
0.811635	Ontario	Male	Between 65 and 74	High school or equivalent	Retired		No	No	No	No	No	No	No	No	No	No
0.745322	Quebec	Female	Between 45 and 54	Post-secondary diploma	Receiving disability benefits		No	No	No	No	No	No	No	No	No	No
1.05617	Ontario	Female	Between 35 and 44	Bachelor’s degree (e.g., BA, BS)	Other		No	No	No	No	No	No	No	No	No	No
0.974219	Quebec	Male	Between 35 and 44	Post-secondary diploma	Employed (including self-employed)		No	No	No	No	No	No	No	No	No	No
1.53526	Alberta	Male	Between 25 and 34	Bachelor’s degree (e.g., BA, BS)	Employed (including self-employed)		No	No	No	No	No	No	No	No	No	No
0.776246	British Columbia	Male	75 or older	Post-secondary diploma	Retired		No	No	No	No	No	No	No	No	No	No
1.197	Ontario	Female	Between 45 and 54	Other	Employed (including self-employed)		No	No	No	No	No	No	No	No	No	No
0.933527	Ontario	Male	Between 45 and 54	Master’s or professional degree (e.g., MA, MS, Med)	Employed (including self-employed)		No	No	No	No	No	No	No	No	No	No
0.776246	British Columbia	Male	75 or older	Master’s or professional degree (e.g., MA, MS, Med)	Retired		No	No	No	No	No	No	No	No	No	No
0.592326	Quebec	Male	Between 65 and 74	Post-secondary diploma	Retired		No	No	No	No	No	No	No	No	No	No
0.903636	Alberta	Male	75 or older	Post-secondary diploma	Retired		No	No	No	No	No	No	No	No	No	No
0.490013	Quebec	Male	75 or older	Bachelor’s degree (e.g., BA, BS)	Retired		No	No	No	No	No	No	No	No	No	No
0.932703	Atlantic Canada	Female	Between 35 and 44	Bachelor’s degree (e.g., BA, BS)	Employed (including self-employed)		No	No	No	No	No	No	No	No	No	No
1.01165	British Columbia	Male	Between 18 and 24	Some post-secondary	A student		No	No	No	No	No	No	No	No	No	No
0.794356	Atlantic Canada	Male	Between 25 and 34	Master’s or professional degree (e.g., MA, MS, Med)	Employed (including self-employed)		No	No	No	No	No	No	No	No	No	No
1.63059	British Columbia	Female	Between 65 and 74	Post-secondary diploma	Retired		No	No	No	No	No	No	No	No	No	No
0.835811	British Columbia	Male	Between 45 and 54	Master’s or professional degree (e.g., MA, MS, Med)	Employed (including self-employed)		No	No	No	No	No	No	No	No	No	No
1.06994	British Columbia	Female	75 or older	High school or equivalent	Retired		No	No	No	No	No	No	No	No	No	No
0.876865	Quebec	Female	75 or older	Doctorate (e.g., PhD, EdD)	Retired		No	No	No	No	No	No	No	No	No	No
0.470556	Quebec	Male	Between 55 and 64	Post-secondary diploma	Retired		No	No	No	No	No	No	No	No	No	No
1.11582	British Columbia	Female	Between 25 and 34	Post-secondary diploma	Employed (including self-employed)		No	No	No	No	No	No	No	No	No	No
0.490013	Quebec	Male	Between 65 and 74	Post-secondary diploma	Retired		No	No	No	No	No	No	No	No	No	No
0.733186	Quebec	Female	Between 55 and 64	Post-secondary diploma	Employed (including self-employed)		No	No	No	No	No	No	No	No	No	No
0.745322	Quebec	Female	Between 45 and 54	Post-secondary diploma	Unemployed or laid off	More than two years	No	No	No	No	No	No	No	No	No	No
2.17603	Ontario	Female	Between 18 and 24	Bachelor’s degree (e.g., BA, BS)	A student	More than two years	No	No	No	No	No	No	No	No	No	No
1.05617	Ontario	Female	Between 35 and 44	Bachelor’s degree (e.g., BA, BS)	Unemployed or laid off		No	No	No	No	No	No	No	No	No	No
0.888007	Alberta	Female	Between 55 and 64	Bachelor’s degree (e.g., BA, BS)	Retired		No	No	No	No	No	No	No	No	No	No
1.14221	Ontario	Female	Between 25 and 34	Other	Prefer not to say		No	No	No	No	No	Don’t know	No	No	No	No
0.475273	Quebec	Female	Between 45 and 54	Bachelor’s degree (e.g., BA, BS)	Employed (including self-employed)		No	No	No	No	No	No	No	No	No	No
0.811635	Ontario	Male	75 or older	Master’s or professional degree (e.g., MA, MS, Med)	Retired		No	No	No	No	No	No	No	No	No	No
1.197	Ontario	Female	Between 45 and 54	Post-secondary diploma	Employed (including self-employed)		No	No	No	No	No	No	No	No	No	No
0.592326	Quebec	Male	Between 65 and 74	High school or equivalent	Retired		No	No	No	No	No	No	No	No	No	No
0.933527	Ontario	Male	Between 45 and 54	Bachelor’s degree (e.g., BA, BS)	Employed (including self-employed)		No	No	No	No	No	No	No	No	No	No
0.868072	Quebec	Male	Between 45 and 54	Master’s or professional degree (e.g., MA, MS, Med)	Employed (including self-employed)		No	No	No	No	No	No	No	No	No	No
0.933527	Ontario	Male	Between 45 and 54	Bachelor’s degree (e.g., BA, BS)	Unemployed or laid off	More than two years	No	No	No	No	No	No	No	No	No	No
0.623897	Quebec	Female	Between 25 and 34	Bachelor’s degree (e.g., BA, BS)	Employed (including self-employed)		No	No	No	No	No	No	No	No	No	No
1.58881	Alberta	Male	Between 35 and 44	Bachelor’s degree (e.g., BA, BS)	Employed (including self-employed)		No	No	No	No	No	No	No	No	No	No
1.06994	British Columbia	Female	75 or older	Master’s or professional degree (e.g., MA, MS, Med)	Retired		No	No	No	No	No	No	No	No	No	No
0.888007	Alberta	Female	Between 55 and 64	Bachelor’s degree (e.g., BA, BS)	Employed (including self-employed)	More than two years	No	No	No	No	No	No	No	No	No	No
1.197	Ontario	Female	Between 45 and 54	Some post-secondary	Employed (including self-employed)		No	No	No	No	No	No	No	No	No	No
1.19296	Ontario	Female	Between 65 and 74	Post-secondary diploma	Retired		No	No	No	No	No	No	No	No	No	No
1.27045	Prairies	Female	Between 55 and 64	Bachelor’s degree (e.g., BA, BS)	Retired		No	No	No	No	No	No	No	No	No	No
0.745322	Quebec	Female	Between 45 and 54	Post-secondary diploma	Receiving disability benefits	More than two years	No	No	No	No	No	No	No	No	No	No
1.197	Ontario	Female	Between 45 and 54	Bachelor’s degree (e.g., BA, BS)	Retired	More than two years	No	No	No	No	No	No	No	No	No	No
1.18651	British Columbia	Female	Between 45 and 54	High school or equivalent	Employed (including self-employed)	More than two years	No	No	No	No	No	No	No	No	No	No
1.197	Ontario	Female	Between 45 and 54	High school or equivalent	Employed (including self-employed)		No	No	No	No	No	No	No	No	No	No
2.00631	Alberta	Female	Between 25 and 34	Bachelor’s degree (e.g., BA, BS)	Employed (including self-employed)		No	No	No	No	No	No	No	No	No	No
0.592326	Quebec	Male	Between 65 and 74	Some post-secondary	Retired		No	No	No	No	No	No	No	No	No	No
1.30962	Ontario	Female	Between 55 and 64	Bachelor’s degree (e.g., BA, BS)	Retired	More than two years	No	No	No	No	No	No	No	No	No	No
0.490013	Quebec	Male	Between 65 and 74	Post-secondary diploma	Employed (including self-employed)		No	No	No	No	No	No	No	No	No	No
1.19296	Ontario	Female	Between 65 and 74	Post-secondary diploma	Employed (including self-employed)		No	No	No	No	No	No	No	No	No	No
0.733186	Quebec	Female	Between 55 and 64	Bachelor’s degree (e.g., BA, BS)	Employed (including self-employed)		No	No	No	No	No	No	No	No	No	No
1.19296	Ontario	Female	75 or older	Some post-secondary	Retired		No	No	No	No	No	No	No	No	No	No
1.20632	Prairies	Male	Between 55 and 64	Some post-secondary	Employed (including self-employed)		No	No	No	No	No	No	No	No	No	No
0.950757	Ontario	Male	Between 35 and 44	Bachelor’s degree (e.g., BA, BS)	Employed (including self-employed)		No	No	No	No	No	No	No	No	No	No
0.462571	Quebec	Female	75 or older	Bachelor’s degree (e.g., BA, BS)	Retired		No	No	No	No	No	No	No	No	No	No
0.397843	Quebec	Female	Between 25 and 34	Bachelor’s degree (e.g., BA, BS)	Employed (including self-employed)		No	No	No	No	No	No	No	No	No	No
0.904594	Atlantic Canada	Female	Between 18 and 24	Bachelor’s degree (e.g., BA, BS)	Employed (including self-employed)		No	No	No	No	No	No	No	No	No	No
0.513928	Quebec	Male	Between 35 and 44	Post-secondary diploma	Employed (including self-employed)	More than two years	No	No	No	No	No	No	No	No	No	No
0.868072	Quebec	Male	Between 45 and 54	Master’s or professional degree (e.g., MA, MS, Med)	Other		No	No	No	No	No	No	No	No	No	No
0.490013	Quebec	Male	Between 65 and 74	Post-secondary diploma	Retired		No	No	No	No	No	No	No	No	No	No
0.592326	Quebec	Male	Between 65 and 74	Bachelor’s degree (e.g., BA, BS)	Retired		No	No	No	No	No	No	No	No	No	No
1.197	Ontario	Female	Between 45 and 54	Post-secondary diploma	Receiving disability benefits	Prefer not to say	No	No	No	No	No	No	No	No	No	No	Agree	Agree	Agree	Disagree	.d	.d	.d	.d	.d	.d	.n	.d	.d	.d	.d	.d	Agree	.n	.n	Strongly Disagree	.d	.d	.d
0.805942	Quebec	Male	Between 35 and 44	Post-secondary diploma	Employed (including self-employed)		No	No	No	No	No	No	No	No	No	No
1.197	Ontario	Female	Between 45 and 54	Bachelor’s degree (e.g., BA, BS)	Employed (including self-employed)		No	No	No	No	No	No	No	No	No	No
1.06419	Ontario	Male	Between 45 and 54	Post-secondary diploma	Employed (including self-employed)		No	No	No	No	No	No	No	No	No	No
1.63859	British Columbia	Female	Between 18 and 24	Bachelor’s degree (e.g., BA, BS)	A student		No	No	No	No	No	No	No	No	No	No
0.954214	Quebec	Female	Between 35 and 44	Bachelor’s degree (e.g., BA, BS)	Employed (including self-employed)		No	No	No	No	No	No	No	No	No	No
0.876865	Quebec	Female	Between 65 and 74	Post-secondary diploma	Retired		No	No	No	No	No	No	No	No	No	No
1.14882	Ontario	Female	Between 55 and 64	Other	Employed (including self-employed)		No	No	No	No	No	No	No	No	No	No
1.41204	Alberta	Male	Between 55 and 64	Bachelor’s degree (e.g., BA, BS)	Unemployed or laid off		No	No	No	No	No	No	No	No	No	No
1.06994	British Columbia	Female	Between 65 and 74	Bachelor’s degree (e.g., BA, BS)	Retired		No	No	No	No	No	No	No	No	No	No
1.14882	Ontario	Female	Between 55 and 64	Bachelor’s degree (e.g., BA, BS)	Retired		No	No	No	No	No	No	No	No	No	No
1.12636	Atlantic Canada	Male	Between 35 and 44	Bachelor’s degree (e.g., BA, BS)	Employed (including self-employed)		No	No	No	No	No	No	No	No	No	No
0.950757	Ontario	Male	Between 35 and 44	Bachelor’s degree (e.g., BA, BS)	Employed (including self-employed)	More than two years	No	No	No	No	No	No	No	No	No	No
0.725404	Quebec	Female	Between 65 and 74	High school or equivalent	Retired		No	No	No	No	No	No	No	No	No	No
0.933527	Ontario	Male	Between 45 and 54	Bachelor’s degree (e.g., BA, BS)	Employed (including self-employed)		No	No	No	No	No	No	No	No	No	No
1.14882	Ontario	Female	Between 55 and 64	Bachelor’s degree (e.g., BA, BS)	Employed (including self-employed)		No	No	No	No	No	No	No	No	No	No
0.835811	British Columbia	Male	Between 45 and 54	Master’s or professional degree (e.g., MA, MS, Med)	Employed (including self-employed)		No	No	No	No	No	No	No	No	No	No
1.38472	Atlantic Canada	Female	75 or older	Some post-secondary	Retired		No	No	No	No	No	No	No	No	No	No
0.892	Quebec	Male	Between 55 and 64	Master’s or professional degree (e.g., MA, MS, Med)	Employed (including self-employed)		No	No	No	No	No	No	No	No	No	No
1.08328	Ontario	Male	Between 25 and 34	Bachelor’s degree (e.g., BA, BS)	Employed (including self-employed)		No	No	No	No	No	No	No	No	No	No
0.711982	Ontario	Male	Between 65 and 74	High school or equivalent	Retired		No	No	No	No	No	No	No	No	No	No
0.988272	Quebec	Male	Between 25 and 34	Post-secondary diploma	Employed (including self-employed)		No	No	No	No	No	No	No	No	No	No
0.811635	Ontario	Male	Between 65 and 74	Master’s or professional degree (e.g., MA, MS, Med)	Retired		No	No	No	No	No	No	No	No	No	No
1.30962	Ontario	Female	Between 55 and 64	Post-secondary diploma	Retired	More than two years	No	No	No	No	No	No	No	No	No	No
0.811635	Ontario	Male	Between 65 and 74	Some post-secondary	Retired		No	No	No	No	No	No	No	No	No	No
0.931381	British Columbia	Male	Between 25 and 34	Master’s or professional degree (e.g., MA, MS, Med)	A student		No	No	No	No	No	No	No	No	No	No
1.20544	Ontario	Male	Between 18 and 24	Bachelor’s degree (e.g., BA, BS)	Employed (including self-employed)		No	No	No	No	No	No	No	No	No	No
1.27045	Prairies	Female	Between 55 and 64	Bachelor’s degree (e.g., BA, BS)	Retired		No	No	No	No	No	No	No	No	No	No
0.985886	Ontario	Male	Between 55 and 64	Bachelor’s degree (e.g., BA, BS)	Employed (including self-employed)		No	No	No	No	No	No	No	No	No	No
0.521342	Quebec	Male	Between 25 and 34	Post-secondary diploma	Employed (including self-employed)		No	No	No	No	No	No	No	No	No	No
1.05617	Ontario	Female	Between 35 and 44	Some post-secondary	Employed (including self-employed)		No	No	No	No	No	No	No	No	No	No
1.19296	Ontario	Female	Between 65 and 74	Post-secondary diploma	Retired	More than two years	No	No	No	No	No	No	No	No	No	No
0.794356	Atlantic Canada	Male	Between 25 and 34	Doctorate (e.g., PhD, EdD)	Employed (including self-employed)	1-2 years	No	No	No	No	No	No	No	No	No	No
0.954214	Quebec	Female	Between 35 and 44	Post-secondary diploma	A student	More than two years	No	No	No	No	No	No	No	No	No	No
1.06994	British Columbia	Female	75 or older	Master’s or professional degree (e.g., MA, MS, Med)	Retired		No	No	No	No	No	No	No	No	No	No
1.41943	British Columbia	Male	Between 25 and 34	Post-secondary diploma	A student		No	No	No	No	No	No	No	No	No	No
0.718129	Quebec	Male	Between 45 and 54	Bachelor’s degree (e.g., BA, BS)	Employed (including self-employed)		No	No	No	No	No	No	No	No	No	No
0.725404	Quebec	Female	Between 65 and 74	Less than high school	Retired		No	No	No	No	No	No	No	No	No	No
1.14882	Ontario	Female	Between 55 and 64	Other	Retired		No	No	No	No	No	No	No	No	No	No
0.733186	Quebec	Female	Between 55 and 64	Post-secondary diploma	Retired	More than two years	No	No	No	No	No	No	No	No	No	No
1.04034	British Columbia	Female	Between 55 and 64	Some post-secondary	Retired		No	No	No	No	No	No	No	No	No	No
1.18301	British Columbia	Male	75 or older	Some post-secondary	Retired		No	No	No	No	No	No	No	No	No	No
1.30962	Ontario	Female	Between 55 and 64	Some post-secondary	Employed (including self-employed)		No	No	No	No	No	No	No	No	No	No
1.00141	Prairies	Female	75 or older	Some post-secondary	Retired		No	No	No	No	No	No	No	No	No	No
0.805942	Quebec	Male	Between 35 and 44	High school or equivalent	Unemployed or laid off		No	No	No	No	No	No	No	No	No	No
1.20544	Ontario	Male	Between 18 and 24	Bachelor’s degree (e.g., BA, BS)	A student		No	No	No	No	No	No	No	No	No	No
0.868072	Quebec	Male	Between 45 and 54	Post-secondary diploma	Employed (including self-employed)		No	No	No	No	No	No	No	No	No	No
0.733186	Quebec	Female	Between 55 and 64	Master’s or professional degree (e.g., MA, MS, Med)	Retired		No	No	No	No	No	No	No	No	No	No
0.933527	Ontario	Male	Between 45 and 54	Some post-secondary	Employed (including self-employed)		No	No	No	No	No	No	No	No	No	No
1.06419	Ontario	Male	Between 45 and 54	Bachelor’s degree (e.g., BA, BS)	Employed (including self-employed)		No	No	No	No	No	No	No	No	No	No
1.17121	Alberta	Female	Between 65 and 74	Other	Employed (including self-employed)		No	No	No	No	No	No	No	No	No	No
0.475273	Quebec	Female	Between 45 and 54	Bachelor’s degree (e.g., BA, BS)	Employed (including self-employed)	More than two years	No	No	No	No	Yes	No	Yes	No	No	No	Strongly Agree	Strongly Agree	Strongly Agree	Strongly Disagree	.d	.d	Agree	Agree	.d	.n	.n	Agree	.d	.d	.d	.d	.n	.n	.n	.d	.d	.d	.d
1.30962	Ontario	Female	Between 55 and 64	Some post-secondary	Retired		No	No	No	No	No	No	No	No	No	No
1.14036	Alberta	Female	Between 45 and 54	Some post-secondary	Other		No	No	No	No	No	No	No	No	No	No
1.80825	British Columbia	Female	Between 45 and 54	High school or equivalent	Unemployed or laid off		No	No	No	No	No	No	No	No	No	No
1.46131	British Columbia	Male	Between 55 and 64	Post-secondary diploma	Employed (including self-employed)	More than two years	No	No	No	No	No	No	No	No	No	No
1.63859	British Columbia	Female	Between 18 and 24	Post-secondary diploma	A student		No	No	No	No	No	No	No	No	No	No
0.312469	Quebec	Male	Between 65 and 74	Some post-secondary	Retired		No	No	No	No	No	No	No	No	No	No
1.00141	Prairies	Female	75 or older	Post-secondary diploma	Retired		No	No	No	No	No	No	No	No	No	No
1.02455	Prairies	Female	Between 35 and 44	Bachelor’s degree (e.g., BA, BS)	Employed (including self-employed)	More than two years	No	No	No	No	No	No	No	No	No	No
0.876865	Quebec	Female	Between 65 and 74	High school or equivalent	Retired		No	No	No	No	No	No	No	No	No	No
1.197	Ontario	Female	Between 45 and 54	Bachelor’s degree (e.g., BA, BS)	Employed (including self-employed)		No	No	No	No	No	No	No	No	No	No
0.876865	Quebec	Female	Between 65 and 74	Post-secondary diploma	Employed (including self-employed)		No	No	No	No	No	No	No	No	No	No
1.1637	British Columbia	Female	Between 35 and 44	Bachelor’s degree (e.g., BA, BS)	Employed (including self-employed)		No	No	No	No	No	No	No	No	No	No
0.462571	Quebec	Female	Between 65 and 74	High school or equivalent	Retired		No	No	No	No	No	No	No	No	No	No
1.63059	British Columbia	Female	Between 65 and 74	Bachelor’s degree (e.g., BA, BS)	Employed (including self-employed)		No	No	No	No	No	No	No	No	No	No
0.637085	Alberta	Male	75 or older	Master’s or professional degree (e.g., MA, MS, Med)	Employed (including self-employed)		No	No	No	No	No	No	No	No	No	No
1.22473	Atlantic Canada	Male	Between 35 and 44	Master’s or professional degree (e.g., MA, MS, Med)	Employed (including self-employed)		No	No	No	No	No	No	No	No	No	No
1.197	Ontario	Female	Between 45 and 54	Other	A student	More than two years	No	No	No	No	No	No	No	No	No	No
0.789393	Quebec	Female	Between 35 and 44	Post-secondary diploma	Employed (including self-employed)		No	No	No	No	No	No	No	No	No	No
0.733186	Quebec	Female	Between 55 and 64	High school or equivalent	Employed (including self-employed)		No	No	No	No	No	No	No	No	No	No
1.19296	Ontario	Female	75 or older	Post-secondary diploma	Employed (including self-employed)		No	No	No	No	No	No	No	No	No	No
0.490013	Quebec	Male	75 or older	Other	Retired		No	No	No	No	No	No	No	No	No	No
0.830817	Atlantic Canada	Female	Between 25 and 34	Master’s or professional degree (e.g., MA, MS, Med)	Employed (including self-employed)	More than two years	No	No	No	No	No	No	No	No	No	No
0.999922	Atlantic Canada	Female	Between 18 and 24	Some post-secondary	A student		No	No	No	No	No	No	No	No	No	No
1.87858	Alberta	Female	Between 25 and 34	Bachelor’s degree (e.g., BA, BS)	Employed (including self-employed)	More than two years	No	No	No	No	No	No	No	No	No	No
1.51728	Prairies	Female	Between 25 and 34	High school or equivalent	Employed (including self-employed)		No	No	No	No	No	No	No	No	No	No
1.28515	Atlantic Canada	Male	Between 65 and 74	Doctorate (e.g., PhD, EdD)	Retired	More than two years	No	No	No	No	Don’t know	No	No	No	No	No
1.27378	British Columbia	Male	Between 45 and 54	Bachelor’s degree (e.g., BA, BS)	Employed (including self-employed)		No	No	No	No	No	No	No	No	No	No
1.30962	Ontario	Female	Between 55 and 64	Some post-secondary	Retired	More than two years	No	No	No	No	No	No	No	No	No	No
0.386777	Quebec	Female	Between 55 and 64	High school or equivalent	Retired	1-2 years	No	No	No	No	Yes	No	Yes	No	No	No	Agree	Agree	Agree	Strongly Disagree	Agree	Disagree	Agree	Agree	Strongly Disagree	Agree	Disagree	Disagree	Strongly Disagree	Strongly Disagree	Strongly Disagree	Strongly Disagree	Agree	Disagree	Strongly Disagree	Strongly Disagree	Agree	Disagree	Disagree
1.01003	Prairies	Male	Between 55 and 64	High school or equivalent	Retired		No	No	No	No	No	No	No	No	No	No
0.623897	Quebec	Female	Between 25 and 34	Post-secondary diploma	Employed (including self-employed)		No	No	No	No	No	No	No	No	No	No
1.30962	Ontario	Female	Between 55 and 64	High school or equivalent	Employed (including self-employed)		No	No	No	No	No	No	No	No	No	No
1.14221	Ontario	Female	Between 25 and 34	Post-secondary diploma	Employed (including self-employed)		No	No	No	No	No	No	No	No	No	No
1.30962	Ontario	Female	Between 55 and 64	High school or equivalent	Other	More than two years	No	No	No	No	No	No	No	No	No	No
0.811635	Ontario	Male	75 or older	Post-secondary diploma	Retired		No	No	No	No	No	No	No	No	No	No
0.592326	Quebec	Male	Between 65 and 74	High school or equivalent	Retired		No	No	No	No	No	No	No	No	No	No
1.14221	Ontario	Female	Between 25 and 34	Post-secondary diploma	Employed (including self-employed)	More than two years	No	No	No	No	No	No	No	No	No	No
0.606542	Quebec	Female	Between 55 and 64	Bachelor’s degree (e.g., BA, BS)	Employed (including self-employed)		No	No	No	No	No	No	No	No	No	No
1.14036	Alberta	Female	Between 45 and 54	High school or equivalent	Employed (including self-employed)		No	No	No	No	No	No	No	No	No	No
0.932703	Atlantic Canada	Female	Between 35 and 44	Master’s or professional degree (e.g., MA, MS, Med)	Receiving disability benefits	More than two years	No	No	No	No	No	No	No	No	No	No
1.05003	Ontario	Female	Between 45 and 54	Bachelor’s degree (e.g., BA, BS)	Employed (including self-employed)		No	No	No	No	No	No	No	No	No	No
0.892	Quebec	Male	Between 55 and 64	Post-secondary diploma	Retired		No	No	No	No	No	No	No	No	No	No
1.08383	Ontario	Male	Between 35 and 44	Master’s or professional degree (e.g., MA, MS, Med)	Employed (including self-employed)		No	No	No	No	No	No	No	No	No	No
0.817567	Quebec	Male	Between 25 and 34	Doctorate (e.g., PhD, EdD)	Employed (including self-employed)		No	No	No	No	No	No	No	No	No	No
1.06776	Alberta	Female	Between 45 and 54	Post-secondary diploma	Employed (including self-employed)		No	No	No	No	No	No	No	No	No	No
1.04649	Ontario	Female	75 or older	Post-secondary diploma	Retired		No	No	No	No	No	No	No	No	No	No
0.462571	Quebec	Female	Between 65 and 74	Bachelor’s degree (e.g., BA, BS)	Retired	More than two years	No	No	No	No	No	No	No	No	No	No
0.606542	Quebec	Female	Between 55 and 64	Some post-secondary	Retired		No	No	No	No	No	No	No	No	No	No
0.737925	Quebec	Male	Between 55 and 64	Post-secondary diploma	Employed (including self-employed)	More than two years	No	No	No	No	No	No	No	No	No	No
0.789393	Quebec	Female	Between 35 and 44	Post-secondary diploma	Employed (including self-employed)		No	No	No	No	No	No	No	No	No	No
0.490013	Quebec	Male	Between 65 and 74	Post-secondary diploma	Retired		No	No	No	No	No	No	No	No	No	No
1.04649	Ontario	Female	Between 65 and 74	Bachelor’s degree (e.g., BA, BS)	Retired		No	No	No	No	No	No	No	No	No	No
0.926493	Ontario	Female	Between 35 and 44	Master’s or professional degree (e.g., MA, MS, Med)	Employed (including self-employed)		No	No	No	No	No	No	No	No	No	No
2.26112	Prairies	Female	Between 18 and 24	Post-secondary diploma	A student	Less than a year	No	No	No	No	Yes	No	Yes	No	Yes	No	Strongly Agree	Agree	Agree	Agree	Disagree	Disagree	Agree	Agree	Disagree	Disagree	Disagree	Agree	Agree	Disagree	Disagree	Disagree	Agree	Agree	Agree	Disagree	Disagree	Disagree	Disagree
1.04649	Ontario	Female	Between 65 and 74	Master’s or professional degree (e.g., MA, MS, Med)	Retired		No	No	No	No	No	No	No	No	No	No
1.04223	Alberta	Male	Between 45 and 54	Post-secondary diploma	Employed (including self-employed)	More than two years	No	No	No	No	No	No	No	No	No	No
0.397843	Quebec	Female	Between 25 and 34	Post-secondary diploma	Employed (including self-employed)	More than two years	No	No	No	No	No	No	No	No	No	No
1.27378	British Columbia	Male	Between 45 and 54	Bachelor’s degree (e.g., BA, BS)	Employed (including self-employed)		No	No	No	No	No	No	No	No	No	No
0.696964	Atlantic Canada	Female	Between 45 and 54	Bachelor’s degree (e.g., BA, BS)	Receiving disability benefits	More than two years	No	No	No	No	No	No	No	No	No	No
1.01165	British Columbia	Male	Between 18 and 24	Some post-secondary	A student		No	No	No	No	No	No	No	No	No	No
0.711982	Ontario	Male	Between 65 and 74	Post-secondary diploma	Retired		No	No	No	No	No	No	No	No	No	No
0.876865	Quebec	Female	Between 65 and 74	Master’s or professional degree (e.g., MA, MS, Med)	Retired		No	No	No	No	No	No	No	No	No	No
1.08328	Ontario	Male	Between 25 and 34	High school or equivalent	Employed (including self-employed)		No	No	No	No	No	No	No	No	No	No
1.18301	British Columbia	Male	75 or older	Bachelor’s degree (e.g., BA, BS)	Retired		No	No	No	No	No	No	No	No	No	No
1.12015	Alberta	Male	Between 35 and 44	Bachelor’s degree (e.g., BA, BS)	Employed (including self-employed)		No	No	No	No	No	No	No	No	No	No
1.04649	Ontario	Female	Between 65 and 74	Post-secondary diploma	Retired		No	No	No	No	No	No	No	No	No	No
0.950757	Ontario	Male	Between 35 and 44	Bachelor’s degree (e.g., BA, BS)	Employed (including self-employed)	Less than a year	No	No	Yes	No	No	Yes	No	No	Yes	No	Strongly Agree	Agree	Agree	Agree	Agree	Agree	Strongly Agree	Strongly Agree	.p	Strongly Agree	Strongly Agree	.d	Strongly Agree	Disagree	Strongly Agree	Disagree	Strongly Agree	Agree	Strongly Disagree	Strongly Disagree	Strongly Agree	.d	.p
1.06419	Ontario	Male	Between 45 and 54	Bachelor’s degree (e.g., BA, BS)	Employed (including self-employed)		No	No	No	No	No	No	No	No	No	No
0.988272	Quebec	Male	Between 25 and 34	High school or equivalent	Employed (including self-employed)		No	No	No	No	No	No	No	No	No	No
0.974219	Quebec	Male	Between 35 and 44	High school or equivalent	Employed (including self-employed)		No	No	No	No	No	No	No	No	No	No
1.0406	Atlantic Canada	Female	Between 55 and 64	Master’s or professional degree (e.g., MA, MS, Med)	Employed (including self-employed)		No	No	No	No	No	No	No	No	No	No
0.900942	Quebec	Female	Between 45 and 54	Post-secondary diploma	Unemployed or laid off		No	No	No	No	No	No	No	No	No	No
0.811635	Nunavut	Male	Between 65 and 74	Bachelor’s degree (e.g., BA, BS)	Retired		No	No	No	No	No	No	No	No	No	No
0.711982	Ontario	Male	75 or older	Master’s or professional degree (e.g., MA, MS, Med)	Employed (including self-employed)		No	No	No	No	No	No	No	No	No	No
0.475273	Quebec	Female	Between 45 and 54	Bachelor’s degree (e.g., BA, BS)	Employed (including self-employed)		No	No	No	No	No	No	No	No	No	No
1.12388	Ontario	Male	Between 55 and 64	Bachelor’s degree (e.g., BA, BS)	Other		No	No	No	No	No	No	No	No	No	No
1.05617	Ontario	Female	Between 35 and 44	Bachelor’s degree (e.g., BA, BS)	Employed (including self-employed)	More than two years	No	No	No	No	No	No	No	No	No	No
0.737925	Quebec	Male	Between 55 and 64	Bachelor’s degree (e.g., BA, BS)	Retired		No	No	No	No	No	No	No	No	No	No
1.19296	Ontario	Female	Between 65 and 74	Post-secondary diploma	Retired		No	No	No	No	No	No	No	No	No	No
1.04649	Ontario	Female	Between 65 and 74	Bachelor’s degree (e.g., BA, BS)	Retired		No	No	No	No	No	No	No	No	No	No
0.846107	Alberta	Male	Between 65 and 74	High school or equivalent	Retired		No	No	No	No	No	No	No	No	No	No
0.457933	Quebec	Male	Between 45 and 54	Bachelor’s degree (e.g., BA, BS)	Employed (including self-employed)		No	No	No	No	No	No	No	No	No	No
0.857839	Prairies	Female	Between 35 and 44	High school or equivalent	Employed (including self-employed)		No	No	No	No	No	No	No	No	No	No
1.11522	Prairies	Male	Between 65 and 74	Post-secondary diploma	Retired		No	No	No	No	No	No	No	No	No	No
0.490013	Quebec	Male	Between 65 and 74	Bachelor’s degree (e.g., BA, BS)	Retired		No	No	No	No	No	No	No	No	No	No
0.958858	British Columbia	Male	Between 55 and 64	Bachelor’s degree (e.g., BA, BS)	Employed (including self-employed)	More than two years	No	No	No	No	No	No	No	No	No	No
0.711982	Ontario	Male	75 or older	Bachelor’s degree (e.g., BA, BS)	Retired		No	No	No	No	No	No	No	No	No	No
0.868072	Quebec	Male	Between 45 and 54	Bachelor’s degree (e.g., BA, BS)	Employed (including self-employed)		No	No	No	No	No	No	No	No	No	No
0.932703	Atlantic Canada	Female	Between 35 and 44	Post-secondary diploma	Employed (including self-employed)	More than two years	No	No	No	No	No	No	No	No	No	No
0.892	Quebec	Male	Between 55 and 64	High school or equivalent	Employed (including self-employed)		No	No	No	No	No	No	No	No	No	No
0.919605	Atlantic Canada	Female	Between 18 and 24	Post-secondary diploma	Employed (including self-employed)		No	No	No	No	No	No	Don’t know	No	No	No
1.07519	British Columbia	Female	Between 18 and 24	Post-secondary diploma	A student		No	No	No	No	No	No	No	No	No	No
1.12069	Prairies	Male	Between 45 and 54	High school or equivalent	Employed (including self-employed)		No	No	No	No	No	No	No	No	No	No
1.80825	British Columbia	Female	Between 45 and 54	Bachelor’s degree (e.g., BA, BS)	Employed (including self-employed)		No	No	No	No	No	No	No	No	No	No
1.19296	Ontario	Female	Between 65 and 74	Post-secondary diploma	Retired		No	No	No	No	No	No	No	No	No	No
1.19296	Ontario	Female	Between 65 and 74	Post-secondary diploma	Retired		No	No	No	No	No	No	No	No	No	No
1.38472	Atlantic Canada	Female	Between 65 and 74	Post-secondary diploma	Retired		No	No	No	No	Prefer not to answer	No	No	No	No	No
1.19296	Ontario	Female	Between 65 and 74	Post-secondary diploma	Retired		No	No	No	No	No	No	No	No	No	No
0.707424	British Columbia	Male	Between 35 and 44	Master’s or professional degree (e.g., MA, MS, Med)	Employed (including self-employed)		No	No	No	No	No	No	No	No	No	No
0.794077	Prairies	Male	Between 35 and 44	Bachelor’s degree (e.g., BA, BS)	Employed (including self-employed)		No	No	No	No	No	No	No	No	No	No
0.985886	Ontario	Male	Between 55 and 64	Post-secondary diploma	Receiving disability benefits	More than two years	Yes	No	Yes	No	Yes	No	Yes	No	No	No	Strongly Disagree	Strongly Disagree	Strongly Disagree	Strongly Agree	Strongly Disagree	Strongly Disagree	Strongly Disagree	Strongly Disagree	Strongly Agree	Strongly Disagree	Agree	Strongly Agree	Disagree	Strongly Agree	Strongly Agree	Strongly Agree	Strongly Disagree	Strongly Agree	Strongly Agree	Strongly Agree	Strongly Disagree	Strongly Disagree	Strongly Disagree
0.754165	Quebec	Female	Between 25 and 34	Bachelor’s degree (e.g., BA, BS)	Employed (including self-employed)	1-2 years	No	No	No	No	Yes	No	Yes	No	No	No	Strongly Agree	Strongly Agree	Strongly Agree	Strongly Disagree	Agree	Disagree	Agree	Strongly Agree	Strongly Disagree	Agree	Strongly Disagree	Agree	Disagree	Disagree	Strongly Disagree	Disagree	Strongly Agree	.n	.n	Strongly Disagree	Strongly Agree	.d	Disagree
1.1637	British Columbia	Female	Between 35 and 44	Bachelor’s degree (e.g., BA, BS)	Employed (including self-employed)	Less than a year	No	No	No	No	Yes	No	Yes	No	No	No	Agree	Agree	Agree	Strongly Agree	Strongly Agree	Strongly Disagree	Strongly Agree	Strongly Agree	Strongly Disagree	Strongly Agree	Strongly Disagree	Strongly Disagree	Strongly Disagree	Strongly Disagree	Strongly Disagree	Strongly Disagree	.d	.n	.n	.d	.d	Strongly Disagree	Strongly Disagree
1.00141	Prairies	Female	Between 65 and 74	High school or equivalent	Retired	1-2 years	No	No	No	No	Yes	No	No	No	No	No	Agree	Agree	Agree	Strongly Disagree	Agree	Disagree	Agree	Agree	Strongly Disagree	.n	Strongly Disagree	Disagree	Disagree	Disagree	Disagree	Disagree	Agree	.n	.n	Strongly Disagree	Agree	.d	Agree
1.08328	Ontario	Male	Between 25 and 34	Master’s or professional degree (e.g., MA, MS, Med)	A student		No	No	No	No	No	No	No	No	Yes	No	Agree	Agree	Disagree	Agree	Agree	Agree	Agree	Agree	Agree	Agree	Agree	Agree	Agree	Agree	Agree	Agree	Agree	Agree	Agree	Agree	Agree	Agree	Agree
0.623897	Quebec	Female	Between 25 and 34	Bachelor’s degree (e.g., BA, BS)	Employed (including self-employed)	More than two years	No	No	No	No	Yes	No	No	No	No	No	Strongly Agree	Strongly Agree	Strongly Agree	Strongly Disagree	Strongly Agree	Strongly Disagree	Strongly Agree	Strongly Agree	Strongly Disagree	Strongly Agree	Strongly Disagree	Strongly Disagree	.d	Strongly Disagree	Strongly Disagree	Strongly Disagree	.n	.n	.n	.d	.d	.d	.d
0.926493	Ontario	Female	Between 35 and 44	Master’s or professional degree (e.g., MA, MS, Med)	Receiving disability benefits	Less than a year	Yes	No	Yes	No	Yes	Yes	Yes	No	No	No	Agree	Strongly Agree	Strongly Agree	Agree	Agree	Strongly Agree	Strongly Agree	Agree	Agree	Strongly Agree	Agree	Strongly Agree	Strongly Agree	Strongly Agree	Strongly Agree	Strongly Agree	Agree	Strongly Agree	Agree	Strongly Agree	Agree	Strongly Agree	Agree
1.11582	British Columbia	Female	Between 25 and 34	Master’s or professional degree (e.g., MA, MS, Med)	A student	Less than a year	No	No	No	No	Yes	No	No	No	Yes	No	Agree	Agree	Agree	Disagree	Agree	Disagree	Disagree	Agree	Strongly Disagree	.n	Disagree	Disagree	Strongly Disagree	Strongly Disagree	Strongly Disagree	Strongly Disagree	Disagree	Disagree	.n	Disagree	.d	.d	Strongly Disagree
0.462571	Quebec	Female	Between 65 and 74	Post-secondary diploma	Retired		No	No	Yes	No	No	No	No	No	No	No	Strongly Agree	Strongly Agree	Strongly Agree	Strongly Disagree	Strongly Disagree	Strongly Disagree	Disagree	Agree	Strongly Disagree	Agree	Strongly Disagree	Strongly Agree	Strongly Disagree	Strongly Disagree	Strongly Disagree	Strongly Disagree	.d	.n	.n	Strongly Disagree	Strongly Disagree	Strongly Disagree	Strongly Disagree
1.11582	British Columbia	Female	Between 25 and 34	Bachelor’s degree (e.g., BA, BS)	Employed (including self-employed)		Yes	Yes	Yes	No	No	Yes	No	Yes	No	No	Agree	Strongly Agree	Strongly Agree	Agree	Agree	Agree	Strongly Agree	Strongly Agree	Strongly Agree	Agree	Strongly Agree	Strongly Agree	Agree	Strongly Agree	Agree	Strongly Agree	Strongly Agree	Strongly Agree	Strongly Agree	Agree	Strongly Agree	Agree	Agree
1.12388	Ontario	Male	Between 55 and 64	Post-secondary diploma	Unemployed or laid off	More than two years	No	No	No	No	No	No	Yes	No	No	No	Agree	Agree	Agree	Disagree	Agree	Disagree	Agree	Agree	Disagree	Disagree	Disagree	Disagree	Disagree	Disagree	Disagree	Disagree	Agree	Disagree	Disagree	Disagree	Disagree	Disagree	Disagree
1.1637	British Columbia	Female	Between 35 and 44	Bachelor’s degree (e.g., BA, BS)	Employed (including self-employed)	More than two years	Yes	No	No	No	Yes	No	Yes	No	No	No	Agree	Agree	Agree	Agree	Agree	Agree	Agree	Agree	Disagree	Agree	.d	Agree	Disagree	Disagree	.d	.d	Agree	Agree	Strongly Agree	Agree	Agree	.d	.d
0.950757	Ontario	Male	Between 35 and 44	Bachelor’s degree (e.g., BA, BS)	Employed (including self-employed)		No	Yes	Don’t know	No	Yes	Don’t know	No	Yes	No	Yes	.d	.d	Strongly Disagree	Disagree	Agree	Disagree	Agree	Disagree	Strongly Disagree	Strongly Disagree	Strongly Disagree	.d	Strongly Disagree	Disagree	.d	Strongly Disagree	.d	Strongly Disagree	Disagree	.d	Strongly Disagree	Disagree	Strongly Disagree
1.20544	Ontario	Male	Between 18 and 24	Bachelor’s degree (e.g., BA, BS)	Employed (including self-employed)	1-2 years	No	No	No	No	Yes	No	No	Don’t know	Yes	No	Agree	Agree	Strongly Agree	Strongly Agree	Agree	Strongly Agree	Agree	Agree	Disagree	Strongly Disagree	.d	Disagree	Agree	Disagree	Disagree	Strongly Agree	Strongly Agree	Strongly Agree	Disagree	Disagree	Disagree	Agree	Agree
0.988272	Quebec	Male	Between 25 and 34	Post-secondary diploma	Employed (including self-employed)	1-2 years	No	No	No	No	No	No	Yes	No	No	No	Agree	Strongly Agree	Strongly Agree	Strongly Disagree	Strongly Agree	Disagree	Strongly Agree	Strongly Agree	Strongly Disagree	.d	Disagree	Disagree	Strongly Disagree	Strongly Disagree	Strongly Disagree	Strongly Disagree	Agree	Strongly Disagree	.n	Strongly Disagree	Strongly Agree	.d	.d
0.817255	Atlantic Canada	Female	Between 25 and 34	Post-secondary diploma	Employed (including self-employed)	1-2 years	No	No	No	No	Yes	No	No	No	No	No	Strongly Agree	Strongly Agree	Strongly Agree	Strongly Disagree	Strongly Agree	Disagree	Strongly Agree	Strongly Agree	Strongly Disagree	Strongly Agree	Disagree	Strongly Disagree	Strongly Disagree	Strongly Disagree	Strongly Disagree	Strongly Disagree	Strongly Agree	.n	.n	Strongly Disagree	.d	.d	.d
0.312469	Quebec	Male	Between 65 and 74	Master’s or professional degree (e.g., MA, MS, Med)	Employed (including self-employed)	More than two years	No	No	No	No	Yes	Don’t know	Yes	No	No	No	Strongly Agree	Strongly Agree	Strongly Agree	Strongly Disagree	Strongly Agree	Strongly Disagree	Strongly Agree	Strongly Agree	Strongly Disagree	Strongly Agree	Strongly Disagree	Agree	Strongly Disagree	Strongly Disagree	Strongly Disagree	Strongly Disagree	Strongly Agree	.n	.n	Strongly Disagree	Strongly Agree	Agree	Agree
1.7136	Atlantic Canada	Male	Between 18 and 24	Bachelor’s degree (e.g., BA, BS)	A student	More than two years	No	No	No	No	No	No	No	No	Yes	No	Disagree	Disagree	Agree	Disagree	Disagree	Disagree	Disagree	Agree	.d	Agree	Disagree	Agree	Strongly Disagree	Disagree	Disagree	Disagree	Agree	.n	.n	Agree	Disagree	Strongly Disagree	Strongly Disagree
2.14193	Atlantic Canada	Female	Between 65 and 74	Master’s or professional degree (e.g., MA, MS, Med)	Retired		No	No	No	No	No	No	Yes	No	No	No	Strongly Agree	Strongly Agree	Strongly Agree	Strongly Disagree	Strongly Disagree	Strongly Disagree	Strongly Agree	Strongly Agree	Strongly Disagree	Agree	Strongly Disagree	Disagree	Strongly Disagree	Strongly Disagree	Strongly Disagree	Strongly Disagree	Strongly Agree	Strongly Disagree	Strongly Disagree	Strongly Disagree	Strongly Agree	Disagree	.d
1.00079	Quebec	Female	Between 18 and 24	Bachelor’s degree (e.g., BA, BS)	A student	1-2 years	No	No	No	No	Yes	No	No	No	No	No	Strongly Agree	Strongly Agree	Strongly Agree	Strongly Agree	Strongly Agree	Strongly Disagree	Strongly Agree	Strongly Agree	Strongly Disagree	Strongly Agree	Disagree	Strongly Disagree	Strongly Disagree	Strongly Disagree	Strongly Disagree	Strongly Disagree	Strongly Agree	Strongly Disagree	Strongly Disagree	Strongly Disagree	Strongly Agree	Strongly Disagree	Strongly Disagree
1.05003	Ontario	Female	Between 45 and 54	Bachelor’s degree (e.g., BA, BS)	Employed (including self-employed)		No	No	No	No	Yes	No	No	No	No	No	Strongly Agree	Strongly Agree	Strongly Agree	Strongly Disagree	Strongly Agree	Strongly Disagree	Strongly Agree	Strongly Agree	Strongly Disagree	Agree	Strongly Disagree	Strongly Disagree	Strongly Disagree	Strongly Disagree	Strongly Disagree	Strongly Disagree	Agree	Disagree	.n	Strongly Agree	Strongly Agree	Strongly Agree	Agree
0.892	Quebec	Male	Between 55 and 64	Post-secondary diploma	Unemployed or laid off		No	No	No	No	Yes	No	Yes	No	No	No	Strongly Agree	Strongly Agree	Strongly Agree	Strongly Disagree	Agree	Strongly Disagree	Agree	Agree	Strongly Disagree	Strongly Agree	Strongly Disagree	Disagree	Strongly Disagree	Strongly Disagree	Strongly Disagree	Strongly Disagree	.n	.n	.n	Strongly Disagree	Agree	Disagree	Disagree
1.14221	Ontario	Female	Between 25 and 34	Other	Employed (including self-employed)	Less than a year	No	No	Yes	Yes	No	No	Prefer not to answer	Prefer not to answer	Yes	Prefer not to answer	Strongly Agree	Strongly Agree	Strongly Agree	Strongly Disagree	Strongly Agree	Strongly Disagree	Strongly Agree	Strongly Agree	Strongly Disagree	Strongly Agree	Strongly Disagree	Strongly Disagree	Strongly Disagree	Strongly Disagree	Strongly Disagree	Strongly Disagree	Strongly Agree	Strongly Disagree	Strongly Agree	Strongly Disagree	Strongly Agree	Strongly Agree	Strongly Agree
1.05617	Ontario	Female	Between 35 and 44	High school or equivalent	Employed (including self-employed)	More than two years	No	No	No	No	No	No	Yes	No	No	No	Strongly Agree	Strongly Agree	Strongly Agree	Strongly Disagree	Agree	Agree	Strongly Agree	Strongly Agree	Strongly Disagree	.n	.n	Strongly Disagree	Strongly Disagree	Strongly Disagree	Strongly Disagree	Strongly Disagree	Agree	.n	Strongly Disagree	Strongly Disagree	.d	Disagree	Agree
1.17121	Alberta	Female	Between 65 and 74	Other	Employed (including self-employed)	1-2 years	No	No	No	No	Yes	No	No	No	Yes	No	.d	.d	.d	.d	.d	.d	.d	.d	.p	.n	.n	Strongly Agree	.d	Strongly Agree	.d	.d	.d	.d	.d	.d	.d	.d	.d
1.14221	Ontario	Female	Between 25 and 34	Bachelor’s degree (e.g., BA, BS)	Employed (including self-employed)	1-2 years	No	No	No	No	Yes	No	Yes	No	Yes	No	Agree	Agree	Agree	Strongly Disagree	Agree	Strongly Agree	Agree	Agree	Strongly Disagree	Agree	Strongly Disagree	Strongly Disagree	Strongly Disagree	Strongly Disagree	Strongly Disagree	Strongly Disagree	Agree	Disagree	.n	Strongly Disagree	.d	Strongly Disagree	Strongly Disagree
0.805942	Quebec	Male	Between 35 and 44	Bachelor’s degree (e.g., BA, BS)	Employed (including self-employed)	1-2 years	No	No	Yes	Yes	No	No	Yes	Yes	No	No	.p	.p	.p	.p	.p	.p	.p	.p	.p	.p	.p	.p	.p	.p	.p	.p	.p	.p	.p	.p	.p	.p	.p
0.805942	Quebec	Male	Between 35 and 44	Master’s or professional degree (e.g., MA, MS, Med)	Employed (including self-employed)	1-2 years	No	No	No	No	Yes	No	No	No	Yes	No	Agree	Agree	Strongly Agree	Disagree	Strongly Agree	Strongly Disagree	Agree	Strongly Agree	Strongly Disagree	Strongly Agree	Strongly Disagree	Strongly Disagree	Strongly Disagree	Strongly Disagree	Strongly Disagree	Strongly Disagree	Agree	Strongly Disagree	.n	Strongly Disagree	Strongly Disagree	Strongly Disagree	Strongly Disagree
1.64889	Alberta	Female	Between 18 and 24	Bachelor’s degree (e.g., BA, BS)	A student	Less than a year	No	No	Yes	No	Yes	No	No	No	Yes	No	Strongly Disagree	Strongly Disagree	Disagree	Agree	Strongly Disagree	Strongly Disagree	Agree	.d	Strongly Disagree	Strongly Disagree	Strongly Disagree	Strongly Agree	Strongly Disagree	Agree	Strongly Disagree	Strongly Disagree	Disagree	.n	.n	Disagree	Strongly Disagree	Strongly Disagree	Strongly Disagree
2.17603	Ontario	Female	Between 18 and 24	Some post-secondary	A student		No	No	No	No	Yes	No	No	No	No	No	Agree	Agree	Agree	Strongly Disagree	Agree	Disagree	Disagree	Agree	Strongly Disagree	.n	Disagree	Strongly Disagree	Strongly Disagree	Strongly Disagree	Strongly Disagree	Strongly Disagree	Agree	Disagree	.n	Disagree	Agree	Disagree	Disagree
0.707424	British Columbia	Male	Between 35 and 44	Bachelor’s degree (e.g., BA, BS)	Employed (including self-employed)	More than two years	No	No	No	No	Yes	No	No	No	Yes	No	Agree	Agree	Agree	Strongly Disagree	.d	Agree	Agree	Agree	Strongly Disagree	Agree	Strongly Disagree	Disagree	Strongly Disagree	Disagree	Disagree	Disagree	Agree	Disagree	Strongly Disagree	.d	Disagree	.p	.d
0.737925	Quebec	Male	Between 55 and 64	Bachelor’s degree (e.g., BA, BS)	Employed (including self-employed)	More than two years	No	No	Yes	No	Yes	No	No	No	No	No	Strongly Agree	Strongly Agree	Strongly Agree	Strongly Disagree	Strongly Agree	Strongly Disagree	Strongly Agree	Strongly Agree	Strongly Disagree	Agree	Strongly Disagree	Strongly Agree	Strongly Disagree	Strongly Disagree	Strongly Disagree	Strongly Disagree	Strongly Agree	Strongly Disagree	Strongly Disagree	Strongly Disagree	Agree	Disagree	Disagree
0.926493	Ontario	Female	Between 35 and 44	Master’s or professional degree (e.g., MA, MS, Med)	Employed (including self-employed)	1-2 years	No	No	No	No	No	No	No	No	Yes	No	Agree	Agree	Strongly Agree	Strongly Disagree	Strongly Agree	Disagree	Agree	Agree	Strongly Disagree	Agree	Strongly Disagree	Disagree	Strongly Disagree	Strongly Disagree	Strongly Disagree	Disagree	Disagree	Agree	Disagree	Disagree	Disagree	Agree	Agree
0.933527	Ontario	Male	Between 45 and 54	Bachelor’s degree (e.g., BA, BS)	Employed (including self-employed)	Less than a year	No	No	Yes	No	Yes	No	Yes	No	No	No	.d	Agree	Agree	Agree	Agree	.d	Strongly Disagree	Agree	Strongly Disagree	.d	.d	Strongly Agree	Strongly Agree	Strongly Agree	Agree	Agree	.d	.d	.d	.d	.d	.d	.d
1.58881	Alberta	Male	Between 35 and 44	Post-secondary diploma	Employed (including self-employed)	More than two years	Don’t know	No	No	No	Yes	Yes	No	No	Yes	Yes	Strongly Agree	Agree	Disagree	Strongly Agree	Disagree	Agree	Disagree	Strongly Agree	Strongly Agree	Disagree	.d	Agree	Agree	Agree	Agree	Agree	.d	Strongly Agree	Strongly Disagree	Disagree	Agree	Agree	Disagree
1.04034	British Columbia	Female	Between 55 and 64	Post-secondary diploma	Other		No	No	Yes	No	Yes	No	No	No	Yes	No	Agree	Agree	Agree	Disagree	Agree	.d	Agree	Agree	Disagree	Agree	Strongly Disagree	Strongly Disagree	Strongly Disagree	Strongly Disagree	Strongly Disagree	Strongly Disagree	Agree	.n	.n	Strongly Disagree	.d	.d	.d
0.754165	Quebec	Female	Between 25 and 34	Post-secondary diploma	Employed (including self-employed)	More than two years	No	No	No	No	Yes	No	Yes	No	Yes	No	Agree	Agree	Agree	Strongly Disagree	Agree	.d	Agree	Strongly Agree	Disagree	Agree	Disagree	Disagree	Disagree	Disagree	Disagree	Disagree	Agree	.n	Strongly Disagree	Disagree	Strongly Agree	Agree	Agree
0.932703	Atlantic Canada	Female	Between 35 and 44	Post-secondary diploma	Unemployed or laid off	1-2 years	Yes	No	Yes	No	Yes	No	Yes	No	No	No	Strongly Agree	Strongly Agree	Strongly Agree	Strongly Disagree	Strongly Agree	Disagree	Strongly Agree	Strongly Agree	Strongly Disagree	Strongly Agree	Disagree	Disagree	Strongly Disagree	Strongly Disagree	Strongly Disagree	Strongly Disagree	.d	.d	.d	Strongly Agree	Strongly Agree	.d	.d
1.4145	Alberta	Female	Between 25 and 34	Bachelor’s degree (e.g., BA, BS)	Employed (including self-employed)	More than two years	No	No	No	No	Yes	No	Yes	No	No	No	Agree	Agree	Agree	Strongly Disagree	.p	Strongly Disagree	Strongly Agree	Strongly Agree	Strongly Disagree	Strongly Agree	Strongly Disagree	Strongly Disagree	Strongly Disagree	Strongly Disagree	Strongly Disagree	Strongly Disagree	Agree	.d	.n	Strongly Disagree	Strongly Agree	.d	.d
0.503375	Quebec	Female	Between 35 and 44	High school or equivalent	Employed (including self-employed)	1-2 years	No	No	No	No	Yes	No	No	No	Yes	No	Agree	Agree	Strongly Agree	Strongly Disagree	Agree	Disagree	Agree	Agree	Strongly Disagree	Strongly Disagree	Disagree	Agree	Strongly Disagree	Strongly Disagree	Strongly Disagree	Strongly Disagree	Agree	Disagree	Strongly Disagree	Strongly Disagree	Disagree	Disagree	Strongly Disagree
1.08383	Ontario	Male	Between 35 and 44	High school or equivalent	Employed (including self-employed)	More than two years	Yes	Yes	Yes	Don’t know	Don’t know	No	Don’t know	No	Don’t know	Prefer not to answer	Agree	.d	Agree	Agree	Disagree	Agree	Disagree	Strongly Disagree	Agree	.d	Disagree	Agree	Disagree	Agree	Strongly Disagree	Agree	Strongly Disagree	Strongly Disagree	Disagree	Agree	Strongly Disagree	Disagree	.d
1.58549	British Columbia	Female	Between 55 and 64	Post-secondary diploma	Employed (including self-employed)	1-2 years	No	No	No	No	No	No	Yes	No	No	No	Agree	Agree	Agree	Disagree	Agree	Disagree	Agree	Agree	Strongly Disagree	Disagree	Disagree	Disagree	Disagree	Disagree	Disagree	Disagree	Agree	.n	.n	Disagree	.d	.d	.d
0.718129	Quebec	Male	Between 45 and 54	Bachelor’s degree (e.g., BA, BS)	Employed (including self-employed)	Less than a year	Yes	No	Yes	No	No	No	No	No	No	No	Strongly Agree	Strongly Agree	Strongly Agree	Strongly Disagree	Strongly Agree	Strongly Disagree	Strongly Agree	Strongly Agree	Strongly Disagree	Strongly Agree	Strongly Disagree	Strongly Agree	Strongly Disagree	Strongly Disagree	Strongly Disagree	Strongly Disagree	Agree	Disagree	Strongly Disagree	Strongly Disagree	Strongly Agree	Agree	Agree
1.30208	Ontario	Female	Between 25 and 34	Post-secondary diploma	Employed (including self-employed)	1-2 years	No	No	No	No	No	No	Yes	No	No	No	Agree	Agree	Agree	Strongly Disagree	Strongly Agree	Strongly Agree	Disagree	Agree	Strongly Disagree	Agree	Disagree	Disagree	Strongly Disagree	Strongly Disagree	Strongly Disagree	Strongly Disagree	.n	.n	.n	Strongly Disagree	Disagree	Strongly Disagree	Strongly Disagree
1.18651	British Columbia	Female	Between 45 and 54	High school or equivalent	Receiving disability benefits	More than two years	Yes	Yes	Yes	Yes	Yes	Yes	Yes	No	No	No	Disagree	Agree	Disagree	Strongly Agree	Strongly Disagree	.d	Agree	Disagree	Agree	Strongly Disagree	Agree	Disagree	Strongly Disagree	Strongly Agree	Strongly Disagree	Agree	Agree	Strongly Agree	Agree	.d	Disagree	Strongly Disagree	Strongly Disagree
1.07519	British Columbia	Female	Between 18 and 24	Bachelor’s degree (e.g., BA, BS)	A student		No	No	Yes	No	Don’t know	No	No	No	Don’t know	Yes	Strongly Agree	Agree	Agree	Strongly Agree	Agree	Agree	Agree	Agree	Strongly Agree	Agree	Agree	Agree	Agree	Strongly Agree	Agree	Strongly Agree	Agree	Agree	Agree	Strongly Agree	Agree	Agree	Strongly Agree
0.931381	British Columbia	Male	Between 25 and 34	High school or equivalent	Employed (including self-employed)	More than two years	No	No	No	No	No	No	No	Don’t know	Yes	No	Disagree	.d	Strongly Disagree	Agree	Strongly Disagree	Disagree	Disagree	Disagree	Strongly Disagree	Disagree	Strongly Disagree	Disagree	Agree	Agree	Disagree	Agree	Agree	Disagree	Agree	Agree	Disagree	Agree	Strongly Agree
1.18651	British Columbia	Female	Between 45 and 54	Post-secondary diploma	Receiving disability benefits	More than two years	Yes	No	Yes	No	Yes	No	No	No	No	No	Disagree	.d	Disagree	.d	.d	.d	.d	.d	.d	Agree	.n	Agree	.d	.d	.d	.d	.n	Agree	.n	.d	.d	.d	Disagree
1.19296	Ontario	Female	Between 65 and 74	High school or equivalent	Retired	More than two years	No	No	No	No	No	Yes	No	No	No	No	Strongly Agree	Strongly Agree	Strongly Agree	Strongly Disagree	Disagree	Disagree	Agree	Strongly Agree	Strongly Disagree	Agree	Strongly Disagree	Strongly Disagree	Strongly Disagree	Strongly Disagree	Strongly Disagree	Disagree	Strongly Agree	Strongly Disagree	Strongly Disagree	Strongly Disagree	Agree	Disagree	Disagree
0.876865	Quebec	Female	Between 65 and 74	Post-secondary diploma	Retired		No	No	No	No	No	No	No	Yes	No	No	Agree	Strongly Agree	Agree	Strongly Disagree	Strongly Agree	Disagree	Strongly Agree	Agree	Strongly Disagree	Agree	Strongly Disagree	Disagree	Strongly Disagree	Strongly Disagree	Strongly Disagree	Strongly Disagree	Agree	Disagree	Strongly Disagree	Strongly Disagree	Agree	.d	.d
1.30962	Ontario	Female	Between 55 and 64	Some post-secondary	Receiving disability benefits	More than two years	No	No	No	No	Yes	No	Yes	No	No	No	Strongly Agree	Strongly Agree	Strongly Agree	Strongly Agree	Strongly Agree	Strongly Disagree	Strongly Agree	Strongly Agree	Strongly Disagree	Strongly Agree	Strongly Disagree	Strongly Disagree	Strongly Disagree	Strongly Disagree	Strongly Agree	Strongly Disagree	Strongly Agree	.n	.n	Strongly Disagree	Strongly Agree	.d	.d
1.20976	Quebec	Female	Between 18 and 24	Some post-secondary	A student		No	No	No	Yes	No	No	No	No	No	No	.d	.d	.d	.d	.d	.d	.d	.d	.d	.n	.n	.d	.d	.d	.d	.d	.n	.n	.n	.d	.d	.d	.d
2.17603	Ontario	Female	Between 18 and 24	Some post-secondary	Employed (including self-employed)	1-2 years	No	No	No	No	Yes	No	Yes	No	Yes	No	Agree	Agree	Agree	Strongly Disagree	Agree	Disagree	Agree	Agree	Strongly Disagree	Agree	Strongly Disagree	Disagree	Strongly Disagree	Strongly Disagree	Strongly Disagree	Strongly Disagree	Disagree	Strongly Disagree	.n	Strongly Disagree	Agree	Strongly Disagree	Strongly Disagree
0.817265	Atlantic Canada	Male	Between 65 and 74	Post-secondary diploma	Retired	More than two years	No	No	No	No	No	No	Yes	No	No	No	Agree	Agree	Agree	Strongly Disagree	Disagree	Disagree	Agree	Agree	Strongly Disagree	Agree	Strongly Disagree	Disagree	Disagree	Disagree	Agree	Disagree	Agree	Disagree	Disagree	Disagree	Agree	.d	.d
0.868072	Quebec	Male	Between 45 and 54	Bachelor’s degree (e.g., BA, BS)	Employed (including self-employed)	More than two years	No	No	No	No	No	No	Yes	No	No	No	Strongly Agree	Strongly Agree	Strongly Agree	Strongly Disagree	Strongly Agree	Disagree	Strongly Disagree	Strongly Disagree	Strongly Disagree	Strongly Disagree	Strongly Disagree	Disagree	Strongly Disagree	Strongly Disagree	Strongly Disagree	Strongly Disagree	Strongly Disagree	Strongly Disagree	Strongly Disagree	Strongly Disagree	Strongly Agree	Strongly Agree	Strongly Agree
1.55273	Prairies	Male	Between 25 and 34	Bachelor’s degree (e.g., BA, BS)	Employed (including self-employed)	Less than a year	Yes	Yes	No	Yes	Yes	No	No	No	Yes	Yes	Strongly Agree	Agree	Strongly Agree	Strongly Agree	Strongly Agree	Agree	Strongly Agree	Strongly Agree	Strongly Agree	Strongly Agree	Strongly Agree	Agree	Strongly Agree	Strongly Agree	Strongly Agree	Strongly Agree	Strongly Agree	Strongly Disagree	Strongly Agree	Strongly Agree	Strongly Agree	Strongly Agree	Agree
1.20544	Ontario	Male	Between 18 and 24	Bachelor’s degree (e.g., BA, BS)	Employed (including self-employed)	1-2 years	Yes	Yes	Yes	Yes	No	Yes	Yes	No	Yes	No	Disagree	Disagree	Agree	Disagree	Agree	Agree	Strongly Agree	Strongly Agree	Agree	Agree	Agree	Disagree	Agree	Disagree	Disagree	Strongly Disagree	Agree	Agree	Agree	Disagree	Agree	Agree	Agree
1.14221	Ontario	Female	Between 25 and 34	Bachelor’s degree (e.g., BA, BS)	Employed (including self-employed)	1-2 years	No	No	No	No	Yes	No	No	No	No	No	.d	.d	.d	.d	.d	.d	.d	.d	.d	.d	.d	.d	.d	.d	.d	.d	.d	.d	.d	.d	.d	.d	.d
1.14221	Ontario	Female	Between 25 and 34	Post-secondary diploma	Employed (including self-employed)	More than two years	No	No	No	No	Yes	No	No	No	No	No	Disagree	Disagree	Agree	Disagree	.d	Disagree	Agree	.d	Strongly Disagree	.n	Strongly Agree	Agree	Strongly Disagree	Agree	Disagree	Disagree	Strongly Disagree	.n	Strongly Disagree	Disagree	Agree	.d	Disagree
2.00631	Alberta	Female	Between 25 and 34	Post-secondary diploma	Employed (including self-employed)	More than two years	No	No	No	No	Yes	No	No	No	No	No	Strongly Agree	Strongly Agree	Strongly Agree	Strongly Disagree	Strongly Agree	Strongly Disagree	Strongly Agree	Strongly Agree	Strongly Disagree	Strongly Agree	Strongly Disagree	Disagree	Strongly Disagree	Strongly Disagree	Strongly Disagree	Strongly Disagree	Strongly Agree	Strongly Disagree	Strongly Disagree	Strongly Disagree	Strongly Agree	Disagree	Disagree
0.386777	Quebec	Female	Between 55 and 64	High school or equivalent	Employed (including self-employed)	More than two years	No	No	No	No	No	Yes	No	No	No	No	Agree	Agree	Agree	Strongly Disagree	.d	Strongly Disagree	.d	Strongly Agree	Strongly Disagree	Strongly Agree	.n	Strongly Disagree	Strongly Disagree	Strongly Disagree	Strongly Disagree	Strongly Disagree	Agree	.n	.n	.d	.d	.d	.d
1.2349	Ontario	Male	Between 25 and 34	High school or equivalent	Employed (including self-employed)	Less than a year	No	No	No	No	Yes	No	Yes	No	No	No	Disagree	Disagree	Disagree	Disagree	Agree	Disagree	Disagree	Disagree	Strongly Disagree	Disagree	Strongly Agree	Agree	Strongly Disagree	Agree	Agree	Agree	Disagree	.n	.n	Agree	Disagree	Disagree	Disagree
2.26112	Prairies	Female	Between 18 and 24	Some post-secondary	Employed (including self-employed)	More than two years	Yes	No	Yes	No	No	No	No	No	No	No	Disagree	Agree	Disagree	Strongly Agree	Disagree	.d	Disagree	Strongly Disagree	Strongly Disagree	Agree	Strongly Disagree	Strongly Disagree	Strongly Disagree	Agree	Agree	Agree	Agree	Agree	Strongly Agree	Strongly Disagree	Strongly Agree	.d	Strongly Agree
0.754165	Quebec	Female	Between 25 and 34	Bachelor’s degree (e.g., BA, BS)	Employed (including self-employed)		No	No	No	No	Yes	No	No	No	No	No	Disagree	Disagree	Agree	Disagree	.d	Disagree	.d	Disagree	Strongly Disagree	Disagree	Agree	Agree	Strongly Disagree	Strongly Disagree	Strongly Disagree	Strongly Disagree	.n	.n	.n	Disagree	.d	.d	Disagree
1.06419	Ontario	Male	Between 45 and 54	Some post-secondary	Employed (including self-employed)		No	No	No	No	Yes	No	No	No	No	No	Agree	Agree	Agree	Agree	Disagree	Disagree	Agree	Agree	Disagree	.n	.n	Disagree	Disagree	Disagree	Disagree	Disagree	Agree	Disagree	Disagree	Disagree	Agree	Agree	Agree
0.805942	Quebec	Male	Between 35 and 44	Master’s or professional degree (e.g., MA, MS, Med)	Employed (including self-employed)		No	No	No	No	Yes	No	Yes	No	No	No	Disagree	Disagree	Agree	Strongly Disagree	Agree	Disagree	Agree	.d	Strongly Disagree	Strongly Agree	Strongly Disagree	Strongly Disagree	Strongly Disagree	Strongly Disagree	Disagree	Strongly Agree	Agree	.n	.n	Strongly Disagree	.d	.d	.d
0.805942	Quebec	Male	Between 35 and 44	Post-secondary diploma	Employed (including self-employed)	1-2 years	No	No	No	No	Yes	No	Yes	No	Yes	No	Agree	Agree	Agree	Strongly Disagree	Agree	Agree	Strongly Agree	Agree	Strongly Disagree	Strongly Disagree	.n	Strongly Disagree	Strongly Disagree	Strongly Disagree	Strongly Disagree	Strongly Disagree	Agree	Strongly Disagree	Strongly Disagree	Strongly Disagree	Agree	Strongly Disagree	Strongly Disagree
0.999922	Atlantic Canada	Female	Between 18 and 24	Bachelor’s degree (e.g., BA, BS)	A student	More than two years	No	No	No	No	Yes	No	No	No	No	No	Strongly Agree	Strongly Agree	Strongly Agree	Strongly Disagree	.d	.p	Agree	.p	Strongly Disagree	.n	.n	Disagree	Strongly Disagree	Strongly Disagree	Strongly Disagree	Strongly Disagree	Strongly Agree	.n	.n	Strongly Disagree	.d	.p	.p
1.05617	Ontario	Female	Between 35 and 44	Post-secondary diploma	Receiving disability benefits	More than two years	No	No	Yes	Yes	Yes	Yes	No	Yes	No	No	Agree	.d	Agree	Strongly Disagree	Strongly Agree	.p	Disagree	Agree	Disagree	Agree	Disagree	Disagree	Strongly Disagree	Strongly Disagree	Disagree	Disagree	Agree	Strongly Agree	Strongly Disagree	Disagree	Agree	Disagree	Strongly Disagree
1.37416	Ontario	Male	Between 18 and 24	Some post-secondary	A student		No	No	No	Yes	No	No	No	Yes	No	No	Strongly Agree	Strongly Agree	Strongly Agree	Strongly Disagree	Strongly Agree	Strongly Disagree	Disagree	Strongly Agree	.d	.n	.n	Strongly Disagree	Strongly Disagree	Strongly Disagree	Strongly Disagree	Strongly Disagree	Strongly Agree	Strongly Disagree	Strongly Disagree	Strongly Disagree	Agree	Disagree	Disagree
0.754165	Quebec	Female	Between 25 and 34	Bachelor’s degree (e.g., BA, BS)	Employed (including self-employed)	1-2 years	No	No	No	No	No	No	Yes	No	No	No	Agree	Agree	Agree	Strongly Disagree	Agree	Strongly Disagree	Agree	Agree	Strongly Disagree	Agree	.d	Strongly Disagree	Strongly Disagree	Strongly Disagree	Strongly Disagree	Strongly Disagree	Agree	Strongly Disagree	Strongly Disagree	Strongly Disagree	Agree	Strongly Disagree	Agree
1.2349	Ontario	Male	Between 25 and 34	Post-secondary diploma	Employed (including self-employed)	Less than a year	No	No	No	No	Yes	No	Yes	No	No	No	.p	.p	.p	.p	.p	.p	.p	.p	.p	.p	.p	.p	.p	.p	.p	.p	.p	.p	.p	.p	.p	.p	.p
1.58549	British Columbia	Female	Between 55 and 64	Post-secondary diploma	Retired	More than two years	No	No	No	No	Yes	No	No	No	No	No	Strongly Agree	Strongly Agree	Strongly Agree	Strongly Disagree	Strongly Disagree	Strongly Disagree	Agree	Agree	.d	Agree	Strongly Disagree	Strongly Disagree	Strongly Disagree	Strongly Disagree	Strongly Disagree	Strongly Disagree	Agree	Strongly Disagree	Strongly Disagree	Strongly Disagree	.d	.d	.d
0.513928	Quebec	Male	Between 35 and 44	Bachelor’s degree (e.g., BA, BS)	Employed (including self-employed)	1-2 years	No	No	No	No	No	No	No	Yes	No	No	Agree	Agree	Agree	Disagree	Disagree	Agree	Agree	Agree	Strongly Disagree	Agree	Disagree	Agree	Disagree	Agree	Disagree	Disagree	Disagree	Disagree	Disagree	Disagree	Agree	Disagree	Disagree
1.05617	Ontario	Female	Between 35 and 44	Some post-secondary	Employed (including self-employed)		No	No	No	No	No	No	No	Yes	Yes	No	Strongly Agree	Agree	Agree	Disagree	Agree	Disagree	Agree	Agree	Agree	Agree	Agree	Strongly Disagree	Agree	Agree	Agree	Agree	Agree	Agree	.n	Agree	Disagree	Agree	Agree
0.926493	Ontario	Female	Between 35 and 44	Master’s or professional degree (e.g., MA, MS, Med)	Unemployed or laid off	More than two years	No	No	No	No	No	No	Yes	No	No	No	Agree	Agree	Agree	Disagree	.d	Disagree	.d	Agree	Disagree	Agree	Disagree	Disagree	Disagree	Disagree	Disagree	Disagree	.n	Disagree	.n	Disagree	.d	Disagree	Disagree
0.784759	Alberta	Male	Between 45 and 54	Doctorate (e.g., PhD, EdD)	Employed (including self-employed)	Less than a year	No	No	No	No	Yes	No	No	No	Yes	No	Strongly Agree	Strongly Agree	Strongly Agree	Disagree	Agree	.d	Strongly Agree	Strongly Agree	Strongly Disagree	.n	.n	Disagree	Strongly Disagree	Strongly Disagree	Strongly Disagree	Strongly Disagree	Agree	.n	.n	Strongly Disagree	Strongly Agree	Agree	.d
1.27045	Prairies	Female	Between 55 and 64	High school or equivalent	Retired	More than two years	No	No	No	No	Yes	No	No	No	No	No	Agree	Agree	Disagree	.d	.d	.d	Disagree	Disagree	Disagree	Strongly Agree	Disagree	Agree	Strongly Disagree	Agree	.d	.d	Agree	.d	.n	.d	.d	Disagree	.p
1.14036	Alberta	Female	Between 45 and 54	Doctorate (e.g., PhD, EdD)	Employed (including self-employed)	More than two years	No	No	No	No	Yes	No	No	No	No	No	Strongly Agree	Strongly Agree	Strongly Agree	Strongly Disagree	Strongly Agree	Disagree	Strongly Agree	Strongly Agree	Strongly Disagree	Strongly Agree	Strongly Disagree	Strongly Disagree	Strongly Disagree	Strongly Disagree	Strongly Disagree	Strongly Disagree	Agree	.n	.n	Strongly Disagree	Agree	Strongly Disagree	Strongly Disagree
1.08328	Ontario	Male	Between 25 and 34	Bachelor’s degree (e.g., BA, BS)	Employed (including self-employed)		No	No	No	No	No	No	No	No	Yes	No	Strongly Agree	Agree	Strongly Agree	Strongly Disagree	Strongly Agree	Agree	Agree	Strongly Agree	Strongly Agree	Agree	Strongly Agree	Agree	Strongly Agree	Disagree	Strongly Agree	Strongly Agree	Strongly Agree	Strongly Agree	Agree	Strongly Disagree	Strongly Agree	Disagree	Strongly Agree
1.06776	Alberta	Female	Between 45 and 54	Post-secondary diploma	Employed (including self-employed)	Don’t know	No	No	No	No	Yes	No	No	No	No	No	Strongly Agree	Strongly Agree	Strongly Agree	Disagree	Agree	Strongly Disagree	Agree	Agree	Disagree	Agree	Disagree	.d	Strongly Disagree	Disagree	Disagree	Disagree	Agree	Disagree	Disagree	Disagree	Agree	.d	Strongly Disagree
1.2349	Ontario	Male	Between 25 and 34	Master’s or professional degree (e.g., MA, MS, Med)	Employed (including self-employed)	1-2 years	No	No	No	No	Yes	No	Yes	No	Yes	No	Strongly Agree	Strongly Agree	Strongly Agree	Disagree	Agree	Disagree	Strongly Agree	Agree	Strongly Disagree	Agree	Agree	Disagree	Disagree	Disagree	Disagree	Disagree	Agree	Disagree	Disagree	Disagree	Agree	Agree	Agree
0.754165	Quebec	Female	Between 25 and 34	Master’s or professional degree (e.g., MA, MS, Med)	Employed (including self-employed)		No	No	No	No	Yes	No	No	No	Yes	No	Agree	.d	Agree	Disagree	Agree	Disagree	.d	Agree	Strongly Disagree	Agree	Disagree	Disagree	Disagree	Disagree	Disagree	Disagree	.n	Disagree	.n	Disagree	.d	Disagree	Disagree
0.988272	Quebec	Male	Between 25 and 34	High school or equivalent	Unemployed or laid off	More than two years	No	No	No	No	No	No	Yes	Yes	No	No	Agree	Agree	Agree	Disagree	Agree	Disagree	Agree	Agree	Disagree	Agree	Disagree	Disagree	Disagree	Disagree	Disagree	Disagree	Agree	Disagree	Disagree	Disagree	Agree	Agree	Agree
1.90886	Ontario	Female	Between 18 and 24	Some post-secondary	A student	Less than a year	Yes	No	Yes	No	Yes	No	Yes	No	No	No	Agree	Disagree	Disagree	Agree	Disagree	Strongly Agree	Disagree	Disagree	Agree	Agree	Disagree	Agree	Disagree	.d	.d	.d	Disagree	Disagree	Agree	Disagree	Agree	Disagree	Disagree
0.988272	Quebec	Male	Between 25 and 34	Bachelor’s degree (e.g., BA, BS)	Employed (including self-employed)	1-2 years	Yes	No	Yes	Yes	Yes	Don’t know	Yes	No	Yes	No	Agree	Agree	.d	Agree	Agree	Strongly Agree	Agree	Disagree	Strongly Agree	Agree	Agree	Disagree	Agree	Disagree	Agree	Disagree	Agree	Disagree	Disagree	Agree	Agree	Disagree	Agree
1.08383	Ontario	Male	Between 35 and 44	Post-secondary diploma	Employed (including self-employed)		No	No	No	No	Yes	No	No	No	No	No	.d	.d	Disagree	.d	.d	.p	.d	.p	.p	.p	.p	.d	.d	.d	.d	.d	.n	.n	.n	Agree	Disagree	.d	.d
1.05617	Ontario	Female	Between 35 and 44	Master’s or professional degree (e.g., MA, MS, Med)	Employed (including self-employed)		No	No	No	No	No	No	No	No	Yes	No	Agree	Agree	Agree	Agree	Agree	Disagree	Disagree	Disagree	Agree	Disagree	Disagree	Disagree	.d	Disagree	Disagree	Agree	Agree	Disagree	Disagree	Disagree	Agree	.d	Disagree
1.06419	Ontario	Male	Between 45 and 54	High school or equivalent	Receiving disability benefits	More than two years	No	No	No	No	No	No	No	No	No	Yes	Agree	Agree	Agree	Disagree	Agree	Strongly Disagree	Agree	Disagree	Strongly Disagree	Strongly Disagree	Disagree	Disagree	Strongly Disagree	Strongly Disagree	Strongly Disagree	Strongly Disagree	Disagree	.n	.n	Disagree	.d	Disagree	Strongly Disagree
2.00631	Alberta	Female	Between 25 and 34	Post-secondary diploma	Employed (including self-employed)		Yes	No	No	No	No	No	No	No	Yes	No	Agree	Agree	Agree	.d	Strongly Agree	Strongly Disagree	Strongly Agree	Strongly Agree	Disagree	Disagree	Disagree	Strongly Agree	.d	.d	Disagree	Disagree	Agree	Strongly Disagree	Strongly Disagree	Disagree	Strongly Agree	Strongly Disagree	.d
0.988272	Quebec	Male	Between 25 and 34	Master’s or professional degree (e.g., MA, MS, Med)	Employed (including self-employed)	More than two years	Yes	No	Yes	No	Yes	No	Yes	No	No	No	Agree	Agree	Agree	.d	Agree	.d	Agree	Disagree	Disagree	Disagree	Agree	.d	Disagree	Disagree	Strongly Disagree	Strongly Disagree	.d	.d	.d	Disagree	Agree	Agree	.d
1.05617	Ontario	Female	Between 35 and 44	Bachelor’s degree (e.g., BA, BS)	A student	More than two years	No	No	No	No	Yes	No	Yes	No	No	No	Agree	Agree	Agree	Disagree	Agree	Disagree	Disagree	Agree	Strongly Disagree	Agree	Disagree	Disagree	Disagree	Disagree	Disagree	Disagree	Agree	Disagree	Disagree	Disagree	Disagree	Disagree	Disagree
1.06467	Quebec	Male	Between 18 and 24	Post-secondary diploma	A student		No	No	Don’t know	Prefer not to answer	No	Yes	No	No	Yes	No	Agree	Disagree	Strongly Agree	.d	Disagree	Agree	Strongly Disagree	Strongly Disagree	Agree	Strongly Disagree	Disagree	Strongly Agree	Strongly Disagree	Strongly Disagree	Agree	Agree	Strongly Disagree	Strongly Disagree	Disagree	Disagree	Agree	Disagree	Disagree
1.06467	Quebec	Male	Between 18 and 24	Post-secondary diploma	Employed (including self-employed)	1-2 years	No	No	No	No	Yes	No	No	No	No	No	Agree	Agree	Agree	Strongly Disagree	Agree	.d	Disagree	Agree	Strongly Disagree	Strongly Disagree	Disagree	Agree	Strongly Disagree	Disagree	Strongly Disagree	Strongly Disagree	Disagree	.n	.n	Disagree	.d	Strongly Disagree	Strongly Disagree
1.18301	British Columbia	Male	75 or older	Bachelor’s degree (e.g., BA, BS)	Retired	1-2 years	No	No	No	No	Yes	No	Yes	No	No	No	Disagree	Disagree	Disagree	Agree	Disagree	Agree	Disagree	Disagree	Strongly Disagree	Disagree	Disagree	Agree	Strongly Disagree	Agree	Disagree	Disagree	Strongly Disagree	Disagree	Strongly Disagree	Agree	Disagree	Strongly Disagree	Strongly Disagree
1.28697	Quebec	Male	Between 18 and 24	Bachelor’s degree (e.g., BA, BS)	Employed (including self-employed)		No	No	Yes	No	No	No	No	No	No	No	Strongly Agree	Agree	Agree	Agree	Agree	Agree	Agree	Agree	Agree	Agree	Agree	Disagree	Disagree	Disagree	Disagree	Disagree	Agree	Agree	Agree	Agree	Agree	Disagree	Disagree
1.28697	Quebec	Male	Between 18 and 24	Some post-secondary	A student	1-2 years	Yes	Yes	No	No	No	No	Don’t know	No	No	Yes	Disagree	Strongly Agree	Agree	Agree	Disagree	Disagree	Disagree	Disagree	Disagree	Disagree	Disagree	Agree	Strongly Disagree	.d	Strongly Disagree	Strongly Disagree	Agree	.d	.d	Agree	Agree	Disagree	Strongly Disagree
1.28697	Quebec	Male	Between 18 and 24	Post-secondary diploma	A student		No	No	No	No	No	No	Don’t know	Don’t know	Yes	No	Agree	Agree	Strongly Agree	Strongly Disagree	Agree	Disagree	Disagree	Agree	.d	Agree	Disagree	Disagree	Disagree	Strongly Disagree	Disagree	Strongly Disagree	Disagree	Disagree	Disagree	Disagree	Agree	Disagree	Strongly Disagree
1.28697	Quebec	Male	Between 18 and 24	Bachelor’s degree (e.g., BA, BS)	A student		Yes	Yes	Don’t know	No	Don’t know	Yes	Don’t know	No	Yes	Yes	Disagree	Agree	Agree	Agree	Disagree	.d	Strongly Agree	Agree	Strongly Agree	Agree	Strongly Agree	Disagree	Disagree	Agree	Disagree	Agree	Agree	Disagree	Disagree	Disagree	Strongly Disagree	Agree	Agree
0.623897	Quebec	Female	Between 25 and 34	Master’s or professional degree (e.g., MA, MS, Med)	Employed (including self-employed)	1-2 years	No	No	No	No	Yes	No	Yes	No	No	No	Strongly Agree	Strongly Agree	Strongly Agree	Strongly Disagree	Strongly Agree	Strongly Disagree	Strongly Agree	Strongly Agree	Strongly Disagree	Strongly Agree	Strongly Disagree	Strongly Disagree	Strongly Disagree	Strongly Disagree	Strongly Disagree	Strongly Disagree	Strongly Agree	Strongly Disagree	Strongly Disagree	Strongly Disagree	Strongly Agree	Strongly Agree	Strongly Agree
1.00079	Quebec	Female	Between 18 and 24	Some post-secondary	Employed (including self-employed)	1-2 years	No	No	No	No	Yes	No	Yes	No	Don’t know	No	Agree	Strongly Agree	Strongly Agree	Strongly Disagree	Agree	Disagree	Agree	Strongly Agree	Strongly Disagree	Strongly Agree	Disagree	Agree	Strongly Disagree	Disagree	Strongly Disagree	Strongly Disagree	Strongly Agree	Disagree	Disagree	Strongly Disagree	.d	.d	.d
0.718129	Quebec	Male	Between 45 and 54	High school or equivalent	Employed (including self-employed)	More than two years	Yes	No	No	No	Yes	No	Yes	No	Yes	No	Agree	.d	Agree	Agree	.d	Agree	.d	.d	Disagree	.d	Agree	Agree	Disagree	Agree	.d	.d	.p	Disagree	Disagree	.d	Disagree	Strongly Disagree	Strongly Disagree
1.05617	Ontario	Female	Between 35 and 44	Some post-secondary	Unemployed or laid off	More than two years	No	No	No	No	Yes	Yes	Yes	Yes	No	No	Disagree	Disagree	Disagree	Agree	Agree	Disagree	Disagree	Agree	Disagree	Disagree	Disagree	Agree	Agree	Agree	Agree	Agree	Disagree	.d	.d	Disagree	Agree	Disagree	Disagree
0.745322	Quebec	Female	Between 45 and 54	Bachelor’s degree (e.g., BA, BS)	Employed (including self-employed)	1-2 years	No	No	No	No	No	No	Yes	No	No	No	Agree	Agree	Agree	Strongly Disagree	.d	.d	Agree	Agree	Strongly Disagree	Agree	.n	Disagree	Strongly Disagree	Strongly Disagree	Strongly Disagree	Strongly Disagree	Strongly Agree	.n	.n	Strongly Disagree	.d	.d	Strongly Disagree
1.14221	Ontario	Female	Between 25 and 34	Bachelor’s degree (e.g., BA, BS)	Employed (including self-employed)	Less than a year	No	No	No	No	Yes	No	Yes	No	No	No	Agree	Agree	Agree	Disagree	Agree	Agree	Agree	Agree	Disagree	Agree	Agree	Disagree	Disagree	Disagree	Disagree	Disagree	Agree	Strongly Disagree	Disagree	Disagree	Agree	Strongly Disagree	Disagree
0.954214	Quebec	Female	Between 35 and 44	Post-secondary diploma	Employed (including self-employed)	More than two years	No	No	No	No	Yes	No	Yes	No	No	No	Agree	Agree	Agree	Strongly Disagree	Disagree	Disagree	Strongly Agree	Strongly Agree	Strongly Disagree	Strongly Agree	Strongly Disagree	Agree	Strongly Disagree	Strongly Disagree	Strongly Disagree	Strongly Disagree	Agree	Strongly Disagree	Strongly Disagree	Strongly Disagree	Disagree	Disagree	Disagree
0.805942	Quebec	Male	Between 35 and 44	Post-secondary diploma	Receiving disability benefits	1-2 years	No	No	Yes	No	Yes	No	No	No	Yes	No	Agree	Agree	Strongly Agree	Strongly Disagree	Agree	Disagree	Strongly Agree	Strongly Agree	Strongly Disagree	Strongly Agree	Disagree	Strongly Disagree	Strongly Disagree	Strongly Disagree	Strongly Disagree	Strongly Disagree	.n	.n	.n	Strongly Agree	Disagree	Disagree	Disagree
1.07812	British Columbia	Male	Between 35 and 44	Post-secondary diploma	Employed (including self-employed)	More than two years	No	No	Yes	No	No	No	No	No	No	No	Disagree	Agree	Strongly Agree	Strongly Disagree	Agree	Strongly Disagree	Agree	Agree	Strongly Disagree	.n	.n	Disagree	Strongly Disagree	Strongly Disagree	Strongly Disagree	Strongly Disagree	Agree	Disagree	Strongly Disagree	Strongly Disagree	Agree	Disagree	Disagree
1.0406	Atlantic Canada	Female	Between 55 and 64	High school or equivalent	Employed (including self-employed)		No	No	No	No	Yes	No	No	No	No	No	Agree	Agree	Agree	Strongly Disagree	Agree	Strongly Disagree	Agree	Agree	.d	Strongly Agree	Strongly Disagree	Strongly Disagree	Strongly Disagree	Strongly Disagree	Strongly Disagree	Strongly Disagree	Agree	.n	.n	Agree	.d	.d	.d
0.954214	Quebec	Female	Between 35 and 44	Bachelor’s degree (e.g., BA, BS)	Employed (including self-employed)	More than two years	No	No	No	No	Yes	No	No	No	Yes	No	Agree	Agree	Agree	Disagree	Agree	Strongly Disagree	Agree	Agree	Strongly Disagree	Agree	Disagree	Strongly Disagree	Strongly Disagree	Strongly Disagree	Strongly Disagree	Strongly Disagree	Disagree	Strongly Disagree	Strongly Disagree	Agree	Agree	Agree	Agree
0.718129	Quebec	Male	Between 45 and 54	Bachelor’s degree (e.g., BA, BS)	Employed (including self-employed)		No	No	No	No	Yes	No	Yes	No	Yes	No	Strongly Agree	Strongly Agree	Strongly Agree	Strongly Disagree	Strongly Agree	Strongly Disagree	Strongly Agree	Strongly Agree	Strongly Disagree	Strongly Agree	Strongly Disagree	Strongly Agree	Strongly Disagree	Strongly Disagree	Strongly Disagree	Strongly Disagree	Agree	Disagree	Strongly Disagree	Strongly Disagree	Disagree	Strongly Disagree	Strongly Disagree
1.20976	Quebec	Female	Between 18 and 24	Master’s or professional degree (e.g., MA, MS, Med)	Employed (including self-employed)	More than two years	No	No	No	No	Yes	No	No	No	Don’t know	No	Agree	Agree	Agree	Strongly Disagree	Agree	Disagree	.d	Agree	Strongly Disagree	Agree	Strongly Disagree	Agree	Strongly Disagree	Strongly Disagree	Strongly Disagree	Strongly Disagree	Agree	.n	.n	Strongly Disagree	Agree	.d	.d
1.19296	Ontario	Female	75 or older	High school or equivalent	Retired	Less than a year	No	No	No	No	Yes	No	No	No	No	No	Strongly Agree	Strongly Agree	Strongly Agree	Strongly Disagree	Strongly Agree	Strongly Disagree	Strongly Agree	Strongly Agree	Strongly Disagree	Strongly Agree	Disagree	Strongly Disagree	Strongly Disagree	Strongly Disagree	Strongly Disagree	Strongly Disagree	Strongly Agree	.n	.n	Strongly Disagree	Strongly Agree	.p	.p
1.05003	Ontario	Female	Between 45 and 54	Bachelor’s degree (e.g., BA, BS)	Employed (including self-employed)		No	No	No	No	Yes	No	No	No	No	No	Agree	Strongly Agree	Strongly Agree	Strongly Disagree	Strongly Agree	Strongly Disagree	Agree	Strongly Agree	Strongly Disagree	Strongly Agree	Strongly Disagree	Strongly Disagree	Strongly Disagree	Strongly Disagree	Strongly Disagree	Strongly Disagree	Agree	Strongly Disagree	Strongly Disagree	Strongly Disagree	Strongly Disagree	Strongly Disagree	Strongly Disagree
1.20976	Quebec	Female	Between 18 and 24	Bachelor’s degree (e.g., BA, BS)	A student		No	No	No	No	No	No	Yes	No	No	No	Strongly Agree	Strongly Agree	Strongly Agree	Strongly Disagree	Strongly Agree	Strongly Disagree	Strongly Agree	Strongly Agree	.d	Strongly Agree	Disagree	Disagree	Strongly Disagree	Strongly Disagree	Strongly Disagree	Disagree	Strongly Agree	Disagree	.n	Strongly Disagree	Strongly Agree	Strongly Disagree	Strongly Disagree
1.37416	Ontario	Non-binary	Between 18 and 24	Some post-secondary	A student	1-2 years	No	No	No	No	No	No	Yes	No	No	No	Agree	Agree	Agree	Disagree	Strongly Agree	Disagree	Agree	Agree	Strongly Disagree	Disagree	Disagree	Strongly Disagree	Strongly Disagree	Strongly Disagree	Strongly Disagree	Strongly Disagree	Agree	Strongly Disagree	Strongly Disagree	Strongly Disagree	Agree	Strongly Disagree	Strongly Disagree
0.672973	Atlantic Canada	Male	Between 45 and 54	Post-secondary diploma	Retired	More than two years	No	No	No	No	Yes	No	Yes	No	No	No	Agree	Agree	Strongly Agree	Strongly Disagree	.d	Disagree	Agree	Agree	Strongly Disagree	.n	Strongly Disagree	Disagree	Strongly Disagree	Strongly Disagree	Strongly Disagree	Strongly Disagree	Agree	Disagree	.n	Disagree	Agree	.d	.d
0.718129	Quebec	Male	Between 45 and 54	Post-secondary diploma	Employed (including self-employed)	More than two years	No	No	No	No	Yes	No	No	No	No	No	Agree	Agree	Agree	Strongly Disagree	Agree	Disagree	Agree	Disagree	Strongly Disagree	Disagree	Agree	Agree	Disagree	Disagree	Strongly Disagree	Strongly Disagree	Agree	Disagree	Disagree	Disagree	.d	.d	.d
0.954214	Quebec	Female	Between 35 and 44	Post-secondary diploma	Employed (including self-employed)	More than two years	No	No	No	No	No	No	Yes	No	No	No	Strongly Agree	Strongly Agree	Strongly Agree	Disagree	Disagree	Strongly Disagree	Strongly Disagree	Strongly Disagree	Strongly Disagree	.n	.n	Agree	Strongly Disagree	Strongly Disagree	.d	Strongly Disagree	Strongly Disagree	Strongly Disagree	.n	Strongly Disagree	Strongly Disagree	Strongly Disagree	Strongly Disagree
0.707424	British Columbia	Non-binary	Between 35 and 44	Master’s or professional degree (e.g., MA, MS, Med)	Employed (including self-employed)	1-2 years	No	No	No	No	Yes	No	Yes	No	No	No	Agree	Agree	Agree	Disagree	.d	Disagree	Agree	Agree	Strongly Disagree	Agree	Disagree	Disagree	Agree	Agree	Disagree	Disagree	Disagree	Disagree	Disagree	Disagree	Disagree	Disagree	Disagree
0.974219	Quebec	Male	Between 35 and 44	Master’s or professional degree (e.g., MA, MS, Med)	Employed (including self-employed)	1-2 years	Yes	No	Yes	No	Yes	No	No	No	No	No	Agree	Agree	Strongly Agree	Strongly Disagree	Strongly Agree	Strongly Disagree	Strongly Agree	Strongly Agree	Strongly Disagree	Strongly Agree	Strongly Disagree	Strongly Disagree	Strongly Disagree	Strongly Disagree	Strongly Disagree	Strongly Disagree	Agree	Strongly Disagree	Strongly Disagree	Strongly Disagree	Strongly Disagree	Strongly Agree	Strongly Agree
2.17603	Ontario	Female	Between 18 and 24	Bachelor’s degree (e.g., BA, BS)	Employed (including self-employed)	Don’t know	No	No	No	No	Yes	No	No	No	No	No	Agree	Agree	Agree	Strongly Disagree	.d	.d	Agree	Agree	Strongly Disagree	Agree	Strongly Disagree	Strongly Disagree	Strongly Disagree	Strongly Disagree	Strongly Disagree	Strongly Disagree	Agree	.d	Strongly Disagree	Strongly Disagree	.d	Strongly Disagree	.d
1.08328	Ontario	Male	Between 25 and 34	High school or equivalent	Employed (including self-employed)	Less than a year	Yes	No	Yes	No	Yes	No	Yes	No	No	No	.d	Disagree	Strongly Agree	Agree	Agree	Strongly Agree	Strongly Agree	Strongly Disagree	Disagree	Agree	Strongly Disagree	Agree	Strongly Disagree	Strongly Agree	.d	Disagree	Strongly Disagree	Agree	Strongly Agree	Strongly Agree	Strongly Agree	Disagree	Disagree
0.93375	Prairies	Male	Between 65 and 74	Bachelor’s degree (e.g., BA, BS)	Retired		No	No	No	No	Yes	No	No	No	No	No	Agree	Agree	Agree	Disagree	.d	Disagree	Agree	Agree	Disagree	.n	.n	Disagree	Disagree	Disagree	Disagree	Disagree	Agree	Disagree	.n	Disagree	Agree	.d	.d
0.789393	Quebec	Female	Between 35 and 44	Bachelor’s degree (e.g., BA, BS)	Employed (including self-employed)	Less than a year	No	No	No	No	Yes	No	Yes	No	No	No	Strongly Agree	Agree	Strongly Agree	Strongly Disagree	Strongly Agree	Strongly Disagree	Strongly Agree	Strongly Agree	Strongly Disagree	Strongly Agree	Strongly Disagree	Strongly Disagree	Strongly Disagree	Strongly Disagree	Strongly Disagree	Strongly Disagree	Agree	.n	.n	Strongly Disagree	Strongly Agree	Disagree	.p
1.55273	Prairies	Male	Between 25 and 34	High school or equivalent	Employed (including self-employed)		No	No	No	No	No	No	No	No	No	Yes	Disagree	Disagree	Agree	Strongly Agree	Agree	Agree	Disagree	Disagree	Disagree	Disagree	Strongly Disagree	Agree	Strongly Disagree	Strongly Agree	Agree	Agree	Agree	Disagree	Disagree	Disagree	Agree	Strongly Disagree	Strongly Disagree
0.803983	Alberta	Female	Between 45 and 54	Bachelor’s degree (e.g., BA, BS)	Employed (including self-employed)	More than two years	No	No	No	No	Yes	No	Yes	No	No	No	Agree	Strongly Agree	Strongly Agree	Strongly Disagree	Agree	Strongly Disagree	Strongly Agree	Strongly Agree	.d	Strongly Agree	Strongly Disagree	Strongly Disagree	Strongly Disagree	Strongly Disagree	Strongly Disagree	Strongly Disagree	Strongly Agree	Disagree	Strongly Disagree	Strongly Disagree	Agree	.d	Disagree
1.00079	Quebec	Female	Between 18 and 24	High school or equivalent	Employed (including self-employed)	More than two years	Yes	No	No	No	Yes	No	Yes	No	No	No	Agree	Agree	Agree	Strongly Disagree	.d	Disagree	Agree	Strongly Agree	Strongly Disagree	Agree	Disagree	Strongly Agree	Strongly Disagree	.d	Disagree	Disagree	Agree	.d	Agree	Disagree	Agree	.d	.d
0.789393	Quebec	Female	Between 35 and 44	Post-secondary diploma	Other	More than two years	No	No	No	No	Yes	No	Yes	No	No	No	Agree	Agree	Agree	.d	.d	.d	.d	.d	Disagree	.d	Disagree	Agree	Disagree	Disagree	Disagree	Disagree	.n	Disagree	Strongly Disagree	Disagree	.d	Disagree	Strongly Disagree
0.754165	Quebec	Female	Between 25 and 34	Post-secondary diploma	Employed (including self-employed)		No	No	No	No	Yes	No	Yes	No	No	No	Agree	Agree	Agree	Disagree	Agree	Disagree	Agree	Agree	Disagree	.n	Strongly Disagree	Disagree	Disagree	Disagree	Disagree	Disagree	.d	Disagree	Disagree	Strongly Disagree	Agree	Agree	Disagree
1.53526	Alberta	Male	Between 25 and 34	Master’s or professional degree (e.g., MA, MS, Med)	Employed (including self-employed)		No	No	No	No	Yes	No	No	No	No	No	Agree	Agree	Agree	Disagree	Agree	Agree	Disagree	Agree	Disagree	Agree	Disagree	Agree	Disagree	Disagree	Disagree	Disagree	Agree	Disagree	Disagree	Disagree	Agree	Disagree	Agree
0.733186	Quebec	Female	Between 55 and 64	Post-secondary diploma	Retired		Yes	No	Yes	No	Yes	No	No	No	No	No	Strongly Agree	Agree	Agree	Disagree	.d	Disagree	Agree	.d	Strongly Disagree	Disagree	Strongly Disagree	Disagree	Strongly Disagree	Disagree	Disagree	Disagree	Agree	Disagree	Strongly Disagree	Strongly Disagree	.d	Disagree	Disagree
0.974219	Quebec	Male	Between 35 and 44	Master’s or professional degree (e.g., MA, MS, Med)	Employed (including self-employed)		No	No	No	No	No	No	Yes	No	No	No	Strongly Agree	Agree	Strongly Agree	Strongly Disagree	Agree	Disagree	Agree	Strongly Agree	Strongly Disagree	Agree	Strongly Disagree	Strongly Disagree	Strongly Disagree	Strongly Disagree	Strongly Disagree	Strongly Disagree	Agree	Disagree	Disagree	Strongly Disagree	Agree	Strongly Disagree	Strongly Disagree
1.27378	British Columbia	Male	Between 45 and 54	Post-secondary diploma	Employed (including self-employed)	1-2 years	No	No	No	No	No	No	Yes	No	No	No	Strongly Agree	Strongly Agree	Strongly Agree	Strongly Disagree	Agree	Disagree	Agree	Agree	Strongly Disagree	.n	.n	Disagree	Disagree	Disagree	Disagree	Disagree	Agree	.n	.n	Disagree	Disagree	Disagree	Disagree
0.811635	Ontario	Male	Between 65 and 74	Bachelor’s degree (e.g., BA, BS)	Retired	More than two years	No	No	No	No	Yes	No	No	No	No	No	Agree	Strongly Agree	Strongly Agree	Strongly Disagree	Agree	Strongly Disagree	Agree	Agree	Strongly Disagree	Agree	Strongly Disagree	Agree	Strongly Disagree	Strongly Disagree	Strongly Disagree	Strongly Disagree	Agree	.n	.n	Strongly Disagree	Agree	Disagree	Disagree
1.05617	Ontario	Female	Between 35 and 44	Post-secondary diploma	Employed (including self-employed)	Less than a year	No	No	No	No	Yes	No	No	No	No	No	Strongly Agree	Strongly Agree	Strongly Agree	Strongly Disagree	Strongly Agree	.p	Strongly Agree	Strongly Agree	Strongly Disagree	Strongly Agree	Strongly Disagree	Strongly Disagree	Strongly Disagree	Strongly Disagree	Strongly Disagree	Strongly Disagree	.n	.n	.n	Strongly Disagree	Strongly Disagree	Strongly Disagree	Strongly Disagree
0.623897	Quebec	Female	Between 25 and 34	Post-secondary diploma	Unemployed or laid off	Less than a year	No	No	No	No	Yes	No	No	No	No	No	Strongly Agree	Strongly Agree	Strongly Agree	Strongly Disagree	Strongly Agree	Strongly Disagree	Strongly Agree	Strongly Agree	Strongly Disagree	Strongly Agree	Strongly Disagree	Strongly Disagree	Strongly Disagree	Strongly Disagree	Strongly Disagree	Strongly Disagree	Strongly Agree	.d	Strongly Disagree	Strongly Agree	Strongly Agree	Strongly Agree	Disagree
1.28697	Quebec	Male	Between 18 and 24	Post-secondary diploma	Employed (including self-employed)		No	No	No	No	No	No	Yes	No	No	No	Strongly Agree	Disagree	Strongly Agree	Agree	Strongly Agree	Strongly Agree	Disagree	Agree	Strongly Agree	Agree	Strongly Agree	Disagree	Agree	Strongly Agree	Strongly Agree	Agree	Strongly Agree	Disagree	Strongly Agree	Disagree	Strongly Agree	Strongly Agree	Agree
0.805942	Quebec	Male	Between 35 and 44	Some post-secondary	Employed (including self-employed)	1-2 years	No	No	No	No	Yes	No	Yes	No	No	No	Agree	Agree	Strongly Agree	Strongly Disagree	Agree	Strongly Disagree	Agree	Agree	Disagree	Disagree	Strongly Disagree	Agree	Strongly Disagree	Strongly Disagree	Strongly Disagree	Strongly Disagree	Agree	Disagree	Disagree	Strongly Disagree	Agree	Disagree	Disagree
1.14882	Ontario	Female	Between 55 and 64	Bachelor’s degree (e.g., BA, BS)	Unemployed or laid off	1-2 years	No	No	No	No	Yes	No	No	No	No	No	Agree	Agree	Agree	Strongly Disagree	Agree	Disagree	Agree	Agree	.d	Agree	Disagree	.d	.d	.d	.d	Strongly Disagree	Agree	.n	.n	Strongly Disagree	.d	Strongly Disagree	Disagree
1.04649	Ontario	Female	Between 65 and 74	Prefer not to say	Retired	More than two years	No	No	No	No	Yes	No	No	No	No	No	Agree	Agree	Agree	Disagree	Agree	.d	Agree	Agree	Disagree	Agree	Disagree	.d	Strongly Disagree	.d	Strongly Disagree	Disagree	Agree	Agree	Disagree	Strongly Disagree	.p	.d	.d
0.900942	Quebec	Female	Between 45 and 54	Post-secondary diploma	Employed (including self-employed)	Less than a year	No	No	No	No	Yes	No	No	No	No	No	Strongly Agree	Strongly Agree	Strongly Agree	Strongly Disagree	Agree	Disagree	Strongly Agree	Strongly Agree	Strongly Disagree	Strongly Agree	Strongly Disagree	Strongly Disagree	Strongly Disagree	Strongly Disagree	Strongly Disagree	Strongly Disagree	Strongly Agree	Strongly Disagree	Strongly Disagree	Strongly Disagree	Agree	.d	Strongly Disagree
0.789393	Quebec	Female	Between 35 and 44	Post-secondary diploma	Employed (including self-employed)	More than two years	No	No	No	No	Yes	No	No	No	No	No	Strongly Agree	Strongly Agree	Strongly Agree	Strongly Disagree	Strongly Agree	Strongly Disagree	Strongly Agree	Strongly Agree	Strongly Disagree	Strongly Agree	Strongly Disagree	Strongly Disagree	Strongly Disagree	Strongly Disagree	Strongly Disagree	Strongly Disagree	Strongly Agree	Strongly Disagree	Strongly Disagree	Strongly Disagree	Strongly Agree	Strongly Disagree	Strongly Disagree
0.757835	Atlantic Canada	Female	Between 45 and 54	Some post-secondary	Employed (including self-employed)		No	No	Yes	No	No	No	No	No	No	No	Strongly Disagree	Strongly Disagree	Strongly Disagree	Agree	.d	Agree	Strongly Disagree	Strongly Disagree	.d	Strongly Disagree	Strongly Disagree	Agree	Agree	Strongly Agree	Agree	Agree	Strongly Disagree	Strongly Agree	Strongly Agree	Agree	.d	.d	.d
0.733186	Quebec	Female	Between 55 and 64	Post-secondary diploma	Employed (including self-employed)	More than two years	No	No	No	No	No	No	No	No	Yes	No	Agree	Agree	Agree	Disagree	Agree	Disagree	Agree	Agree	Strongly Disagree	Agree	Disagree	Disagree	Disagree	Disagree	Disagree	Strongly Disagree	Agree	Disagree	Disagree	Disagree	Agree	Disagree	Agree
0.623897	Quebec	Female	Between 25 and 34	Post-secondary diploma	Employed (including self-employed)		No	No	No	No	Yes	No	No	No	No	No	Agree	Agree	Agree	Agree	Agree	Strongly Disagree	Agree	Agree	Strongly Disagree	Agree	Strongly Disagree	Strongly Disagree	Strongly Disagree	Strongly Disagree	Strongly Disagree	Strongly Disagree	Agree	Strongly Disagree	Strongly Disagree	Strongly Disagree	Strongly Agree	Agree	Agree
1.197	Ontario	Female	Between 45 and 54	High school or equivalent	Receiving disability benefits	More than two years	No	No	No	No	Yes	No	No	No	No	No	.d	.d	.d	.d	.d	.d	.d	.d	.d	.n	.n	.d	.d	.d	.d	.d	.n	.n	.n	.d	.d	.d	.d
1.2349	Ontario	Male	Between 25 and 34	Bachelor’s degree (e.g., BA, BS)	A student		No	No	No	No	Yes	No	No	No	Yes	Yes	Agree	Disagree	Disagree	Disagree	Disagree	Strongly Disagree	Agree	Disagree	Agree	Disagree	Disagree	Disagree	Agree	Agree	Disagree	Disagree	Disagree	Agree	Agree	Disagree	Strongly Disagree	Strongly Disagree	Disagree
0.718129	Quebec	Male	Between 45 and 54	High school or equivalent	Unemployed or laid off	Less than a year	Yes	Yes	Yes	Yes	Yes	Yes	No	No	No	No	Disagree	Strongly Disagree	Disagree	Disagree	Agree	Strongly Disagree	Strongly Disagree	Disagree	Disagree	Disagree	Strongly Disagree	Disagree	Disagree	Disagree	Disagree	Disagree	Disagree	Strongly Disagree	Disagree	Disagree	Agree	Agree	Disagree
0.678916	Quebec	Male	Between 18 and 24	Post-secondary diploma	Employed (including self-employed)		No	No	No	No	Yes	No	No	No	No	No	Agree	Strongly Agree	Strongly Agree	Strongly Disagree	.d	Disagree	Agree	Strongly Agree	Strongly Disagree	Agree	Strongly Disagree	Strongly Disagree	Strongly Disagree	Strongly Disagree	Strongly Disagree	Strongly Disagree	Agree	.d	Strongly Disagree	.d	Strongly Agree	.d	Disagree
1.05003	Ontario	Female	Between 45 and 54	Bachelor’s degree (e.g., BA, BS)	Employed (including self-employed)	More than two years	No	No	No	No	Yes	No	No	No	No	No	Strongly Agree	Strongly Agree	Strongly Agree	Disagree	.d	Disagree	Agree	Agree	Strongly Disagree	Strongly Agree	Strongly Disagree	Disagree	Strongly Disagree	Strongly Disagree	Strongly Disagree	Strongly Disagree	Agree	.n	.n	Strongly Disagree	.d	Strongly Disagree	Strongly Disagree
0.733186	Quebec	Female	Between 55 and 64	High school or equivalent	Retired	Less than a year	No	No	No	No	No	No	Yes	No	No	No	Strongly Agree	Strongly Agree	Strongly Agree	Strongly Disagree	Agree	Strongly Disagree	Strongly Agree	Strongly Agree	Strongly Disagree	Strongly Agree	Strongly Disagree	Agree	Strongly Disagree	Strongly Disagree	Strongly Disagree	Strongly Disagree	Strongly Agree	Strongly Disagree	Strongly Disagree	Strongly Disagree	Strongly Agree	Strongly Disagree	Strongly Disagree
0.868072	Quebec	Male	Between 45 and 54	Master’s or professional degree (e.g., MA, MS, Med)	Employed (including self-employed)	Less than a year	Yes	Yes	Yes	Yes	Yes	Yes	Yes	Yes	Yes	Yes	Strongly Agree	Strongly Agree	Strongly Agree	Strongly Disagree	Strongly Disagree	Disagree	Strongly Agree	Strongly Agree	Disagree	Strongly Disagree	Strongly Disagree	Strongly Disagree	Strongly Disagree	Strongly Disagree	Disagree	Strongly Disagree	Strongly Agree	Strongly Disagree	Strongly Disagree	Strongly Disagree	Strongly Disagree	Strongly Disagree	Strongly Disagree
1.77349	British Columbia	Female	Between 35 and 44	Some post-secondary	Employed (including self-employed)	1-2 years	No	No	No	No	Yes	No	Don’t know	No	No	No	Agree	Agree	Agree	Strongly Disagree	Agree	Disagree	Agree	Agree	Strongly Disagree	Agree	Strongly Disagree	Agree	Disagree	Disagree	Disagree	Disagree	Agree	Disagree	.n	Strongly Disagree	Agree	Agree	Disagree
1.05003	Ontario	Female	Between 45 and 54	Post-secondary diploma	Employed (including self-employed)		No	No	No	No	Yes	No	No	No	No	No	Strongly Agree	Strongly Agree	Strongly Agree	.d	.d	Agree	Agree	Agree	Strongly Disagree	Strongly Agree	Agree	Strongly Disagree	.d	Strongly Disagree	Strongly Disagree	Strongly Disagree	.n	.n	.n	.d	.d	.d	Agree
0.926493	Ontario	Female	Between 35 and 44	Master’s or professional degree (e.g., MA, MS, Med)	Employed (including self-employed)		No	No	No	No	Yes	No	No	No	No	No	Disagree	.d	Agree	Strongly Disagree	.d	Strongly Disagree	Disagree	Agree	Strongly Disagree	Agree	Disagree	Disagree	Strongly Disagree	Strongly Disagree	Strongly Disagree	Strongly Disagree	Agree	.n	.n	Strongly Disagree	.d	Strongly Disagree	Strongly Disagree
0.776246	British Columbia	Male	Between 65 and 74	Bachelor’s degree (e.g., BA, BS)	Retired	1-2 years	No	No	No	No	Yes	No	No	No	No	No	Strongly Agree	Agree	Strongly Agree	Strongly Disagree	Strongly Agree	Agree	Agree	Agree	Strongly Disagree	Agree	Strongly Disagree	Disagree	Disagree	Disagree	Disagree	Disagree	Agree	Strongly Disagree	Strongly Disagree	Disagree	Disagree	Strongly Disagree	Strongly Disagree
1.19603	Prairies	Female	Between 65 and 74	Post-secondary diploma	Retired	More than two years	No	No	No	No	Yes	No	No	No	No	No	Agree	Strongly Agree	Strongly Agree	Strongly Disagree	Strongly Agree	Strongly Disagree	Strongly Agree	Strongly Agree	Strongly Disagree	Agree	Strongly Disagree	Disagree	Strongly Disagree	Strongly Disagree	Strongly Disagree	Strongly Disagree	Agree	Strongly Disagree	.n	Strongly Disagree	Agree	Agree	Agree
1.33849	Prairies	Male	Between 45 and 54	Post-secondary diploma	Employed (including self-employed)	1-2 years	No	No	No	No	Yes	No	Yes	No	No	No	Agree	Agree	Agree	Strongly Disagree	Agree	Strongly Disagree	Agree	Strongly Agree	Strongly Disagree	.n	.n	Strongly Disagree	Strongly Disagree	Strongly Disagree	Strongly Disagree	Strongly Disagree	Agree	.n	.n	Strongly Agree	Strongly Agree	Strongly Disagree	Strongly Disagree
1.05617	Ontario	Female	Between 35 and 44	Bachelor’s degree (e.g., BA, BS)	Employed (including self-employed)	More than two years	No	No	No	No	Yes	No	No	No	No	No	Agree	Agree	Agree	Strongly Disagree	Agree	Strongly Disagree	Agree	Agree	Strongly Disagree	Agree	.n	Strongly Disagree	Strongly Disagree	Strongly Disagree	Strongly Disagree	Strongly Disagree	.n	Strongly Disagree	.n	Strongly Disagree	.d	Strongly Disagree	Disagree
0.876865	Quebec	Female	Between 65 and 74	Post-secondary diploma	Retired	More than two years	No	No	No	No	Yes	No	Yes	No	No	No	Agree	Agree	Strongly Agree	Strongly Disagree	Agree	Strongly Disagree	Disagree	Agree	Strongly Disagree	Disagree	Strongly Disagree	Disagree	Strongly Disagree	Strongly Disagree	Strongly Disagree	Strongly Disagree	Agree	Disagree	Strongly Disagree	Strongly Disagree	Strongly Disagree	Strongly Disagree	Strongly Disagree
0.817567	Quebec	Male	Between 25 and 34	Bachelor’s degree (e.g., BA, BS)	Employed (including self-employed)		No	No	No	No	No	No	No	No	Yes	No	Agree	Agree	Agree	Agree	Agree	Agree	Agree	Agree	Agree	Agree	Agree	Disagree	Disagree	Disagree	Agree	Disagree	Agree	Agree	Agree	Agree	Agree	Agree	Agree
1.19296	Ontario	Female	75 or older	Bachelor’s degree (e.g., BA, BS)	Retired		No	No	No	No	Yes	No	Yes	No	Yes	No	Disagree	Disagree	Disagree	.d	.d	Disagree	Disagree	Disagree	Strongly Disagree	Strongly Disagree	Disagree	Disagree	Disagree	Strongly Agree	Disagree	Disagree	Agree	.n	.n	Disagree	Agree	Strongly Disagree	Strongly Disagree
0.696964	Atlantic Canada	Female	Between 45 and 54	Bachelor’s degree (e.g., BA, BS)	Employed (including self-employed)	More than two years	No	No	No	No	Yes	No	No	No	No	No	Agree	Agree	Strongly Agree	Strongly Disagree	Strongly Agree	Strongly Disagree	Strongly Agree	Agree	Strongly Disagree	Strongly Agree	Strongly Disagree	Strongly Disagree	Strongly Disagree	Strongly Disagree	Strongly Disagree	Strongly Disagree	Agree	Strongly Disagree	Strongly Disagree	Strongly Disagree	Strongly Disagree	Disagree	.d
2.39079	Prairies	Male	Between 18 and 24	High school or equivalent	Employed (including self-employed)		No	No	No	No	No	No	Yes	No	Yes	No	Strongly Agree	Strongly Agree	Strongly Agree	Strongly Disagree	.d	Strongly Disagree	Strongly Agree	Strongly Agree	Strongly Disagree	.n	.n	Strongly Disagree	Strongly Disagree	Strongly Disagree	Strongly Disagree	Strongly Disagree	Strongly Agree	.n	.n	Strongly Disagree	.d	.d	.d
0.805942	Quebec	Male	Between 35 and 44	Post-secondary diploma	Employed (including self-employed)		No	No	No	No	Yes	No	No	No	No	No	Agree	Agree	Agree	Strongly Disagree	Agree	Strongly Disagree	.d	Agree	Strongly Disagree	.d	Strongly Disagree	Disagree	Strongly Disagree	Disagree	Strongly Disagree	Strongly Disagree	Agree	Strongly Disagree	.n	Strongly Disagree	.d	Strongly Disagree	Strongly Disagree
1.06419	Ontario	Male	Between 45 and 54	Bachelor’s degree (e.g., BA, BS)	Employed (including self-employed)	More than two years	No	No	No	No	No	No	Yes	No	No	No	Strongly Agree	Strongly Agree	Strongly Agree	Strongly Disagree	Strongly Agree	Strongly Disagree	Strongly Agree	Strongly Agree	Strongly Disagree	Strongly Agree	Strongly Disagree	Strongly Disagree	Strongly Disagree	Strongly Disagree	Strongly Disagree	Strongly Disagree	Strongly Agree	Strongly Disagree	Strongly Disagree	Strongly Disagree	Strongly Agree	Agree	Strongly Agree
[truncated: 1,049 more rows]
