# Supplementary material for: Client experiences of structural stigma in mental healthcare settings
Source: PLOS Ment Health. 2025 Dec 5;2(12):e0000493. doi: 10.1371/journal.pmen.0000493 (PMC12798476; doi:10.1371/journal.pmen.0000493)
Supplement: S2 Data — (XLS) [file pmen.0000493.s002.xls]

## Sheet: Sheet1
Agree	Agree	Agree	Agree	Strongly Disagree	Agree	Strongly Disagree	Agree	Agree	Strongly Disagree	Agree	Strongly Disagree	Strongly Disagree	Strongly Disagree	Strongly Disagree	Strongly Disagree	Strongly Disagree	Agree			Strongly Disagree
Strongly Agree		Disagree	Agree	Strongly Disagree	Disagree			Disagree	Strongly Disagree		Strongly Disagree	Disagree	Strongly Disagree	Agree	Strongly Disagree	Disagree	Disagree			Strongly Disagree
.d	Strongly Disagree	Strongly Disagree	Strongly Disagree		Strongly Disagree	Strongly Disagree	Strongly Disagree	Strongly Disagree	Strongly Disagree	Strongly Disagree	Strongly Disagree	Agree	Disagree	Strongly Disagree	Agree	Agree	Disagree	Strongly Disagree	Strongly Disagree	Agree	Disagree	Disagree
Disagree	Disagree	Disagree	Agree	Disagree	Disagree	Agree	Disagree	Agree	Disagree	Disagree	Agree	Disagree	Disagree	Disagree	Disagree	Disagree	Disagree	Agree	Agree	Disagree	Disagree	Strongly Disagree
.n	Strongly Agree	Strongly Agree	Strongly Agree	Strongly Disagree	Agree	Strongly Disagree	Strongly Agree	Strongly Agree	Strongly Disagree	Agree	Strongly Disagree	Disagree	Strongly Disagree	Strongly Disagree	Strongly Disagree	Strongly Disagree				Strongly Agree		Strongly Disagree
.n	Agree	Agree	Agree	Strongly Disagree					Strongly Disagree								Agree
Agree	Strongly Agree	Strongly Agree	Strongly Agree	Strongly Disagree	Strongly Agree	Strongly Agree	Strongly Agree	Strongly Agree	Strongly Disagree	Strongly Agree	Strongly Disagree	Strongly Disagree	Strongly Disagree	Strongly Disagree	Strongly Disagree	Strongly Disagree	Strongly Agree	Strongly Disagree	Strongly Disagree	Strongly Disagree	Disagree	Disagree
.n		Agree	Agree	Strongly Disagree	Agree				Strongly Disagree				Strongly Disagree	Strongly Disagree	Strongly Disagree	Strongly Disagree	Agree	Strongly Disagree	Disagree
Agree	Agree	Agree	Agree	Strongly Disagree	Agree		Agree	Agree	Strongly Disagree	Agree			Strongly Disagree		Strongly Disagree	Strongly Disagree	Agree			Strongly Disagree
Agree	Agree	Agree	Agree	Disagree	Agree	Disagree	Agree	Agree	Disagree	Agree	Disagree	Disagree	Disagree	Disagree	Disagree	Disagree	Agree	Disagree	Disagree	Disagree	Agree	Agree
Agree	Agree	Agree	Strongly Agree	Disagree	Strongly Agree	Disagree	Strongly Agree	Agree	Disagree	Agree	Disagree	Disagree	Disagree	Disagree	Disagree	Disagree	Agree	Disagree	Disagree	Disagree
Strongly Agree	Agree	Agree	Strongly Agree	Strongly Disagree	Disagree	Disagree	Agree	Strongly Agree	Disagree	Strongly Agree	Disagree	Disagree	Disagree	Disagree	Disagree	Strongly Disagree				Disagree
Strongly Agree	Strongly Agree	Strongly Agree	Strongly Agree	Strongly Disagree	Strongly Disagree	Strongly Disagree	Strongly Agree	Strongly Agree	Strongly Disagree			Strongly Disagree	Strongly Disagree	Strongly Disagree	Strongly Disagree	Strongly Disagree		Strongly Disagree	Strongly Disagree	Strongly Disagree
Disagree	Disagree	Disagree	Agree	Disagree	Disagree	Disagree	Disagree	Disagree	Disagree	Disagree	Agree	Agree	Disagree	Agree	Disagree	Disagree	Disagree	Disagree	Disagree	Disagree	Disagree	Disagree
Agree	Agree	Agree	Agree	Agree	Agree	Agree	Agree	Agree	Agree	Agree	Agree	Agree	Agree	Agree	Agree	Agree	Agree	Agree	Agree	Agree	Agree	Agree
.n	Strongly Agree	Strongly Agree	Strongly Agree	Strongly Disagree	Strongly Agree	Strongly Disagree	Strongly Agree	Strongly Agree	Strongly Disagree	Strongly Agree	Strongly Disagree	Agree	Strongly Disagree	Disagree	Strongly Disagree	Disagree	Strongly Agree	Strongly Disagree	Strongly Disagree	Strongly Disagree
Agree	Agree	Agree	Agree	Agree	Agree	Disagree	Agree	Agree	Strongly Disagree	Agree	Disagree	Disagree	Disagree	Disagree	Disagree	Disagree	Agree	Disagree	Disagree	Agree	Agree	Disagree
Agree	Agree	Disagree	Agree	Strongly Disagree	Disagree	Strongly Agree	Agree	Strongly Agree	Agree	Strongly Agree	Disagree	Disagree	Strongly Agree	Disagree	Disagree	Strongly Agree	Agree	Disagree	Strongly Disagree	Strongly Agree	Strongly Agree	Agree
.n	Agree	Agree	Agree	Strongly Disagree	Agree	Strongly Disagree	Strongly Disagree	Agree	Strongly Disagree			Strongly Disagree	Strongly Disagree	Strongly Disagree	Strongly Disagree	Strongly Disagree				Strongly Disagree	Strongly Disagree	Strongly Disagree
Disagree	Agree	Agree	Strongly Agree	Strongly Disagree	Agree	Disagree	Agree	Agree				Strongly Disagree	Strongly Disagree	Strongly Disagree	Strongly Disagree	Strongly Disagree	Agree			Strongly Disagree	Agree
.d	Agree	Agree	Agree	Disagree	Disagree			Agree	Strongly Disagree		Agree	Agree	Strongly Disagree	Strongly Disagree	Strongly Disagree	Strongly Disagree	Disagree				Agree
.n	Strongly Agree	Strongly Agree	Strongly Agree	Strongly Disagree	Agree	Strongly Disagree	Strongly Agree	Strongly Agree	Strongly Disagree				Strongly Disagree	Strongly Disagree	Strongly Disagree	Strongly Disagree	Agree			Strongly Agree
Disagree	Agree	Agree	Agree	Disagree	Agree	Agree	Agree	Agree	Strongly Disagree	Agree	Strongly Disagree	Agree	Agree	Disagree	Agree	Disagree	Disagree	Disagree	Disagree	Disagree	Strongly Disagree	Strongly Disagree
.n						Disagree	Disagree	Agree	Disagree				Disagree	Disagree	Disagree	Disagree				Disagree
Agree	Strongly Agree	Strongly Agree	Strongly Agree	Strongly Disagree	Strongly Agree	Strongly Disagree	Agree	Strongly Agree	Strongly Disagree		Disagree	Strongly Disagree	Strongly Disagree	Strongly Disagree	Strongly Disagree	Strongly Disagree	Agree			Strongly Disagree		Strongly Disagree
.p	Agree		Agree	Strongly Disagree	Agree	Strongly Agree	Agree	Agree	Strongly Disagree	Agree	Strongly Agree	Strongly Agree			Agree	Strongly Disagree		Disagree	Disagree	Strongly Disagree	Strongly Disagree	Strongly Disagree
Disagree	Disagree	Disagree	Disagree	Disagree	Disagree	Disagree	Disagree	Disagree	Strongly Disagree	Disagree	Strongly Disagree	Disagree	Strongly Disagree	Disagree	Agree	Disagree	Disagree	Disagree	Strongly Disagree	Disagree	Strongly Disagree	Disagree
Agree	Agree	Agree	Agree	Strongly Disagree	Agree	Disagree	Agree	Agree		Agree		Strongly Disagree	Strongly Disagree	Strongly Disagree	Strongly Disagree	Strongly Disagree	Agree	Strongly Disagree	Strongly Disagree	Strongly Disagree	Strongly Disagree	Strongly Disagree
.d	Agree	Agree	Disagree			Agree	Disagree	Disagree	Disagree	Disagree	Agree		Disagree	Disagree	Disagree	Disagree	Disagree	Agree	Agree	Disagree		Disagree
.n	Agree	Agree	Strongly Agree	Strongly Disagree	Agree	Strongly Disagree		Strongly Agree	Strongly Disagree	Agree	Strongly Disagree	Strongly Disagree	Strongly Disagree	Strongly Disagree	Strongly Disagree	Strongly Disagree				Strongly Disagree	Strongly Disagree	Strongly Disagree
Strongly Agree	Agree	Strongly Agree	Strongly Agree	Strongly Disagree	Strongly Agree	Disagree	Agree	Strongly Agree	Strongly Disagree	Strongly Agree	Strongly Disagree	Strongly Disagree	Strongly Disagree	Strongly Disagree	Strongly Disagree	Strongly Disagree	Agree	Disagree	Strongly Disagree	Strongly Disagree
Strongly Agree	Strongly Agree	Strongly Agree	Strongly Agree	Strongly Disagree		Agree	Agree	Agree	Disagree			Disagree	Strongly Disagree	Strongly Disagree	Strongly Disagree	Strongly Disagree	Agree	Disagree		Strongly Disagree		Agree
.d
Agree
Agree	Strongly Agree	Strongly Agree	Strongly Agree	Strongly Disagree	Agree	Disagree	Agree	Agree	Strongly Disagree	Strongly Agree	Strongly Disagree	Strongly Disagree	Strongly Disagree	Strongly Disagree	Strongly Disagree	Strongly Disagree	Agree	Strongly Disagree	Strongly Disagree	Strongly Disagree	Disagree	Disagree
Strongly Agree	Agree	Agree	Agree	Strongly Disagree	Agree	Disagree		Agree		Agree	Disagree	Agree	Disagree	Disagree	Disagree	Disagree	Disagree		Strongly Disagree	Disagree
Strongly Agree			Strongly Agree	Strongly Disagree	Strongly Disagree	Strongly Disagree	Strongly Agree	Strongly Agree	Strongly Disagree			Strongly Disagree	Strongly Disagree	Strongly Disagree	Strongly Disagree	Strongly Disagree				Strongly Disagree	Strongly Agree
Agree	Agree	Agree	Agree	Strongly Disagree	Agree	Strongly Disagree	Agree	Agree		Agree			Strongly Disagree	Strongly Disagree	Strongly Disagree	Strongly Disagree	Agree			Strongly Disagree	Agree	Agree
Agree	Agree	Agree	Agree	Strongly Disagree	Agree	Disagree	Agree	Strongly Agree	Strongly Disagree	Agree	Strongly Disagree	Strongly Disagree	Strongly Disagree	Strongly Disagree	Strongly Disagree	Strongly Disagree	Agree	Strongly Disagree		Disagree
Disagree	Agree	Agree	Agree	Strongly Disagree	Agree	Agree	Agree	Strongly Agree	Strongly Disagree	Strongly Disagree	Strongly Disagree	Strongly Disagree	Strongly Disagree	Strongly Disagree	Strongly Disagree	Strongly Disagree	Agree	Strongly Disagree	Strongly Disagree	Strongly Disagree	Agree	Disagree
Disagree	Agree	Agree	Agree	Disagree	Agree	Disagree	Agree	Agree	Strongly Disagree	Strongly Disagree	Strongly Disagree	Disagree	Strongly Agree	Agree	Agree	Agree	Agree	Agree	Agree	Disagree	Disagree	Disagree
Strongly Agree	Strongly Agree	Strongly Agree	Strongly Agree	Strongly Disagree	Strongly Agree	Strongly Disagree	Strongly Agree	Strongly Agree	Strongly Disagree	Strongly Agree	Disagree	Disagree	Strongly Disagree	Strongly Disagree	Strongly Disagree	Strongly Disagree	Strongly Agree	Strongly Disagree	Strongly Disagree	Strongly Disagree	Strongly Disagree	Strongly Agree
.n	Agree	Agree	Agree	Strongly Disagree	Agree	Agree	Agree	Agree	Strongly Disagree	Agree	Disagree	Disagree	Strongly Disagree	Disagree	Disagree	Disagree	Agree	Disagree	Strongly Disagree	Strongly Disagree	Disagree	Disagree
Strongly Agree	Strongly Agree	Strongly Agree	Strongly Agree	Strongly Disagree	Strongly Agree	Strongly Disagree	Strongly Agree	Strongly Agree	Strongly Disagree	Strongly Agree	Strongly Disagree	Strongly Agree	Strongly Disagree	Strongly Disagree	Strongly Disagree	Strongly Disagree	Agree	Disagree		Strongly Disagree
Agree	Disagree	Agree	Agree	Strongly Agree	Strongly Agree	Agree	Agree	Agree	Agree	Agree	Agree	Strongly Agree	Agree	Agree	Agree	Agree	Agree	Agree	Agree	Agree	Strongly Agree	Strongly Agree
.n	Agree	Agree	Agree	Strongly Disagree	Agree	Strongly Disagree	Agree	Agree	Strongly Disagree	Agree		Agree	Disagree	Agree	Disagree	Disagree	Agree			Strongly Disagree	Strongly Disagree	Strongly Disagree
Disagree	Agree	Agree	Agree	Disagree	Agree	Disagree	Agree	Agree				Agree	Disagree	Disagree	Disagree	Disagree	Agree				Disagree	Disagree
Strongly Agree	Strongly Agree	Strongly Agree	Strongly Agree	Strongly Disagree	Strongly Agree	Strongly Disagree	Agree	Strongly Agree	Strongly Disagree	Agree	Strongly Disagree	Strongly Disagree	Strongly Disagree	Strongly Disagree	Strongly Disagree	Strongly Disagree	Strongly Agree	Disagree	Agree	Strongly Disagree	Disagree	Disagree
Disagree	Disagree	Disagree	Agree	Disagree	Agree	Agree	Disagree	Agree	Strongly Disagree	Agree	Strongly Disagree	Disagree	Disagree	Disagree	Disagree	Disagree	Agree	Disagree	Disagree	Disagree	Strongly Disagree	Strongly Disagree
.n	Agree	Disagree	Disagree	Agree	Disagree	Disagree	Disagree	Disagree	Disagree	Disagree	Disagree	Disagree	Strongly Disagree	Disagree	Disagree	Disagree	Agree	Disagree	Disagree	Disagree	Disagree	Strongly Disagree
Agree	Disagree	Disagree	Agree	Disagree	Agree	Agree		Disagree		Disagree	Agree	Strongly Agree	Disagree	Agree	Strongly Agree	Strongly Agree		Agree	Agree	Disagree	Disagree	Strongly Disagree
Strongly Agree	Strongly Agree	Strongly Agree	Strongly Agree	Strongly Disagree	Strongly Agree	Strongly Disagree	Strongly Agree	Strongly Agree	Strongly Disagree	Strongly Agree	Strongly Disagree	Strongly Disagree	Strongly Disagree	Strongly Disagree	Strongly Disagree	Strongly Disagree	Strongly Agree	Strongly Disagree	Strongly Disagree	Strongly Disagree
Disagree	Agree	Disagree	Disagree	Agree	Agree	Agree		Disagree	Strongly Disagree	Agree	Agree	Strongly Agree	Agree	Strongly Agree	Strongly Agree	Strongly Agree	Disagree	Disagree	Strongly Disagree	Disagree	Strongly Disagree	Strongly Disagree
Disagree	Strongly Agree	Strongly Agree	Strongly Agree	Disagree	Agree	Disagree	Agree	Agree	Strongly Disagree	Agree	Strongly Disagree	Disagree	Disagree	Disagree	Disagree	Disagree	Agree			Strongly Disagree		Strongly Disagree
Strongly Disagree	Disagree	Disagree	Disagree			Disagree	Strongly Disagree	Disagree				Agree		Agree	Strongly Disagree	Strongly Disagree	Disagree	Agree		Strongly Agree	Strongly Disagree	Strongly Disagree
Strongly Agree	Strongly Agree	Strongly Agree	Strongly Agree	Strongly Disagree	Strongly Agree	Strongly Disagree	Strongly Agree	Strongly Agree	Strongly Disagree	Strongly Agree	Strongly Disagree	Strongly Disagree	Strongly Disagree	Strongly Disagree	Strongly Disagree	Strongly Disagree	Strongly Agree	Strongly Disagree	Strongly Disagree	Strongly Agree		Strongly Disagree
Strongly Agree	Strongly Agree	Strongly Agree	Strongly Agree	Disagree	Strongly Agree	Disagree	Agree	Strongly Agree	Disagree	Strongly Agree	Disagree	Disagree	Disagree	Disagree	Disagree	Disagree	Strongly Agree	Disagree	Disagree	Disagree	Agree	Strongly Agree
.n	Strongly Agree	Strongly Agree	Strongly Agree	Strongly Disagree			Agree	Agree				Agree
Agree	Agree	Agree	Agree	Strongly Disagree	Agree	Disagree	Agree	Agree	Strongly Disagree	Agree	Disagree	Disagree	Strongly Disagree	Strongly Disagree	Strongly Disagree	Strongly Disagree	Agree	Disagree	Strongly Disagree	Strongly Disagree	Disagree	Disagree
Disagree	Strongly Agree	Agree	Agree	Agree	Disagree	Disagree	Agree	Agree	Disagree	Disagree	Disagree	Agree	Agree	Disagree	Disagree	Disagree	Agree	Agree	Agree	Disagree	Disagree	Disagree
Strongly Agree	Strongly Agree	Agree	Agree	Agree	Agree	Agree	Strongly Agree	Strongly Agree		Strongly Agree	Strongly Agree		Strongly Agree	Disagree	Strongly Agree	Disagree	Strongly Agree	Agree	Strongly Disagree	Strongly Disagree
Strongly Disagree	Strongly Disagree	Strongly Disagree	Strongly Disagree	Strongly Agree	Strongly Disagree	Strongly Disagree	Strongly Disagree	Strongly Disagree	Strongly Agree	Strongly Disagree	Agree	Strongly Agree	Disagree	Strongly Agree	Strongly Agree	Strongly Agree	Strongly Disagree	Strongly Agree	Strongly Agree	Strongly Agree	Strongly Disagree	Strongly Disagree
Strongly Agree	Strongly Agree	Strongly Agree	Strongly Agree	Strongly Disagree	Agree	Disagree	Agree	Strongly Agree	Strongly Disagree	Agree	Strongly Disagree	Agree	Disagree	Disagree	Strongly Disagree	Disagree	Strongly Agree			Strongly Disagree		Disagree
.d	Agree	Agree	Agree	Strongly Agree	Strongly Agree	Strongly Disagree	Strongly Agree	Strongly Agree	Strongly Disagree	Strongly Agree	Strongly Disagree	Strongly Disagree	Strongly Disagree	Strongly Disagree	Strongly Disagree	Strongly Disagree					Strongly Disagree	Strongly Disagree
Agree	Agree	Agree	Agree	Strongly Disagree	Agree	Disagree	Agree	Agree	Strongly Disagree		Strongly Disagree	Disagree	Disagree	Disagree	Disagree	Disagree	Agree			Strongly Disagree		Agree
Agree	Agree	Agree	Disagree	Agree	Agree	Agree	Agree	Agree	Agree	Agree	Agree	Agree	Agree	Agree	Agree	Agree	Agree	Agree	Agree	Agree	Agree	Agree
Strongly Agree	Strongly Agree	Strongly Agree	Strongly Agree	Strongly Disagree	Strongly Agree	Strongly Disagree	Strongly Agree	Strongly Agree	Strongly Disagree	Strongly Agree	Strongly Disagree	Strongly Disagree		Strongly Disagree	Strongly Disagree	Strongly Disagree
Agree	Agree	Strongly Agree	Strongly Agree	Agree	Agree	Strongly Agree	Strongly Agree	Agree	Agree	Strongly Agree	Agree	Strongly Agree	Strongly Agree	Strongly Agree	Strongly Agree	Strongly Agree	Agree	Strongly Agree	Agree	Strongly Agree	Strongly Agree	Agree
.n	Agree	Agree	Agree	Disagree	Agree	Disagree	Disagree	Agree	Strongly Disagree		Disagree	Disagree	Strongly Disagree	Strongly Disagree	Strongly Disagree	Strongly Disagree	Disagree	Disagree		Disagree		Strongly Disagree
Agree	Strongly Agree	Strongly Agree	Strongly Agree	Strongly Disagree	Strongly Disagree	Strongly Disagree	Disagree	Agree	Strongly Disagree	Agree	Strongly Disagree	Strongly Agree	Strongly Disagree	Strongly Disagree	Strongly Disagree	Strongly Disagree				Strongly Disagree	Strongly Disagree	Strongly Disagree
Agree	Agree	Strongly Agree	Strongly Agree	Agree	Agree	Agree	Strongly Agree	Strongly Agree	Strongly Agree	Agree	Strongly Agree	Strongly Agree	Agree	Strongly Agree	Agree	Strongly Agree	Strongly Agree	Strongly Agree	Strongly Agree	Agree	Agree	Agree
.n	Agree	Agree	Agree	Disagree	Agree	Disagree	Agree	Agree	Disagree	Disagree	Disagree	Disagree	Disagree	Disagree	Disagree	Disagree	Agree	Disagree	Disagree	Disagree	Disagree	Disagree
Agree	Agree	Agree	Agree	Agree	Agree	Agree	Agree	Agree	Disagree	Agree		Agree	Disagree	Disagree			Agree	Agree	Strongly Agree	Agree
Agree			Strongly Disagree	Disagree	Agree	Disagree	Agree	Disagree	Strongly Disagree	Strongly Disagree	Strongly Disagree		Strongly Disagree	Disagree		Strongly Disagree		Strongly Disagree	Disagree		Disagree	Strongly Disagree
Agree	Agree	Agree	Strongly Agree	Strongly Agree	Agree	Strongly Agree	Agree	Agree	Disagree	Strongly Disagree		Disagree	Agree	Disagree	Disagree	Strongly Agree	Strongly Agree	Strongly Agree	Disagree	Disagree	Agree	Agree
Strongly Agree	Agree	Strongly Agree	Strongly Agree	Strongly Disagree	Strongly Agree	Disagree	Strongly Agree	Strongly Agree	Strongly Disagree		Disagree	Disagree	Strongly Disagree	Strongly Disagree	Strongly Disagree	Strongly Disagree	Agree	Strongly Disagree		Strongly Disagree
.n	Strongly Agree	Strongly Agree	Strongly Agree	Strongly Disagree	Strongly Agree	Disagree	Strongly Agree	Strongly Agree	Strongly Disagree	Strongly Agree	Disagree	Strongly Disagree	Strongly Disagree	Strongly Disagree	Strongly Disagree	Strongly Disagree	Strongly Agree			Strongly Disagree
Strongly Agree	Strongly Agree	Strongly Agree	Strongly Agree	Strongly Disagree	Strongly Agree	Strongly Disagree	Strongly Agree	Strongly Agree	Strongly Disagree	Strongly Agree	Strongly Disagree	Agree	Strongly Disagree	Strongly Disagree	Strongly Disagree	Strongly Disagree	Strongly Agree			Strongly Disagree	Agree	Agree
Disagree	Disagree	Disagree	Agree	Disagree	Disagree	Disagree	Disagree	Agree		Agree	Disagree	Agree	Strongly Disagree	Disagree	Disagree	Disagree	Agree			Agree	Strongly Disagree	Strongly Disagree
Strongly Agree	Strongly Agree	Strongly Agree	Strongly Agree	Strongly Disagree	Strongly Disagree	Strongly Disagree	Strongly Agree	Strongly Agree	Strongly Disagree	Agree	Strongly Disagree	Disagree	Strongly Disagree	Strongly Disagree	Strongly Disagree	Strongly Disagree	Strongly Agree	Strongly Disagree	Strongly Disagree	Strongly Disagree	Disagree
Strongly Agree	Strongly Agree	Strongly Agree	Strongly Agree	Strongly Agree	Strongly Agree	Strongly Disagree	Strongly Agree	Strongly Agree	Strongly Disagree	Strongly Agree	Disagree	Strongly Disagree	Strongly Disagree	Strongly Disagree	Strongly Disagree	Strongly Disagree	Strongly Agree	Strongly Disagree	Strongly Disagree	Strongly Disagree	Strongly Disagree	Strongly Disagree
Strongly Agree	Strongly Agree	Strongly Agree	Strongly Agree	Strongly Disagree	Strongly Agree	Strongly Disagree	Strongly Agree	Strongly Agree	Strongly Disagree	Agree	Strongly Disagree	Strongly Disagree	Strongly Disagree	Strongly Disagree	Strongly Disagree	Strongly Disagree	Agree	Disagree		Strongly Agree	Strongly Agree	Agree
Agree	Strongly Agree	Strongly Agree	Strongly Agree	Strongly Disagree	Agree	Strongly Disagree	Agree	Agree	Strongly Disagree	Strongly Agree	Strongly Disagree	Disagree	Strongly Disagree	Strongly Disagree	Strongly Disagree	Strongly Disagree				Strongly Disagree	Disagree	Disagree
Strongly Agree	Strongly Agree	Strongly Agree	Strongly Agree	Strongly Disagree	Strongly Agree	Strongly Disagree	Strongly Agree	Strongly Agree	Strongly Disagree	Strongly Agree	Strongly Disagree	Strongly Disagree	Strongly Disagree	Strongly Disagree	Strongly Disagree	Strongly Disagree	Strongly Agree	Strongly Disagree	Strongly Agree	Strongly Disagree	Strongly Agree	Strongly Agree
.d	Strongly Agree	Strongly Agree	Strongly Agree	Strongly Disagree	Agree	Agree	Strongly Agree	Strongly Agree	Strongly Disagree			Strongly Disagree	Strongly Disagree	Strongly Disagree	Strongly Disagree	Strongly Disagree	Agree		Strongly Disagree	Strongly Disagree	Disagree	Agree
.d												Strongly Agree		Strongly Agree
Strongly Disagree	Agree	Agree	Agree	Strongly Disagree	Agree	Strongly Agree	Agree	Agree	Strongly Disagree	Agree	Strongly Disagree	Strongly Disagree	Strongly Disagree	Strongly Disagree	Strongly Disagree	Strongly Disagree	Agree	Disagree		Strongly Disagree	Strongly Disagree	Strongly Disagree
Agree
.n	Agree	Agree	Strongly Agree	Disagree	Strongly Agree	Strongly Disagree	Agree	Strongly Agree	Strongly Disagree	Strongly Agree	Strongly Disagree	Strongly Disagree	Strongly Disagree	Strongly Disagree	Strongly Disagree	Strongly Disagree	Agree	Strongly Disagree		Strongly Disagree	Strongly Disagree	Strongly Disagree
.n	Strongly Disagree	Strongly Disagree	Disagree	Agree	Strongly Disagree	Strongly Disagree	Agree		Strongly Disagree	Strongly Disagree	Strongly Disagree	Strongly Agree	Strongly Disagree	Agree	Strongly Disagree	Strongly Disagree	Disagree			Disagree	Strongly Disagree	Strongly Disagree
Agree	Agree	Agree	Agree	Strongly Disagree	Agree	Disagree	Disagree	Agree	Strongly Disagree		Disagree	Strongly Disagree	Strongly Disagree	Strongly Disagree	Strongly Disagree	Strongly Disagree	Agree	Disagree		Disagree	Disagree	Disagree
.n	Agree	Agree	Agree	Strongly Disagree		Agree	Agree	Agree	Strongly Disagree	Agree	Strongly Disagree	Disagree	Strongly Disagree	Disagree	Disagree	Disagree	Agree	Disagree	Strongly Disagree
Strongly Agree	Strongly Agree	Strongly Agree	Strongly Agree	Strongly Disagree	Strongly Agree	Strongly Disagree	Strongly Agree	Strongly Agree	Strongly Disagree	Agree	Strongly Disagree	Strongly Agree	Strongly Disagree	Strongly Disagree	Strongly Disagree	Strongly Disagree	Strongly Agree	Strongly Disagree	Strongly Disagree	Strongly Disagree	Disagree	Disagree
.n	Agree	Agree	Strongly Agree	Strongly Disagree	Strongly Agree	Disagree	Agree	Agree	Strongly Disagree	Agree	Strongly Disagree	Disagree	Strongly Disagree	Strongly Disagree	Strongly Disagree	Disagree	Disagree	Agree	Disagree	Disagree	Agree	Agree
Agree		Agree	Agree	Agree	Agree		Strongly Disagree	Agree	Strongly Disagree			Strongly Agree	Strongly Agree	Strongly Agree	Agree	Agree
Strongly Disagree	Strongly Agree	Agree	Disagree	Strongly Agree	Disagree	Agree	Disagree	Strongly Agree	Strongly Agree	Disagree		Agree	Agree	Agree	Agree	Agree		Strongly Agree	Strongly Disagree	Disagree	Agree	Disagree
.d	Agree	Agree	Agree	Disagree	Agree		Agree	Agree	Disagree	Agree	Strongly Disagree	Strongly Disagree	Strongly Disagree	Strongly Disagree	Strongly Disagree	Strongly Disagree	Agree			Strongly Disagree
Strongly Agree	Agree	Agree	Agree	Strongly Disagree	Agree		Agree	Strongly Agree	Disagree	Agree	Disagree	Disagree	Disagree	Disagree	Disagree	Disagree	Agree		Strongly Disagree	Disagree	Agree	Agree
.d	Strongly Agree	Strongly Agree	Strongly Agree	Strongly Disagree	Strongly Agree	Disagree	Strongly Agree	Strongly Agree	Strongly Disagree	Strongly Agree	Disagree	Disagree	Strongly Disagree	Strongly Disagree	Strongly Disagree	Strongly Disagree				Strongly Agree
.n	Agree	Agree	Agree	Strongly Disagree		Strongly Disagree	Strongly Agree	Strongly Agree	Strongly Disagree	Strongly Agree	Strongly Disagree	Strongly Disagree	Strongly Disagree	Strongly Disagree	Strongly Disagree	Strongly Disagree	Agree			Strongly Disagree
.n	Agree	Agree	Strongly Agree	Strongly Disagree	Agree	Disagree	Agree	Agree	Strongly Disagree	Strongly Disagree	Disagree	Agree	Strongly Disagree	Strongly Disagree	Strongly Disagree	Strongly Disagree	Agree	Disagree	Strongly Disagree	Strongly Disagree	Disagree	Strongly Disagree
Disagree	Agree		Agree	Agree	Disagree	Agree	Disagree	Strongly Disagree	Agree		Disagree	Agree	Disagree	Agree	Strongly Disagree	Agree	Strongly Disagree	Strongly Disagree	Disagree	Agree	Disagree
.d	Agree	Agree	Agree	Disagree	Agree	Disagree	Agree	Agree	Strongly Disagree	Disagree	Disagree	Disagree	Disagree	Disagree	Disagree	Disagree	Agree			Disagree
Strongly Agree	Strongly Agree	Strongly Agree	Strongly Agree	Strongly Disagree	Strongly Agree	Strongly Disagree	Strongly Agree	Strongly Agree	Strongly Disagree	Strongly Agree	Strongly Disagree	Strongly Agree	Strongly Disagree	Strongly Disagree	Strongly Disagree	Strongly Disagree	Agree	Disagree	Strongly Disagree	Strongly Disagree	Agree	Agree
.d	Agree	Agree	Agree	Strongly Disagree	Strongly Agree	Strongly Agree	Disagree	Agree	Strongly Disagree	Agree	Disagree	Disagree	Strongly Disagree	Strongly Disagree	Strongly Disagree	Strongly Disagree				Strongly Disagree	Strongly Disagree	Strongly Disagree
Agree	Disagree	Agree	Disagree	Strongly Agree	Strongly Disagree		Agree	Disagree	Agree	Strongly Disagree	Agree	Disagree	Strongly Disagree	Strongly Agree	Strongly Disagree	Agree	Agree	Strongly Agree	Agree		Strongly Disagree	Strongly Disagree
Agree	Strongly Agree	Agree	Agree	Strongly Agree	Agree	Agree	Agree	Agree	Strongly Agree	Agree	Agree	Agree	Agree	Strongly Agree	Agree	Strongly Agree	Agree	Agree	Agree	Strongly Agree	Agree	Strongly Agree
Agree	Disagree		Strongly Disagree	Agree	Strongly Disagree	Disagree	Disagree	Disagree	Strongly Disagree	Disagree	Strongly Disagree	Disagree	Agree	Agree	Disagree	Agree	Agree	Disagree	Agree	Agree	Agree	Strongly Agree
.d	Disagree		Disagree							Agree		Agree						Agree				Disagree
Agree	Strongly Agree	Strongly Agree	Strongly Agree	Strongly Disagree	Disagree	Disagree	Agree	Strongly Agree	Strongly Disagree	Agree	Strongly Disagree	Strongly Disagree	Strongly Disagree	Strongly Disagree	Strongly Disagree	Disagree	Strongly Agree	Strongly Disagree	Strongly Disagree	Strongly Disagree	Disagree	Disagree
Strongly Agree	Agree	Strongly Agree	Agree	Strongly Disagree	Strongly Agree	Disagree	Strongly Agree	Agree	Strongly Disagree	Agree	Strongly Disagree	Disagree	Strongly Disagree	Strongly Disagree	Strongly Disagree	Strongly Disagree	Agree	Disagree	Strongly Disagree	Strongly Disagree
Strongly Agree	Strongly Agree	Strongly Agree	Strongly Agree	Strongly Agree	Strongly Agree	Strongly Disagree	Strongly Agree	Strongly Agree	Strongly Disagree	Strongly Agree	Strongly Disagree	Strongly Disagree	Strongly Disagree	Strongly Disagree	Strongly Agree	Strongly Disagree	Strongly Agree			Strongly Disagree
.d
.n	Agree	Agree	Agree	Strongly Disagree	Agree	Disagree	Agree	Agree	Strongly Disagree	Agree	Strongly Disagree	Disagree	Strongly Disagree	Strongly Disagree	Strongly Disagree	Strongly Disagree	Disagree	Strongly Disagree		Strongly Disagree	Strongly Disagree	Strongly Disagree
.n	Agree	Agree	Agree	Strongly Disagree	Disagree	Disagree	Agree	Agree	Strongly Disagree	Agree	Strongly Disagree	Disagree	Disagree	Disagree	Agree	Disagree	Agree	Disagree	Disagree	Disagree
Strongly Agree	Strongly Agree	Strongly Agree	Strongly Agree	Strongly Disagree	Strongly Agree	Disagree	Strongly Disagree	Strongly Disagree	Strongly Disagree	Strongly Disagree	Strongly Disagree	Disagree	Strongly Disagree	Strongly Disagree	Strongly Disagree	Strongly Disagree	Strongly Disagree	Strongly Disagree	Strongly Disagree	Strongly Disagree	Strongly Agree	Strongly Agree
Strongly Agree	Strongly Agree	Agree	Strongly Agree	Strongly Agree	Strongly Agree	Agree	Strongly Agree	Strongly Agree	Strongly Agree	Strongly Agree	Strongly Agree	Agree	Strongly Agree	Strongly Agree	Strongly Agree	Strongly Agree	Strongly Agree	Strongly Disagree	Strongly Agree	Strongly Agree	Strongly Agree	Agree
Strongly Agree	Disagree	Disagree	Agree	Disagree	Agree	Agree	Strongly Agree	Strongly Agree	Agree	Agree	Agree	Disagree	Agree	Disagree	Disagree	Strongly Disagree	Agree	Agree	Agree	Disagree	Agree	Agree
.d
Agree	Disagree	Disagree	Agree	Disagree		Disagree	Agree		Strongly Disagree		Strongly Agree	Agree	Strongly Disagree	Agree	Disagree	Disagree	Strongly Disagree		Strongly Disagree	Disagree		Disagree
Strongly Agree	Strongly Agree	Strongly Agree	Strongly Agree	Strongly Disagree	Strongly Agree	Strongly Disagree	Strongly Agree	Strongly Agree	Strongly Disagree	Strongly Agree	Strongly Disagree	Disagree	Strongly Disagree	Strongly Disagree	Strongly Disagree	Strongly Disagree	Strongly Agree	Strongly Disagree	Strongly Disagree	Strongly Disagree	Disagree	Disagree
.n	Agree	Agree	Agree	Strongly Disagree		Strongly Disagree		Strongly Agree	Strongly Disagree	Strongly Agree		Strongly Disagree	Strongly Disagree	Strongly Disagree	Strongly Disagree	Strongly Disagree	Agree
Disagree	Disagree	Disagree	Disagree	Disagree	Agree	Disagree	Disagree	Disagree	Strongly Disagree	Disagree	Strongly Agree	Agree	Strongly Disagree	Agree	Agree	Agree	Disagree			Agree	Disagree	Disagree
Strongly Agree	Disagree	Agree	Disagree	Strongly Agree	Disagree		Disagree	Strongly Disagree	Strongly Disagree	Agree	Strongly Disagree	Strongly Disagree	Strongly Disagree	Agree	Agree	Agree	Agree	Agree	Strongly Agree	Strongly Disagree		Strongly Agree
Disagree	Disagree	Disagree	Agree	Disagree		Disagree		Disagree	Strongly Disagree	Disagree	Agree	Agree	Strongly Disagree	Strongly Disagree	Strongly Disagree	Strongly Disagree				Disagree		Disagree
Agree	Agree	Agree	Agree	Agree	Disagree	Disagree	Agree	Agree	Disagree			Disagree	Disagree	Disagree	Disagree	Disagree	Agree	Disagree	Disagree	Disagree	Agree	Agree
.n	Disagree	Disagree	Agree	Strongly Disagree	Agree	Disagree	Agree		Strongly Disagree	Strongly Agree	Strongly Disagree	Strongly Disagree	Strongly Disagree	Strongly Disagree	Disagree	Strongly Agree	Agree			Strongly Disagree
Agree	Agree	Agree	Agree	Strongly Disagree	Agree	Agree	Strongly Agree	Agree	Strongly Disagree	Strongly Disagree		Strongly Disagree	Strongly Disagree	Strongly Disagree	Strongly Disagree	Strongly Disagree	Agree	Strongly Disagree	Strongly Disagree	Strongly Disagree	Strongly Disagree	Strongly Disagree
Agree	Strongly Agree	Strongly Agree	Strongly Agree	Strongly Disagree			Agree		Strongly Disagree			Disagree	Strongly Disagree	Strongly Disagree	Strongly Disagree	Strongly Disagree	Strongly Agree			Strongly Disagree
Agree	Agree		Agree	Strongly Disagree	Strongly Agree		Disagree	Agree	Disagree	Agree	Disagree	Disagree	Strongly Disagree	Strongly Disagree	Disagree	Disagree	Agree	Strongly Agree	Strongly Disagree	Disagree	Disagree	Strongly Disagree
Strongly Agree	Strongly Agree	Strongly Agree	Strongly Agree	Strongly Disagree	Strongly Agree	Strongly Disagree	Disagree	Strongly Agree				Strongly Disagree	Strongly Disagree	Strongly Disagree	Strongly Disagree	Strongly Disagree	Strongly Agree	Strongly Disagree	Strongly Disagree	Strongly Disagree	Disagree	Disagree
Agree	Agree	Agree	Agree	Strongly Disagree	Agree	Strongly Disagree	Agree	Agree	Strongly Disagree	Agree		Strongly Disagree	Strongly Disagree	Strongly Disagree	Strongly Disagree	Strongly Disagree	Agree	Strongly Disagree	Strongly Disagree	Strongly Disagree	Strongly Disagree	Agree
.p
.n	Strongly Agree	Strongly Agree	Strongly Agree	Strongly Disagree	Strongly Disagree	Strongly Disagree	Agree	Agree		Agree	Strongly Disagree	Strongly Disagree	Strongly Disagree	Strongly Disagree	Strongly Disagree	Strongly Disagree	Agree	Strongly Disagree	Strongly Disagree	Strongly Disagree
Disagree	Agree	Agree	Agree	Disagree	Disagree	Agree	Agree	Agree	Strongly Disagree	Agree	Disagree	Agree	Disagree	Agree	Disagree	Disagree	Disagree	Disagree	Disagree	Disagree	Disagree	Disagree
Agree	Strongly Agree	Agree	Agree	Disagree	Agree	Disagree	Agree	Agree	Agree	Agree	Agree	Strongly Disagree	Agree	Agree	Agree	Agree	Agree	Agree		Agree	Agree	Agree
.n	Agree	Agree	Agree	Disagree		Disagree		Agree	Disagree	Agree	Disagree	Disagree	Disagree	Disagree	Disagree	Disagree		Disagree		Disagree	Disagree	Disagree
Strongly Agree	Strongly Agree	Strongly Agree	Strongly Agree	Disagree	Agree		Strongly Agree	Strongly Agree	Strongly Disagree			Disagree	Strongly Disagree	Strongly Disagree	Strongly Disagree	Strongly Disagree	Agree			Strongly Disagree	Agree
.n	Agree	Agree	Disagree				Disagree	Disagree	Disagree	Strongly Agree	Disagree	Agree	Strongly Disagree	Agree			Agree				Disagree
.n	Strongly Agree	Strongly Agree	Strongly Agree	Strongly Disagree	Strongly Agree	Disagree	Strongly Agree	Strongly Agree	Strongly Disagree	Strongly Agree	Strongly Disagree	Strongly Disagree	Strongly Disagree	Strongly Disagree	Strongly Disagree	Strongly Disagree	Agree			Strongly Disagree	Strongly Disagree	Strongly Disagree
Agree	Strongly Agree	Agree	Strongly Agree	Strongly Disagree	Strongly Agree	Agree	Agree	Strongly Agree	Strongly Agree	Agree	Strongly Agree	Agree	Strongly Agree	Disagree	Strongly Agree	Strongly Agree	Strongly Agree	Strongly Agree	Agree	Strongly Disagree	Disagree	Strongly Agree
Strongly Agree	Strongly Agree	Strongly Agree	Strongly Agree	Disagree	Agree	Strongly Disagree	Agree	Agree	Disagree	Agree	Disagree		Strongly Disagree	Disagree	Disagree	Disagree	Agree	Disagree	Disagree	Disagree		Strongly Disagree
Strongly Agree	Strongly Agree	Strongly Agree	Strongly Agree	Disagree	Agree	Disagree	Strongly Agree	Agree	Strongly Disagree	Agree	Agree	Disagree	Disagree	Disagree	Disagree	Disagree	Agree	Disagree	Disagree	Disagree	Agree	Agree
Agree	Agree		Agree	Disagree	Agree	Disagree		Agree	Strongly Disagree	Agree	Disagree	Disagree	Disagree	Disagree	Disagree	Disagree		Disagree		Disagree	Disagree	Disagree
Agree	Agree	Agree	Agree	Disagree	Agree	Disagree	Agree	Agree	Disagree	Agree	Disagree	Disagree	Disagree	Disagree	Disagree	Disagree	Agree	Disagree	Disagree	Disagree	Agree	Agree
Agree	Agree	Disagree	Disagree	Agree	Disagree	Strongly Agree	Disagree	Disagree	Agree	Agree	Disagree	Agree	Disagree				Disagree	Disagree	Agree	Disagree	Disagree	Disagree
Agree	Agree	Agree		Agree	Agree	Strongly Agree	Agree	Disagree	Strongly Agree	Agree	Agree	Disagree	Agree	Disagree	Agree	Disagree	Agree	Disagree	Disagree	Agree	Disagree	Agree
Strongly Disagree			Disagree																	Agree
Agree	Agree	Agree	Agree	Agree	Agree	Disagree	Disagree	Disagree	Agree	Disagree	Disagree	Disagree		Disagree	Disagree	Agree	Agree	Disagree	Disagree	Disagree		Disagree
Agree	Agree	Agree	Agree	Disagree	Agree	Strongly Disagree	Agree	Disagree	Strongly Disagree	Strongly Disagree	Disagree	Disagree	Strongly Disagree	Strongly Disagree	Strongly Disagree	Strongly Disagree	Disagree			Disagree	Disagree	Strongly Disagree
Strongly Disagree	Agree	Agree	Agree		Strongly Agree	Strongly Disagree	Strongly Agree	Strongly Agree	Disagree	Disagree	Disagree	Strongly Agree			Disagree	Disagree	Agree	Strongly Disagree	Strongly Disagree	Disagree	Strongly Disagree
Agree	Agree	Agree	Agree		Agree		Agree	Disagree	Disagree	Disagree	Agree		Disagree	Disagree	Strongly Disagree	Strongly Disagree				Disagree	Agree
Disagree	Agree	Agree	Agree	Disagree	Agree	Disagree	Disagree	Agree	Strongly Disagree	Agree	Disagree	Disagree	Disagree	Disagree	Disagree	Disagree	Agree	Disagree	Disagree	Disagree	Disagree	Disagree
Disagree	Agree	Disagree	Strongly Agree		Disagree	Agree	Strongly Disagree	Strongly Disagree	Agree	Strongly Disagree	Disagree	Strongly Agree	Strongly Disagree	Strongly Disagree	Agree	Agree	Strongly Disagree	Strongly Disagree	Disagree	Disagree	Disagree	Disagree
Disagree	Agree	Agree	Agree	Strongly Disagree	Agree		Disagree	Agree	Strongly Disagree	Strongly Disagree	Disagree	Agree	Strongly Disagree	Disagree	Strongly Disagree	Strongly Disagree	Disagree			Disagree	Strongly Disagree	Strongly Disagree
Disagree	Disagree	Disagree	Disagree	Agree	Disagree	Agree	Disagree	Disagree	Strongly Disagree	Disagree	Disagree	Agree	Strongly Disagree	Agree	Disagree	Disagree	Strongly Disagree	Disagree	Strongly Disagree	Agree	Strongly Disagree	Strongly Disagree
Agree	Strongly Agree	Agree	Agree	Agree	Agree	Agree	Agree	Agree	Agree	Agree	Agree	Disagree	Disagree	Disagree	Disagree	Disagree	Agree	Agree	Agree	Agree	Disagree	Disagree
Agree	Disagree	Strongly Agree	Agree	Agree	Disagree	Disagree	Disagree	Disagree	Disagree	Disagree	Disagree	Agree	Strongly Disagree		Strongly Disagree	Strongly Disagree	Agree			Agree	Disagree	Strongly Disagree
.d	Agree	Agree	Strongly Agree	Strongly Disagree	Agree	Disagree	Disagree	Agree		Agree	Disagree	Disagree	Disagree	Strongly Disagree	Disagree	Strongly Disagree	Disagree	Disagree	Disagree	Disagree	Disagree	Strongly Disagree
Agree	Disagree	Agree	Agree	Agree	Disagree		Strongly Agree	Agree	Strongly Agree	Agree	Strongly Agree	Disagree	Disagree	Agree	Disagree	Agree	Agree	Disagree	Disagree	Disagree	Agree	Agree
Strongly Agree	Strongly Agree	Strongly Agree	Strongly Agree	Strongly Disagree	Strongly Agree	Strongly Disagree	Strongly Agree	Strongly Agree	Strongly Disagree	Strongly Agree	Strongly Disagree	Strongly Disagree	Strongly Disagree	Strongly Disagree	Strongly Disagree	Strongly Disagree	Strongly Agree	Strongly Disagree	Strongly Disagree	Strongly Disagree	Strongly Agree	Strongly Agree
Strongly Agree	Agree	Strongly Agree	Strongly Agree	Strongly Disagree	Agree	Disagree	Agree	Strongly Agree	Strongly Disagree	Strongly Agree	Disagree	Agree	Strongly Disagree	Disagree	Strongly Disagree	Strongly Disagree	Strongly Agree	Disagree	Disagree	Strongly Disagree
Agree	Agree		Agree	Agree		Agree			Disagree		Agree	Agree	Disagree	Agree				Disagree	Disagree		Strongly Disagree	Strongly Disagree
Disagree	Disagree	Disagree	Disagree	Agree	Agree	Disagree	Disagree	Agree	Disagree	Disagree	Disagree	Agree	Agree	Agree	Agree	Agree	Disagree			Disagree	Disagree	Disagree
.n	Agree	Agree	Agree	Strongly Disagree			Agree	Agree	Strongly Disagree	Agree		Disagree	Strongly Disagree	Strongly Disagree	Strongly Disagree	Strongly Disagree	Strongly Agree			Strongly Disagree		Strongly Disagree
Agree	Agree	Agree	Agree	Disagree	Agree	Agree	Agree	Agree	Disagree	Agree	Agree	Disagree	Disagree	Disagree	Disagree	Disagree	Agree	Strongly Disagree	Disagree	Disagree	Strongly Disagree	Disagree
.n	Agree	Agree	Agree	Strongly Disagree	Disagree	Disagree	Strongly Agree	Strongly Agree	Strongly Disagree	Strongly Agree	Strongly Disagree	Agree	Strongly Disagree	Strongly Disagree	Strongly Disagree	Strongly Disagree	Agree	Strongly Disagree	Strongly Disagree	Strongly Disagree	Disagree	Disagree
Disagree	Agree	Agree	Strongly Agree	Strongly Disagree	Agree	Disagree	Strongly Agree	Strongly Agree	Strongly Disagree	Strongly Agree	Disagree	Strongly Disagree	Strongly Disagree	Strongly Disagree	Strongly Disagree	Strongly Disagree				Strongly Agree	Disagree	Disagree
Agree	Disagree	Agree	Strongly Agree	Strongly Disagree	Agree	Strongly Disagree	Agree	Agree	Strongly Disagree			Disagree	Strongly Disagree	Strongly Disagree	Strongly Disagree	Strongly Disagree	Agree	Disagree	Strongly Disagree	Strongly Disagree	Disagree	Disagree
Agree	Agree	Agree	Agree	Strongly Disagree	Agree	Strongly Disagree	Agree	Agree		Strongly Agree	Strongly Disagree	Strongly Disagree	Strongly Disagree	Strongly Disagree	Strongly Disagree	Strongly Disagree	Agree			Agree
Strongly Agree	Agree	Agree	Agree	Disagree	Agree	Strongly Disagree	Agree	Agree	Strongly Disagree	Agree	Disagree	Strongly Disagree	Strongly Disagree	Strongly Disagree	Strongly Disagree	Strongly Disagree	Disagree	Strongly Disagree	Strongly Disagree	Agree	Agree	Agree
Disagree	Strongly Agree	Strongly Agree	Strongly Agree	Strongly Disagree	Strongly Agree	Strongly Disagree	Strongly Agree	Strongly Agree	Strongly Disagree	Strongly Agree	Strongly Disagree	Strongly Agree	Strongly Disagree	Strongly Disagree	Strongly Disagree	Strongly Disagree	Agree	Disagree	Strongly Disagree	Strongly Disagree	Strongly Disagree	Strongly Disagree
.d	Agree	Agree	Agree	Strongly Disagree	Agree	Disagree		Agree	Strongly Disagree	Agree	Strongly Disagree	Agree	Strongly Disagree	Strongly Disagree	Strongly Disagree	Strongly Disagree	Agree			Strongly Disagree
Strongly Agree	Strongly Agree	Strongly Agree	Strongly Agree	Strongly Disagree	Strongly Agree	Strongly Disagree	Strongly Agree	Strongly Agree	Strongly Disagree	Strongly Agree	Disagree	Strongly Disagree	Strongly Disagree	Strongly Disagree	Strongly Disagree	Strongly Disagree	Strongly Agree			Strongly Disagree
.n	Agree	Strongly Agree	Strongly Agree	Strongly Disagree	Strongly Agree	Strongly Disagree	Agree	Strongly Agree	Strongly Disagree	Strongly Agree	Strongly Disagree	Strongly Disagree	Strongly Disagree	Strongly Disagree	Strongly Disagree	Strongly Disagree	Agree	Strongly Disagree	Strongly Disagree	Strongly Disagree	Strongly Disagree	Strongly Disagree
Strongly Agree	Strongly Agree	Strongly Agree	Strongly Agree	Strongly Disagree	Strongly Agree	Strongly Disagree	Strongly Agree	Strongly Agree		Strongly Agree	Disagree	Disagree	Strongly Disagree	Strongly Disagree	Strongly Disagree	Disagree	Strongly Agree	Disagree		Strongly Disagree	Strongly Disagree	Strongly Disagree
Agree	Agree	Agree	Agree	Disagree	Strongly Agree	Disagree	Agree	Agree	Strongly Disagree	Disagree	Disagree	Strongly Disagree	Strongly Disagree	Strongly Disagree	Strongly Disagree	Strongly Disagree	Agree	Strongly Disagree	Strongly Disagree	Strongly Disagree	Strongly Disagree	Strongly Disagree
Agree	Agree	Agree	Strongly Agree	Strongly Disagree		Disagree	Agree	Agree	Strongly Disagree		Strongly Disagree	Disagree	Strongly Disagree	Strongly Disagree	Strongly Disagree	Strongly Disagree	Agree	Disagree		Disagree
Disagree	Agree	Agree	Agree	Strongly Disagree	Agree	Disagree	Agree	Disagree	Strongly Disagree	Disagree	Agree	Agree	Disagree	Disagree	Strongly Disagree	Strongly Disagree	Agree	Disagree	Disagree	Disagree
.n	Strongly Agree	Strongly Agree	Strongly Agree	Disagree	Disagree	Strongly Disagree	Strongly Disagree	Strongly Disagree	Strongly Disagree			Agree	Strongly Disagree	Strongly Disagree		Strongly Disagree	Strongly Disagree	Strongly Disagree		Strongly Disagree	Strongly Disagree	Strongly Disagree
Agree	Agree	Agree	Agree	Disagree		Disagree	Agree	Agree	Strongly Disagree	Agree	Disagree	Disagree	Agree	Agree	Disagree	Disagree	Disagree	Disagree	Disagree	Disagree	Disagree	Disagree
Strongly Agree	Agree	Agree	Strongly Agree	Strongly Disagree	Strongly Agree	Strongly Disagree	Strongly Agree	Strongly Agree	Strongly Disagree	Strongly Agree	Strongly Disagree	Strongly Disagree	Strongly Disagree	Strongly Disagree	Strongly Disagree	Strongly Disagree	Agree	Strongly Disagree	Strongly Disagree	Strongly Disagree	Strongly Agree	Strongly Agree
Agree	Agree	Agree	Agree	Strongly Disagree			Agree	Agree	Strongly Disagree	Agree	Strongly Disagree	Strongly Disagree	Strongly Disagree	Strongly Disagree	Strongly Disagree	Strongly Disagree	Agree		Strongly Disagree	Strongly Disagree	Strongly Disagree
Agree		Disagree	Strongly Agree	Agree	Agree	Strongly Agree	Strongly Agree	Strongly Disagree	Disagree	Agree	Strongly Disagree	Agree	Strongly Disagree	Strongly Agree		Disagree	Strongly Disagree	Agree	Strongly Agree	Strongly Agree	Disagree	Disagree
.n	Agree	Agree	Agree	Disagree		Disagree	Agree	Agree	Disagree			Disagree	Disagree	Disagree	Disagree	Disagree	Agree	Disagree		Disagree
.n	Strongly Agree	Agree	Strongly Agree	Strongly Disagree	Strongly Agree	Strongly Disagree	Strongly Agree	Strongly Agree	Strongly Disagree	Strongly Agree	Strongly Disagree	Strongly Disagree	Strongly Disagree	Strongly Disagree	Strongly Disagree	Strongly Disagree	Agree			Strongly Disagree	Disagree
Agree	Disagree	Disagree	Agree	Strongly Agree	Agree	Agree	Disagree	Disagree	Disagree	Disagree	Strongly Disagree	Agree	Strongly Disagree	Strongly Agree	Agree	Agree	Agree	Disagree	Disagree	Disagree	Strongly Disagree	Strongly Disagree
Agree	Agree	Strongly Agree	Strongly Agree	Strongly Disagree	Agree	Strongly Disagree	Strongly Agree	Strongly Agree		Strongly Agree	Strongly Disagree	Strongly Disagree	Strongly Disagree	Strongly Disagree	Strongly Disagree	Strongly Disagree	Strongly Agree	Disagree	Strongly Disagree	Strongly Disagree		Disagree
.n	Agree	Agree	Agree	Strongly Disagree		Disagree	Agree	Strongly Agree	Strongly Disagree	Agree	Disagree	Strongly Agree	Strongly Disagree		Disagree	Disagree	Agree		Agree	Disagree
.n	Agree	Agree	Agree						Disagree		Disagree	Agree	Disagree	Disagree	Disagree	Disagree		Disagree	Strongly Disagree	Disagree	Disagree	Strongly Disagree
.d	Agree	Agree	Agree	Disagree	Agree	Disagree	Agree	Agree	Disagree		Strongly Disagree	Disagree	Disagree	Disagree	Disagree	Disagree		Disagree	Disagree	Strongly Disagree	Agree	Disagree
Agree	Agree	Agree	Agree	Disagree	Agree	Agree	Disagree	Agree	Disagree	Agree	Disagree	Agree	Disagree	Disagree	Disagree	Disagree	Agree	Disagree	Disagree	Disagree	Disagree	Agree
Disagree	Strongly Agree	Agree	Agree	Disagree		Disagree	Agree		Strongly Disagree	Disagree	Strongly Disagree	Disagree	Strongly Disagree	Disagree	Disagree	Disagree	Agree	Disagree	Strongly Disagree	Strongly Disagree	Disagree	Disagree
.n	Strongly Agree	Agree	Strongly Agree	Strongly Disagree	Agree	Disagree	Agree	Strongly Agree	Strongly Disagree	Agree	Strongly Disagree	Strongly Disagree	Strongly Disagree	Strongly Disagree	Strongly Disagree	Strongly Disagree	Agree	Disagree	Disagree	Strongly Disagree	Strongly Disagree	Strongly Disagree
Strongly Agree	Strongly Agree	Strongly Agree	Strongly Agree	Strongly Disagree	Agree	Disagree	Agree	Agree	Strongly Disagree			Disagree	Disagree	Disagree	Disagree	Disagree	Agree			Disagree	Disagree	Disagree
Agree	Agree	Strongly Agree	Strongly Agree	Strongly Disagree	Agree	Strongly Disagree	Agree	Agree	Strongly Disagree	Agree	Strongly Disagree	Agree	Strongly Disagree	Strongly Disagree	Strongly Disagree	Strongly Disagree	Agree			Strongly Disagree	Disagree	Disagree
Strongly Agree	Strongly Agree	Strongly Agree	Strongly Agree	Strongly Disagree	Strongly Agree		Strongly Agree	Strongly Agree	Strongly Disagree	Strongly Agree	Strongly Disagree	Strongly Disagree	Strongly Disagree	Strongly Disagree	Strongly Disagree	Strongly Disagree				Strongly Disagree	Strongly Disagree	Strongly Disagree
Strongly Agree	Strongly Agree	Strongly Agree	Strongly Agree	Strongly Disagree	Strongly Agree	Strongly Disagree	Strongly Agree	Strongly Agree	Strongly Disagree	Strongly Agree	Strongly Disagree	Strongly Disagree	Strongly Disagree	Strongly Disagree	Strongly Disagree	Strongly Disagree	Strongly Agree		Strongly Disagree	Strongly Agree	Strongly Agree	Disagree
Strongly Agree	Strongly Agree	Disagree	Strongly Agree	Agree	Strongly Agree	Strongly Agree	Disagree	Agree	Strongly Agree	Agree	Strongly Agree	Disagree	Agree	Strongly Agree	Strongly Agree	Agree	Strongly Agree	Disagree	Strongly Agree	Disagree	Strongly Agree	Agree
.n	Agree	Agree	Strongly Agree	Strongly Disagree	Agree	Strongly Disagree	Agree	Agree	Disagree	Disagree	Strongly Disagree	Agree	Strongly Disagree	Strongly Disagree	Strongly Disagree	Strongly Disagree	Agree	Disagree	Disagree	Strongly Disagree	Disagree	Disagree
.n	Agree	Agree	Agree	Strongly Disagree	Agree	Disagree	Agree	Agree		Agree	Disagree					Strongly Disagree	Agree			Strongly Disagree	Strongly Disagree	Disagree
.n	Agree	Agree	Agree	Disagree	Agree		Agree	Agree	Disagree	Agree	Disagree		Strongly Disagree		Strongly Disagree	Disagree	Agree	Agree	Disagree	Strongly Disagree
Agree	Strongly Agree	Strongly Agree	Strongly Agree	Strongly Disagree	Agree	Disagree	Strongly Agree	Strongly Agree	Strongly Disagree	Strongly Agree	Strongly Disagree	Strongly Disagree	Strongly Disagree	Strongly Disagree	Strongly Disagree	Strongly Disagree	Strongly Agree	Strongly Disagree	Strongly Disagree	Strongly Disagree		Strongly Disagree
Strongly Agree	Strongly Agree	Strongly Agree	Strongly Agree	Strongly Disagree	Strongly Agree	Strongly Disagree	Strongly Agree	Strongly Agree	Strongly Disagree	Strongly Agree	Strongly Disagree	Strongly Disagree	Strongly Disagree	Strongly Disagree	Strongly Disagree	Strongly Disagree	Strongly Agree	Strongly Disagree	Strongly Disagree	Strongly Disagree	Strongly Disagree	Strongly Disagree
.d	Strongly Disagree	Strongly Disagree	Strongly Disagree	Agree		Agree	Strongly Disagree	Strongly Disagree		Strongly Disagree	Strongly Disagree	Agree	Agree	Strongly Agree	Agree	Agree	Strongly Disagree	Strongly Agree	Strongly Agree	Agree
Agree	Agree	Agree	Agree	Disagree	Agree	Disagree	Agree	Agree	Strongly Disagree	Agree	Disagree	Disagree	Disagree	Disagree	Disagree	Strongly Disagree	Agree	Disagree	Disagree	Disagree	Disagree	Agree
.n	Agree	Agree	Agree	Agree	Agree	Strongly Disagree	Agree	Agree	Strongly Disagree	Agree	Strongly Disagree	Strongly Disagree	Strongly Disagree	Strongly Disagree	Strongly Disagree	Strongly Disagree	Agree	Strongly Disagree	Strongly Disagree	Strongly Disagree	Agree	Agree
.p
Disagree	Agree	Disagree	Disagree	Disagree	Disagree	Strongly Disagree	Agree	Disagree	Agree	Disagree	Disagree	Disagree	Agree	Agree	Disagree	Disagree	Disagree	Agree	Agree	Disagree	Strongly Disagree	Disagree
Disagree	Disagree	Strongly Disagree	Disagree	Disagree	Agree	Strongly Disagree	Strongly Disagree	Disagree	Disagree	Disagree	Strongly Disagree	Disagree	Disagree	Disagree	Disagree	Disagree	Disagree	Strongly Disagree	Disagree	Disagree	Agree	Disagree
Strongly Agree	Agree	Strongly Agree	Strongly Agree	Strongly Disagree		Disagree	Agree	Strongly Agree	Strongly Disagree	Agree	Strongly Disagree	Strongly Disagree	Strongly Disagree	Strongly Disagree	Strongly Disagree	Strongly Disagree	Agree		Strongly Disagree			Disagree
.d	Strongly Agree	Strongly Agree	Strongly Agree	Disagree		Disagree	Agree	Agree	Strongly Disagree	Strongly Agree	Strongly Disagree	Disagree	Strongly Disagree	Strongly Disagree	Strongly Disagree	Strongly Disagree	Agree			Strongly Disagree	Strongly Disagree	Strongly Disagree
Strongly Agree	Strongly Agree	Strongly Agree	Strongly Agree	Strongly Disagree	Agree	Strongly Disagree	Strongly Agree	Strongly Agree	Strongly Disagree	Strongly Agree	Strongly Disagree	Agree	Strongly Disagree	Strongly Disagree	Strongly Disagree	Strongly Disagree	Strongly Agree	Strongly Disagree	Strongly Disagree	Strongly Disagree	Strongly Disagree	Strongly Disagree
Strongly Agree	Strongly Agree	Strongly Agree	Strongly Agree	Strongly Disagree	Strongly Disagree	Disagree	Strongly Agree	Strongly Agree	Disagree	Strongly Disagree	Strongly Disagree	Strongly Disagree	Strongly Disagree	Strongly Disagree	Disagree	Strongly Disagree	Strongly Agree	Strongly Disagree	Strongly Disagree	Strongly Disagree	Strongly Disagree	Strongly Disagree
Agree	Agree	Agree	Agree	Strongly Disagree	Agree	Disagree	Agree	Agree	Strongly Disagree	Agree	Strongly Disagree	Agree	Disagree	Disagree	Disagree	Disagree	Agree	Disagree		Strongly Disagree	Agree	Disagree
Agree	Strongly Agree	Strongly Agree	Strongly Agree			Agree	Agree	Agree	Strongly Disagree	Strongly Agree	Agree	Strongly Disagree		Strongly Disagree	Strongly Disagree	Strongly Disagree						Agree
Agree	Disagree		Agree	Strongly Disagree		Strongly Disagree	Disagree	Agree	Strongly Disagree	Agree	Disagree	Disagree	Strongly Disagree	Strongly Disagree	Strongly Disagree	Strongly Disagree	Agree			Strongly Disagree	Strongly Disagree	Strongly Disagree
.n	Strongly Agree	Agree	Strongly Agree	Strongly Disagree	Strongly Agree	Agree	Agree	Agree	Strongly Disagree	Agree	Strongly Disagree	Disagree	Disagree	Disagree	Disagree	Disagree	Agree	Strongly Disagree	Strongly Disagree	Disagree	Strongly Disagree	Strongly Disagree
Strongly Agree	Agree	Strongly Agree	Strongly Agree	Strongly Disagree	Strongly Agree	Strongly Disagree	Strongly Agree	Strongly Agree	Strongly Disagree	Agree	Strongly Disagree	Disagree	Strongly Disagree	Strongly Disagree	Strongly Disagree	Strongly Disagree	Agree	Strongly Disagree		Strongly Disagree	Agree	Agree
.n	Agree	Agree	Agree	Strongly Disagree	Agree	Strongly Disagree	Agree	Strongly Agree	Strongly Disagree			Strongly Disagree	Strongly Disagree	Strongly Disagree	Strongly Disagree	Strongly Disagree	Agree			Strongly Agree	Strongly Disagree	Strongly Disagree
.d	Agree	Agree	Agree	Strongly Disagree	Agree	Strongly Disagree	Agree	Agree	Strongly Disagree	Agree		Strongly Disagree	Strongly Disagree	Strongly Disagree	Strongly Disagree	Strongly Disagree		Strongly Disagree		Strongly Disagree	Strongly Disagree	Disagree
Disagree	Agree	Agree	Strongly Agree	Strongly Disagree	Agree	Strongly Disagree	Disagree	Agree	Strongly Disagree	Disagree	Strongly Disagree	Disagree	Strongly Disagree	Strongly Disagree	Strongly Disagree	Strongly Disagree	Agree	Disagree	Strongly Disagree	Strongly Disagree	Strongly Disagree	Strongly Disagree
Agree	Agree	Agree	Agree	Agree	Agree	Agree	Agree	Agree	Agree	Agree	Agree	Disagree	Disagree	Disagree	Agree	Disagree	Agree	Agree	Agree	Agree	Agree	Agree
.n	Disagree	Disagree	Disagree			Disagree	Disagree	Disagree	Strongly Disagree	Strongly Disagree	Disagree	Disagree	Disagree	Strongly Agree	Disagree	Disagree	Agree			Disagree	Strongly Disagree	Strongly Disagree
Agree	Agree	Agree	Strongly Agree	Strongly Disagree	Strongly Agree	Strongly Disagree	Strongly Agree	Agree	Strongly Disagree	Strongly Agree	Strongly Disagree	Strongly Disagree	Strongly Disagree	Strongly Disagree	Strongly Disagree	Strongly Disagree	Agree	Strongly Disagree	Strongly Disagree	Strongly Disagree	Disagree
.d	Strongly Agree	Strongly Agree	Strongly Agree	Strongly Disagree		Strongly Disagree	Strongly Agree	Strongly Agree	Strongly Disagree			Strongly Disagree	Strongly Disagree	Strongly Disagree	Strongly Disagree	Strongly Disagree	Strongly Agree			Strongly Disagree
.d	Agree	Agree	Agree	Strongly Disagree	Agree	Strongly Disagree		Agree	Strongly Disagree		Strongly Disagree	Disagree	Strongly Disagree	Disagree	Strongly Disagree	Strongly Disagree	Agree	Strongly Disagree		Strongly Disagree	Strongly Disagree	Strongly Disagree
Strongly Agree	Strongly Agree	Strongly Agree	Strongly Agree	Strongly Disagree	Strongly Agree	Strongly Disagree	Strongly Agree	Strongly Agree	Strongly Disagree	Strongly Agree	Strongly Disagree	Strongly Disagree	Strongly Disagree	Strongly Disagree	Strongly Disagree	Strongly Disagree	Strongly Agree	Strongly Disagree	Strongly Disagree	Strongly Disagree	Agree	Strongly Agree
Disagree	Agree	Agree	Agree	Disagree	Agree	Agree	Disagree	Disagree	Disagree	Agree	Disagree	Disagree	Disagree	Disagree	Disagree	Disagree	Agree	Disagree	Disagree	Disagree	Agree	Agree
Agree	Agree	Agree	Agree	Strongly Disagree	Agree	Disagree	Agree	Disagree	Agree	Disagree	Agree	Disagree	Strongly Disagree	Strongly Disagree	Strongly Disagree	Strongly Disagree	Strongly Agree				Agree	Agree
.n	Strongly Agree	Strongly Agree	Strongly Agree	Strongly Disagree	Strongly Agree	Disagree		Agree	Strongly Disagree	Agree	Disagree		Strongly Disagree	Strongly Disagree	Strongly Disagree	Strongly Disagree	Agree			Strongly Disagree	Disagree	Disagree
Agree	Strongly Agree	Strongly Agree	Agree	Strongly Agree	Agree				Strongly Disagree	Strongly Agree	Strongly Agree	Strongly Agree	Strongly Agree	Strongly Agree	Strongly Agree	Agree	Strongly Agree	Strongly Agree		Agree	Strongly Agree	Agree
Strongly Agree	Strongly Agree	Strongly Agree	Strongly Agree	Strongly Disagree	Strongly Agree	Strongly Disagree	Strongly Agree	Strongly Agree	Strongly Disagree	Strongly Agree	Strongly Disagree	Strongly Disagree	Strongly Disagree	Strongly Disagree	Strongly Agree	Strongly Disagree	Strongly Agree			Strongly Disagree	Strongly Agree	Strongly Agree
.n	Agree	Agree	Agree	Strongly Disagree	Agree	Disagree	Agree	Agree	Strongly Disagree	Agree	Agree	Agree	Disagree	Disagree	Disagree	Disagree	Disagree			Disagree	Disagree	Strongly Disagree
.n	Agree	Agree	Agree	Strongly Disagree	Strongly Agree	Strongly Disagree	Agree	Agree	Strongly Disagree			Disagree	Strongly Disagree	Strongly Disagree	Strongly Disagree	Strongly Disagree	Strongly Agree	Disagree	Strongly Disagree	Strongly Disagree	Agree
Agree	Agree	Agree	Agree	Strongly Disagree	Agree	Strongly Disagree	Strongly Agree	Agree	Strongly Disagree	Agree	Strongly Disagree	Strongly Disagree	Strongly Disagree	Strongly Disagree	Strongly Disagree	Strongly Disagree	Agree	Agree	Strongly Disagree	Strongly Disagree		Strongly Agree
Agree	Agree	Agree	Agree	Disagree	Agree	Agree	Disagree	Disagree	Strongly Agree	Agree	Agree	Agree	Disagree	Disagree	Agree	Disagree	Agree	Disagree	Agree	Strongly Agree	Disagree	Agree
Strongly Agree	Strongly Agree	Strongly Agree	Strongly Agree	Strongly Disagree	Strongly Agree	Disagree	Strongly Agree	Strongly Agree	Strongly Disagree	Strongly Agree	Strongly Disagree	Disagree	Strongly Disagree	Strongly Disagree	Strongly Disagree	Strongly Disagree	Strongly Agree	Disagree	Strongly Disagree	Strongly Disagree	Agree	Agree
.n	Agree		Agree						Strongly Disagree			Disagree	Disagree	Disagree	Disagree	Disagree	Agree	Disagree	Disagree	Strongly Disagree
.d	Disagree	Disagree	Disagree	Strongly Disagree	Strongly Disagree	Disagree	Disagree	Strongly Disagree	Agree		Disagree	Strongly Disagree			Disagree	Disagree	Strongly Disagree		Strongly Disagree	Disagree	Strongly Disagree	Strongly Disagree
.d	Agree	Agree	Agree	Disagree	Agree	Disagree	Disagree	Agree	Strongly Disagree		Strongly Disagree	Strongly Disagree	Strongly Disagree	Strongly Disagree	Strongly Disagree	Strongly Disagree	Agree			Strongly Disagree
Agree	Strongly Agree	Strongly Agree	Strongly Agree	Agree	Agree	Strongly Agree	Strongly Agree	Agree	Agree	Strongly Agree	Agree	Agree	Strongly Agree	Strongly Agree	Strongly Agree	Agree	Strongly Agree	Strongly Agree	Strongly Agree	Agree	Agree	Strongly Agree
Strongly Agree	Strongly Agree	Strongly Agree	Strongly Agree	Strongly Disagree		Strongly Disagree	Strongly Disagree	Strongly Agree	Strongly Disagree	Strongly Agree		Strongly Disagree	Strongly Disagree	Strongly Disagree	Strongly Disagree	Strongly Disagree	Strongly Agree	Strongly Disagree	Strongly Disagree	Strongly Disagree		Strongly Disagree
.n
Strongly Disagree		Disagree	Agree	Disagree	Disagree		Disagree		Strongly Disagree	Agree	Disagree		Strongly Disagree	Disagree	Disagree	Disagree	Disagree	Disagree	Disagree		Strongly Disagree	Strongly Disagree
.n	Agree	Agree	Agree	Disagree	Agree	Disagree	Agree	Agree	Disagree	Agree	Disagree	Disagree	Disagree	Disagree	Disagree	Disagree			Disagree	Strongly Disagree	Disagree	Disagree
Agree	Agree	Disagree	Disagree	Agree	Strongly Agree	Strongly Agree	Agree	Disagree	Disagree	Strongly Agree	Strongly Agree	Strongly Agree	Strongly Agree	Agree	Strongly Agree	Agree	Strongly Agree	Strongly Agree	Agree	Agree	Strongly Agree	Agree
.n	Agree	Agree	Agree	Strongly Disagree	Disagree	Disagree	Disagree	Agree	Strongly Disagree	Strongly Agree	Strongly Disagree	Agree	Strongly Disagree	Strongly Disagree	Strongly Disagree	Strongly Disagree	Agree	Disagree	Strongly Disagree	Strongly Disagree		Disagree
Agree	Agree	Agree	Agree	Strongly Disagree	Agree	Agree	Strongly Agree	Agree	Disagree	Agree	Agree	Agree	Disagree	Disagree	Disagree	Disagree	Agree	Disagree	Disagree	Disagree	Disagree	Disagree
Agree	Disagree	Strongly Disagree	Strongly Agree	Strongly Disagree	Agree	Strongly Disagree	Agree	Agree	Strongly Disagree	Agree	Disagree	Disagree	Strongly Disagree	Disagree	Strongly Disagree	Strongly Disagree	Agree			Strongly Disagree	Strongly Disagree	Strongly Disagree
Strongly Disagree	Strongly Agree	Agree	Strongly Agree	Strongly Disagree			Strongly Disagree		Disagree	Disagree	Agree		Agree	Strongly Agree	Strongly Disagree	Strongly Disagree	Strongly Disagree	Disagree	Agree	Strongly Agree	Disagree	Disagree
Disagree	Disagree	Agree	Disagree	Agree	Strongly Disagree	Strongly Agree	Strongly Disagree	Strongly Disagree		Agree	Agree	Agree	Agree	Agree	Agree	Agree	Strongly Disagree	Agree	Agree	Agree	Strongly Disagree	Strongly Disagree
Agree	Agree	Disagree	Disagree	Disagree	Disagree	Disagree	Agree	Agree	Disagree	Agree	Disagree	Disagree	Disagree	Disagree	Disagree	Disagree	Agree	Disagree	Disagree		Disagree	Disagree
Agree	Agree	Agree	Agree	Strongly Disagree	Agree	Agree	Agree	Agree	Strongly Disagree	Agree	Disagree	Agree	Strongly Disagree	Disagree	Disagree	Disagree	Agree	Strongly Agree	Disagree	Strongly Disagree	Strongly Disagree	Strongly Disagree
Disagree	Agree	Agree	Agree	Strongly Disagree	Agree	Strongly Disagree	Agree	Agree	Strongly Disagree	Agree	Strongly Disagree	Strongly Disagree	Strongly Disagree	Strongly Disagree	Strongly Disagree	Strongly Disagree				Strongly Agree	Disagree	Disagree
Strongly Agree	Strongly Agree	Strongly Agree	Strongly Agree	Strongly Disagree	Strongly Agree	Strongly Disagree	Strongly Agree	Strongly Agree	Strongly Disagree	Strongly Agree	Strongly Disagree	Agree	Strongly Disagree	Strongly Disagree	Strongly Disagree	Strongly Disagree	Strongly Agree	Disagree	Strongly Disagree	Strongly Disagree	Agree	Disagree
.d	Agree	Strongly Agree	Strongly Agree	Strongly Disagree		Strongly Disagree	Agree	Strongly Agree	Strongly Disagree	Strongly Agree	Strongly Disagree	Strongly Disagree	Strongly Disagree	Strongly Disagree	Strongly Disagree	Strongly Disagree	Agree			Strongly Disagree
Agree	Strongly Agree	Strongly Agree	Strongly Agree	Strongly Disagree	Strongly Agree	Agree	Strongly Agree	Strongly Agree	Strongly Disagree	Agree	Strongly Disagree	Strongly Disagree	Strongly Disagree	Strongly Disagree	Strongly Disagree	Strongly Disagree	Strongly Agree	Strongly Disagree	Strongly Disagree	Strongly Disagree	Disagree	Strongly Agree
.n	Agree	Agree	Agree	Strongly Disagree	Agree	Disagree	Agree	Agree		Strongly Agree	Strongly Disagree	Strongly Disagree	Strongly Disagree	Strongly Disagree	Strongly Disagree	Strongly Disagree	Agree	Disagree	Disagree	Strongly Disagree
Agree		Agree	Agree	Agree	Agree							Agree	Agree	Agree	Disagree	Disagree	Agree	Agree	Agree	Agree	Agree	Agree
.n	Agree	Strongly Agree	Strongly Agree	Strongly Disagree	Strongly Agree	Strongly Disagree	Strongly Agree	Strongly Agree	Strongly Disagree	Strongly Agree	Strongly Disagree	Strongly Disagree	Strongly Disagree	Strongly Disagree	Strongly Disagree	Strongly Disagree	Strongly Agree	Disagree		Strongly Agree
.d	Agree	Agree	Strongly Agree	Strongly Disagree		Strongly Disagree	Strongly Agree	Agree	Strongly Disagree	Strongly Agree	Strongly Disagree	Strongly Agree	Disagree	Strongly Disagree	Strongly Disagree	Strongly Disagree	Strongly Agree	Disagree	Strongly Disagree	Strongly Disagree	Strongly Agree
.n	Agree	Agree	Agree	Disagree	Disagree	Disagree	Agree	Agree		Agree	Disagree	Disagree	Strongly Disagree	Strongly Disagree	Strongly Disagree	Disagree				Disagree
Disagree	Agree	Agree	Agree	Strongly Disagree	Agree	Strongly Disagree	Strongly Disagree	Disagree	Strongly Disagree	Agree	Strongly Disagree	Strongly Disagree	Strongly Disagree	Disagree	Strongly Disagree	Strongly Disagree	Agree	Strongly Disagree	Strongly Disagree	Disagree	Strongly Disagree	Strongly Disagree
Strongly Agree	Agree	Strongly Agree	Strongly Agree					Agree	Strongly Disagree	Agree	Strongly Disagree			Strongly Disagree	Strongly Disagree	Strongly Disagree	Strongly Agree			Strongly Disagree
.n	Strongly Agree	Strongly Agree	Strongly Agree	Strongly Disagree	Strongly Agree	Strongly Disagree	Strongly Agree	Strongly Agree	Strongly Disagree	Strongly Agree		Agree	Strongly Disagree	Strongly Disagree	Strongly Disagree	Strongly Disagree				Strongly Disagree
.n	Strongly Agree	Strongly Agree	Strongly Agree	Strongly Disagree			Strongly Agree	Strongly Agree									Strongly Agree
Strongly Agree	Agree	Agree	Strongly Agree	Agree	Strongly Agree	Strongly Agree	Agree	Agree	Strongly Agree	Agree	Strongly Agree	Agree	Agree	Strongly Agree	Agree	Strongly Agree	Strongly Agree	Agree	Strongly Agree	Strongly Agree	Strongly Agree	Agree
Agree
Agree	Strongly Agree	Agree	Strongly Agree	Strongly Disagree	Strongly Agree	Strongly Disagree	Agree	Agree	Strongly Disagree	Disagree	Disagree	Disagree	Strongly Disagree	Strongly Disagree	Agree	Strongly Disagree	Agree	Disagree	Strongly Disagree	Strongly Disagree	Strongly Disagree	Disagree
Disagree	Agree	Agree	Agree	Strongly Disagree	Agree	Strongly Disagree	Agree	Agree	Strongly Disagree			Strongly Disagree	Strongly Disagree	Strongly Disagree	Strongly Disagree	Strongly Disagree				Strongly Disagree	Strongly Disagree	Strongly Disagree
.d		Agree	Strongly Agree	Strongly Disagree	Strongly Disagree	Strongly Disagree	Agree	Strongly Agree	Strongly Disagree	Agree	Strongly Disagree	Disagree	Strongly Disagree	Strongly Disagree	Strongly Disagree	Strongly Disagree	Agree	Disagree	Strongly Disagree	Strongly Disagree		Agree
Disagree	Disagree	Disagree	Disagree	Disagree	Disagree	Disagree	Disagree	Disagree	Strongly Disagree	Agree	Strongly Disagree	Agree	Disagree	Disagree	Agree	Disagree				Disagree	Agree	Disagree
Disagree	Strongly Disagree	Strongly Disagree	Strongly Disagree	Strongly Disagree	Agree	Disagree	Disagree	Disagree	Strongly Disagree	Disagree	Strongly Agree	Strongly Agree	Strongly Disagree	Strongly Disagree	Disagree	Strongly Agree	Agree	Disagree	Strongly Disagree	Strongly Agree	Strongly Agree	Strongly Agree
Disagree	Disagree	Strongly Agree	Agree	Agree	Strongly Agree	Agree	Disagree	Strongly Agree	Agree	Agree	Disagree	Strongly Agree	Strongly Agree	Strongly Agree	Strongly Agree	Disagree	Agree	Disagree	Disagree	Agree	Strongly Agree	Strongly Agree
Strongly Disagree	Strongly Disagree	Strongly Disagree	Strongly Disagree	Strongly Agree	Strongly Disagree	Strongly Agree	Disagree	Disagree	Agree	Agree	Agree	Strongly Agree	Strongly Agree	Strongly Agree	Strongly Agree	Strongly Agree	Strongly Disagree	Disagree	Agree	Strongly Agree	Strongly Disagree	Strongly Disagree
Agree		Disagree	Agree	Disagree	Agree	Agree	Disagree	Disagree	Disagree	Disagree	Agree	Agree	Disagree	Disagree	Disagree	Disagree	Agree	Disagree	Disagree	Disagree	Agree	Agree
Agree	Strongly Agree	Strongly Agree	Strongly Agree	Strongly Disagree	Strongly Disagree	Strongly Disagree	Strongly Agree	Strongly Agree	Strongly Disagree	Strongly Agree	Disagree	Disagree	Disagree	Strongly Disagree	Strongly Disagree	Strongly Disagree	Strongly Agree	Strongly Disagree	Strongly Disagree	Strongly Disagree	Agree
.n	Disagree	Agree	Strongly Agree	Strongly Disagree	Strongly Agree	Disagree	Disagree	Agree	Strongly Disagree	Strongly Disagree	Disagree	Strongly Agree	Disagree	Disagree	Disagree	Disagree				Disagree	Disagree	Disagree
.n	Agree	Disagree					Agree	Agree	Disagree			Disagree	Disagree	Strongly Disagree	Disagree	Strongly Disagree	Agree	Strongly Disagree	Strongly Disagree		Disagree	Disagree
Strongly Agree	Strongly Agree	Strongly Agree	Strongly Agree	Strongly Disagree	Strongly Agree	Disagree	Agree	Strongly Agree	Disagree	Agree	Strongly Disagree	Strongly Disagree	Disagree	Disagree	Disagree	Disagree	Strongly Agree	Strongly Agree	Strongly Disagree	Strongly Disagree	Disagree	Agree
Agree	Agree	Agree	Agree	Disagree	Agree			Agree	Strongly Disagree	Agree	Disagree	Disagree		Disagree	Disagree		Agree	Disagree
Strongly Disagree	Agree	Disagree	Disagree	Disagree	Disagree	Agree	Disagree	Strongly Disagree	Strongly Disagree	Disagree	Agree	Strongly Disagree	Disagree	Disagree	Disagree	Disagree	Disagree	Disagree	Agree	Disagree	Strongly Disagree	Strongly Disagree
Agree	Agree	Strongly Agree	Strongly Agree	Strongly Disagree	Agree	Strongly Disagree	Agree	Strongly Agree	Strongly Disagree	Strongly Agree	Strongly Disagree	Disagree	Strongly Disagree	Strongly Disagree	Strongly Disagree	Strongly Disagree	Agree	Disagree	Strongly Disagree	Strongly Disagree	Strongly Disagree	Agree
.n			Agree	Disagree	Agree	Disagree	Agree	Agree	Strongly Disagree	Agree	Disagree				Strongly Disagree	Strongly Disagree				Disagree	Agree	Agree
.n	Agree	Agree	Strongly Agree	Strongly Disagree	Strongly Disagree	Disagree	Agree	Agree	Strongly Disagree				Strongly Disagree	Strongly Disagree	Strongly Disagree	Strongly Disagree	Agree			Strongly Disagree
Agree	Agree	Agree	Agree	Strongly Disagree	Agree	Agree	Agree	Agree	Strongly Disagree	Agree	Strongly Disagree	Disagree	Strongly Disagree	Strongly Disagree	Strongly Disagree	Strongly Disagree	Disagree	Disagree	Disagree	Strongly Disagree
.n		Agree	Agree	Strongly Disagree	Agree	Disagree	Agree	Agree	Strongly Disagree	Agree	Disagree	Strongly Disagree	Strongly Disagree	Strongly Disagree	Strongly Disagree	Strongly Disagree	Agree	Disagree	Disagree	Disagree		Agree
Agree	Agree	Agree	Agree	Strongly Disagree	Agree	Disagree	Agree	Agree	Strongly Disagree	Agree	Strongly Disagree	Disagree	Strongly Disagree	Strongly Disagree	Strongly Disagree	Strongly Disagree	Agree	Disagree	Disagree	Strongly Disagree	Disagree	Disagree
Disagree	Disagree	Disagree	Agree	Disagree	Agree	Disagree	Agree	Agree	Strongly Disagree	Agree	Disagree	Disagree	Strongly Disagree	Agree	Disagree	Disagree	Agree	Disagree			Disagree	Strongly Disagree
Strongly Agree	Strongly Agree	Strongly Agree	Strongly Agree	Disagree	Agree	Strongly Disagree	Strongly Agree	Strongly Agree		Strongly Disagree	Disagree	Strongly Agree	Strongly Disagree	Strongly Disagree	Strongly Disagree	Strongly Disagree	Strongly Agree	Disagree		Strongly Disagree	Agree
Strongly Agree	Strongly Agree	Strongly Agree	Strongly Agree	Strongly Disagree	Strongly Agree	Strongly Disagree	Agree	Strongly Agree	Strongly Disagree	Strongly Agree	Strongly Disagree	Strongly Disagree	Strongly Disagree	Strongly Disagree	Strongly Disagree	Strongly Disagree	Strongly Agree			Strongly Disagree	Strongly Agree
Strongly Agree	Strongly Agree	Strongly Agree	Strongly Agree	Strongly Disagree	Strongly Agree	Strongly Disagree	Strongly Agree	Strongly Agree	Strongly Disagree	Strongly Agree	Strongly Disagree	Strongly Disagree	Strongly Disagree	Strongly Disagree	Strongly Disagree	Strongly Disagree	Strongly Agree	Strongly Disagree	Strongly Disagree	Strongly Disagree		Strongly Agree
Strongly Agree	Strongly Agree	Strongly Agree	Strongly Agree	Strongly Disagree	Agree	Strongly Disagree	Strongly Agree	Strongly Agree	Strongly Disagree	Strongly Agree	Strongly Disagree	Strongly Disagree	Strongly Disagree	Strongly Disagree	Strongly Disagree	Strongly Disagree	Strongly Agree	Strongly Disagree	Strongly Disagree	Strongly Disagree	Strongly Disagree	Strongly Disagree
Disagree	Disagree	Disagree	Agree	Disagree	Disagree	Agree	Disagree	Disagree	Disagree	Agree	Agree	Disagree	Disagree	Disagree	Disagree	Disagree	Agree	Disagree	Disagree	Disagree	Disagree	Disagree
Agree
Agree	Agree	Disagree	Disagree	Agree	Strongly Disagree	Disagree	Disagree	Disagree	Strongly Disagree	Strongly Disagree	Disagree	Agree	Agree	Agree	Agree	Agree	Strongly Agree	Agree				Strongly Disagree
.d	Agree	Agree	Agree	Agree	Agree	Agree	Agree	Agree	Agree	Agree	Agree	Agree	Agree	Agree	Agree	Agree	Agree	Agree	Agree	Agree	Agree	Agree
Disagree	Agree	Agree	Agree	Strongly Disagree	Agree	Agree	Agree	Agree	Strongly Disagree	Agree	Disagree	Agree	Strongly Disagree	Agree	Disagree	Disagree	Agree	Disagree	Disagree	Disagree	Disagree	Agree
Agree	Disagree	Agree	Strongly Disagree	Disagree	Agree	Agree	Disagree	Disagree	Agree	Agree	Disagree	Agree	Strongly Agree	Agree	Agree	Disagree	Disagree	Strongly Disagree	Disagree	Strongly Disagree	Agree	Agree
.n	Strongly Agree	Strongly Agree	Strongly Agree	Strongly Disagree	Strongly Agree	Strongly Disagree	Strongly Agree	Strongly Agree	Strongly Disagree	Strongly Agree	Strongly Disagree	Strongly Disagree	Strongly Disagree	Strongly Disagree	Strongly Disagree	Strongly Disagree				Strongly Agree		Strongly Disagree
Agree	Agree	Agree	Agree	Strongly Disagree	Agree	Disagree	Agree	Agree	Strongly Disagree	Agree	Strongly Disagree	Strongly Disagree	Strongly Disagree	Strongly Disagree	Strongly Disagree	Strongly Disagree	Agree	Disagree	Strongly Disagree	Strongly Disagree	Strongly Disagree	Disagree
Strongly Agree	Strongly Agree	Strongly Agree	Strongly Agree	Strongly Disagree	Strongly Agree	Strongly Disagree	Strongly Agree	Strongly Agree	Strongly Disagree	Strongly Agree	Strongly Disagree	Strongly Disagree	Strongly Disagree	Strongly Disagree	Strongly Disagree	Strongly Disagree	Strongly Agree	Strongly Disagree	Strongly Disagree	Strongly Disagree		Strongly Agree
Agree	Agree	Agree	Agree	Strongly Disagree	Agree	Agree	Disagree	Agree	Disagree	Agree	Disagree	Disagree	Disagree	Disagree	Disagree	Disagree	Disagree	Disagree	Disagree	Disagree	Disagree	Disagree
Strongly Agree	Strongly Agree	Agree	Agree	Agree	Agree	Strongly Disagree	Agree	Agree	Strongly Disagree	Agree	Strongly Disagree	Strongly Disagree	Strongly Disagree	Strongly Disagree	Strongly Disagree	Strongly Disagree	Agree	Agree	Disagree	Strongly Disagree	Agree	Agree
Agree	Agree	Agree	Agree	Strongly Disagree	Agree	Disagree	Agree	Agree	Strongly Disagree	Strongly Agree	Strongly Disagree	Strongly Disagree	Strongly Disagree	Disagree	Disagree	Disagree	Agree	Strongly Disagree	Strongly Disagree	Strongly Disagree	Agree	Agree
.n	Strongly Agree	Strongly Agree	Strongly Agree	Strongly Disagree	Strongly Agree	Strongly Disagree	Strongly Agree	Strongly Agree	Strongly Disagree	Strongly Agree	Strongly Disagree	Strongly Disagree	Strongly Disagree	Strongly Disagree	Strongly Disagree	Strongly Disagree	Strongly Agree			Strongly Disagree
Strongly Agree	Strongly Agree	Strongly Agree	Strongly Agree	Strongly Disagree	Strongly Agree	Strongly Disagree	Strongly Agree	Strongly Agree	Strongly Disagree	Strongly Agree	Strongly Disagree	Strongly Agree	Strongly Disagree	Strongly Disagree	Strongly Disagree	Strongly Disagree	Strongly Agree			Strongly Disagree	Strongly Agree	Strongly Agree
Strongly Agree	Strongly Agree	Strongly Agree	Strongly Agree	Strongly Disagree	Strongly Agree	Disagree	Strongly Agree	Strongly Agree	Strongly Disagree	Strongly Agree	Strongly Disagree	Strongly Disagree	Strongly Disagree	Strongly Disagree	Strongly Disagree	Strongly Disagree	Strongly Agree	Strongly Disagree	Strongly Disagree	Strongly Disagree	Disagree	Disagree
Disagree	Strongly Disagree	Agree	Agree	Disagree	Agree	Agree	Disagree	Agree	Strongly Disagree	Disagree	Disagree	Disagree	Disagree	Disagree	Disagree	Disagree	Agree			Disagree		Strongly Disagree
Agree	Agree	Agree	Agree	Agree	Agree	Agree	Disagree	Disagree	Disagree	Disagree	Disagree	Agree	Agree	Agree	Disagree	Disagree	Agree	Agree	Agree	Agree	Agree	Strongly Agree
Strongly Agree	Strongly Agree	Strongly Agree	Strongly Agree		Agree	Disagree	Strongly Agree	Strongly Agree	Disagree	Strongly Agree	Disagree	Disagree	Strongly Disagree	Strongly Disagree	Strongly Disagree	Strongly Disagree	Agree			Strongly Disagree	Strongly Agree
Agree	Strongly Agree	Strongly Agree	Strongly Agree	Strongly Disagree	Strongly Agree	Strongly Disagree	Strongly Agree	Strongly Agree	Strongly Disagree	Strongly Agree	Strongly Disagree	Strongly Disagree	Strongly Disagree	Strongly Disagree	Strongly Disagree	Strongly Disagree	Strongly Agree			Strongly Disagree	Agree
Agree	Agree	Agree	Agree	Disagree	Disagree	Disagree	Agree	Agree	Disagree	Disagree	Disagree	Disagree	Disagree	Disagree	Disagree	Disagree	Agree	Strongly Disagree	Disagree	Disagree	Agree
Agree	Agree	Agree	Disagree	Agree	Disagree	Agree	Disagree	Agree	Disagree	Strongly Disagree	Strongly Disagree	Agree	Agree	Strongly Agree	Disagree	Strongly Disagree	Disagree	Agree	Disagree	Disagree	Strongly Agree	Disagree
Disagree	Disagree	Disagree	Disagree	Agree		Agree	Disagree	Disagree					Disagree	Agree	Agree	Agree	Disagree	Disagree			Disagree	Strongly Disagree
Strongly Agree	Strongly Agree	Strongly Agree	Strongly Agree	Strongly Disagree	Strongly Agree	Strongly Disagree	Strongly Agree	Strongly Agree	Strongly Disagree	Agree	Disagree	Strongly Disagree	Strongly Disagree	Strongly Disagree	Agree	Strongly Disagree	Strongly Agree		Strongly Disagree	Strongly Disagree	Strongly Agree	Strongly Agree
Agree	Strongly Agree	Strongly Agree	Strongly Agree	Strongly Disagree	Strongly Agree	Strongly Disagree	Agree	Agree	Strongly Disagree	Agree	Strongly Disagree	Agree	Agree	Strongly Disagree	Strongly Disagree	Agree	Agree	Disagree	Disagree	Strongly Disagree	Agree	Agree
.n	Strongly Agree	Strongly Agree	Strongly Agree	Strongly Disagree	Strongly Agree	Strongly Disagree	Strongly Agree	Strongly Agree	Strongly Disagree			Disagree	Strongly Disagree	Strongly Disagree	Strongly Disagree	Strongly Disagree	Strongly Agree	Strongly Disagree	Strongly Disagree	Strongly Disagree
.n	Agree	Agree	Strongly Agree	Strongly Disagree	Strongly Disagree	Strongly Disagree	Agree	Agree	Strongly Disagree		Strongly Disagree		Strongly Disagree	Strongly Disagree	Strongly Disagree	Strongly Disagree	Agree			Strongly Disagree	Strongly Disagree
Agree	Agree	Agree	Agree	Disagree	Agree	Disagree	Agree	Agree	Strongly Disagree	Agree	Disagree	Disagree	Strongly Disagree	Strongly Disagree	Strongly Disagree	Strongly Disagree				Strongly Disagree	Disagree	Disagree
.n		Agree	Agree	Disagree	Agree	Agree	Agree	Agree	Disagree		Disagree	Disagree	Disagree	Disagree	Disagree	Disagree	Agree			Disagree	Disagree	Disagree
Agree	Strongly Agree	Strongly Agree	Agree	Disagree	Strongly Agree	Strongly Disagree	Agree	Agree	Agree	Agree	Agree	Agree	Disagree	Disagree	Disagree	Disagree	Agree	Disagree	Agree	Disagree	Agree	Agree
.d		Agree	Agree	Strongly Disagree				Agree		Agree										Strongly Disagree
.d	Strongly Agree	Strongly Agree	Strongly Agree	Strongly Disagree	Strongly Agree	Strongly Disagree		Strongly Agree	Strongly Disagree		Agree	Disagree	Strongly Disagree	Strongly Disagree	Strongly Disagree	Strongly Disagree	Agree	Strongly Disagree		Strongly Disagree	Strongly Disagree
Strongly Agree	Strongly Agree	Strongly Agree	Strongly Agree	Strongly Disagree	Strongly Agree	Strongly Disagree	Agree	Strongly Agree	Strongly Disagree	Strongly Agree	Strongly Disagree	Strongly Disagree	Strongly Disagree	Strongly Disagree	Strongly Disagree	Strongly Disagree	Strongly Agree	Strongly Disagree		Strongly Disagree	Strongly Disagree	Strongly Disagree
Agree	Agree	Agree	Agree	Strongly Disagree	Agree	Disagree	Agree	Agree	Disagree	Agree	Disagree	Agree	Disagree	Agree	Disagree	Disagree	Agree	Disagree	Disagree	Disagree	Agree	Agree
Strongly Agree	Strongly Agree	Strongly Agree	Strongly Agree	Strongly Disagree	Strongly Agree	Strongly Disagree	Strongly Agree	Strongly Agree	Strongly Disagree		Strongly Disagree		Strongly Disagree	Strongly Disagree	Strongly Disagree	Strongly Disagree	Strongly Agree			Strongly Disagree
Strongly Agree	Strongly Agree	Strongly Agree	Strongly Agree	Strongly Agree	Strongly Agree	Strongly Agree	Strongly Agree	Strongly Agree	Strongly Agree	Strongly Agree	Strongly Agree	Strongly Agree	Strongly Agree	Strongly Agree	Strongly Agree	Strongly Agree	Strongly Agree	Strongly Agree	Strongly Agree	Strongly Agree	Strongly Agree	Strongly Agree
Strongly Agree	Agree	Agree	Agree	Disagree	Agree		Disagree	Agree	Strongly Disagree	Disagree	Disagree	Agree	Disagree	Disagree	Disagree	Disagree	Agree	Strongly Disagree		Disagree	Agree	Agree
Strongly Agree	Strongly Agree	Strongly Agree	Strongly Agree	Strongly Disagree	Strongly Agree	Strongly Disagree	Strongly Agree	Strongly Agree	Strongly Disagree			Strongly Disagree	Strongly Disagree	Strongly Disagree	Strongly Disagree	Strongly Disagree	Strongly Agree			Strongly Agree
Agree	Agree	Agree	Disagree	Disagree	Agree	Strongly Agree	Disagree	Agree	Strongly Agree	Agree	Strongly Agree	Agree	Strongly Agree	Strongly Agree	Strongly Agree	Strongly Agree	Disagree	Disagree	Strongly Agree	Agree	Disagree	Disagree
Disagree	Agree	Agree	Agree	Strongly Disagree	Agree	Strongly Disagree	Strongly Agree	Strongly Agree	Strongly Disagree	Agree	Disagree	Strongly Disagree	Strongly Disagree	Strongly Disagree	Strongly Disagree	Strongly Disagree	Disagree			Strongly Disagree	Strongly Disagree	Strongly Disagree
.n	Strongly Agree	Strongly Agree	Strongly Agree	Strongly Disagree	Strongly Agree	Agree	Strongly Agree	Strongly Agree	Strongly Disagree	Strongly Agree	Strongly Disagree	Strongly Disagree	Strongly Disagree	Strongly Disagree	Strongly Disagree	Strongly Disagree	Agree	Strongly Disagree	Strongly Disagree	Strongly Disagree	Agree
Strongly Agree	Strongly Agree	Strongly Agree	Strongly Agree	Strongly Disagree	Agree	Agree	Strongly Agree	Strongly Agree	Strongly Disagree	Disagree	Strongly Disagree	Strongly Disagree	Strongly Disagree	Strongly Disagree	Strongly Disagree	Strongly Disagree	Agree	Strongly Disagree		Strongly Disagree	Strongly Disagree	Strongly Disagree
.d	Agree	Agree	Agree	Agree	Agree	Agree	Disagree	Agree	Strongly Disagree	Agree	Strongly Disagree	Agree	Strongly Disagree	Strongly Disagree	Disagree	Disagree	Agree	Disagree		Strongly Disagree	Strongly Disagree	Strongly Disagree
.d	Strongly Agree	Strongly Agree	Strongly Agree	Strongly Disagree	Strongly Agree	Strongly Disagree	Agree	Strongly Agree	Strongly Disagree	Agree	Strongly Disagree	Strongly Disagree	Strongly Disagree	Strongly Disagree	Strongly Disagree	Strongly Disagree	Agree	Strongly Disagree	Strongly Disagree	Strongly Disagree	Strongly Disagree	Strongly Disagree
Agree	Agree	Agree	Strongly Agree	Strongly Disagree	Strongly Agree	Disagree	Agree	Strongly Agree	Strongly Disagree	Agree	Strongly Disagree	Disagree	Strongly Disagree	Strongly Disagree	Strongly Disagree	Strongly Disagree	Agree	Strongly Disagree	Strongly Disagree	Strongly Disagree	Agree	Disagree
Agree	Disagree	Agree	Agree	Disagree	Agree	Disagree	Disagree	Agree	Strongly Disagree	Disagree	Disagree	Agree	Disagree	Disagree	Agree	Disagree	Disagree			Strongly Disagree	Disagree	Strongly Disagree
.n	Agree	Agree	Agree	Strongly Disagree	Agree	Disagree	Agree	Disagree	Disagree	Agree	Strongly Disagree	Disagree	Disagree	Disagree	Disagree	Disagree	Agree	Disagree		Strongly Disagree	Disagree	Disagree
.n	Agree	Agree	Agree	Strongly Disagree	Agree	Strongly Disagree	Strongly Disagree	Agree	Strongly Disagree		Strongly Disagree	Strongly Disagree	Strongly Disagree	Strongly Disagree	Strongly Disagree	Strongly Disagree	Agree			Strongly Disagree	Strongly Disagree	Strongly Disagree
Agree	Agree	Agree	Agree	Agree	Agree	Agree	Agree	Agree	Agree	Agree	Agree	Agree	Agree	Agree	Agree	Agree	Agree	Agree	Agree	Agree	Agree	Agree
.n	Agree	Agree	Disagree	Agree	Agree	Agree	Disagree	Agree	Agree	Agree	Agree	Agree	Agree	Agree	Agree	Agree	Agree	Agree	Agree	Agree	Agree	Agree
Strongly Agree	Strongly Agree	Agree	Strongly Agree	Disagree	Disagree	Disagree	Disagree	Agree	Strongly Agree	Agree	Disagree	Disagree	Strongly Disagree	Disagree	Disagree	Disagree	Agree	Agree	Disagree	Strongly Disagree	Agree	Strongly Disagree
Disagree	Agree	Agree	Agree	Disagree	Disagree	Disagree	Disagree	Agree	Disagree	Agree	Disagree	Agree	Disagree	Disagree	Disagree	Disagree	Disagree	Disagree	Disagree	Disagree	Disagree	Disagree
Strongly Agree
Strongly Agree	Agree	Agree	Agree	Strongly Agree	Agree	Disagree	Agree	Strongly Agree	Agree	Agree	Disagree	Agree	Disagree	Agree	Agree	Disagree	Disagree	Agree	Disagree	Agree	Agree	Strongly Agree
Agree	Agree	Agree	Agree	Strongly Agree	Agree	Agree	Agree	Agree	Disagree	Agree	Strongly Disagree	Disagree	Agree	Agree	Strongly Agree	Strongly Agree	Agree	Strongly Disagree	Disagree	Agree	Disagree	Strongly Disagree
.n	Agree	Agree	Strongly Agree	Disagree	Agree	Disagree	Agree	Agree	Strongly Disagree			Disagree	Disagree	Disagree	Disagree	Disagree	Strongly Agree	Strongly Disagree	Disagree	Strongly Disagree
Strongly Disagree	Strongly Disagree	Strongly Disagree	Strongly Disagree	Strongly Disagree	Strongly Disagree	Strongly Agree	Strongly Disagree	Strongly Disagree	Strongly Disagree	Strongly Agree	Strongly Agree	Strongly Disagree	Strongly Disagree	Strongly Agree	Strongly Agree	Strongly Agree	Strongly Agree	Strongly Disagree	Strongly Agree	Strongly Agree	Strongly Disagree	Strongly Disagree
Strongly Agree	Disagree	Agree	Agree	Strongly Disagree	Strongly Agree	Strongly Disagree	Agree	Strongly Agree	Strongly Disagree	Strongly Agree	Agree	Strongly Agree	Strongly Disagree	Disagree	Strongly Disagree	Strongly Disagree	Agree	Disagree	Strongly Disagree	Strongly Disagree		Strongly Disagree
.n	Agree	Agree	Agree	Agree	Agree	Disagree	Agree	Agree	Strongly Disagree	Agree	Disagree	Disagree	Strongly Disagree	Strongly Disagree	Strongly Disagree	Strongly Disagree	Agree	Disagree		Strongly Disagree	Disagree	Disagree
Agree	Agree	Agree	Agree	Strongly Disagree	Agree	Strongly Disagree	Disagree	Agree	Strongly Disagree	Disagree	Strongly Disagree	Agree	Disagree	Disagree	Strongly Disagree	Disagree	Agree			Strongly Disagree	Strongly Disagree
.n
Agree	Strongly Agree	Strongly Agree	Strongly Agree	Strongly Disagree	Agree	Disagree	Agree	Strongly Agree	Strongly Disagree	Strongly Agree	Strongly Disagree	Disagree	Strongly Disagree	Strongly Disagree	Strongly Disagree	Strongly Disagree	Strongly Agree	Disagree	Strongly Disagree	Disagree	Strongly Agree	Agree
.d	Disagree	Agree	Disagree	Agree	Disagree				Agree	Disagree	Agree	Strongly Agree	Agree	Agree	Agree	Agree	Agree			Disagree
Strongly Agree	Agree	Agree	Agree	Strongly Disagree	Agree	Disagree	Agree	Agree	Strongly Disagree	Agree	Strongly Disagree	Agree	Disagree	Disagree	Disagree	Disagree		Disagree	Disagree	Disagree	Agree	Agree
.d
.d		Agree	Agree	Disagree	Agree			Agree	Strongly Disagree	Strongly Disagree	Strongly Agree	Agree				Disagree	Agree			Disagree	Disagree	Disagree
Strongly Agree	Strongly Agree	Strongly Agree	Strongly Agree	Strongly Disagree		Strongly Disagree	Strongly Agree	Strongly Agree	Strongly Disagree		Strongly Disagree	Strongly Disagree	Strongly Disagree	Strongly Disagree	Strongly Disagree	Strongly Disagree				Strongly Disagree	Strongly Agree	Strongly Agree
Strongly Agree	Disagree	Disagree	Disagree	Agree	Disagree	Agree		Agree	Disagree	Agree	Agree		Agree	Agree	Disagree	Disagree	Agree	Agree	Agree	Agree	Disagree	Disagree
Disagree	Strongly Agree	Strongly Agree	Strongly Agree	Strongly Disagree	Strongly Agree	Strongly Disagree	Disagree	Strongly Agree	Strongly Disagree	Strongly Agree	Strongly Disagree		Strongly Disagree	Strongly Disagree	Strongly Disagree	Strongly Disagree	Disagree	Disagree	Strongly Disagree	Strongly Disagree	Disagree
Strongly Agree	Strongly Agree	Strongly Agree	Strongly Agree	Strongly Disagree	Strongly Agree	Strongly Disagree	Strongly Agree	Strongly Agree	Strongly Disagree	Strongly Agree	Strongly Disagree	Strongly Disagree	Strongly Disagree	Strongly Disagree	Strongly Disagree	Strongly Disagree	Strongly Agree		Strongly Disagree	Strongly Disagree	Strongly Agree	Strongly Agree
.d	Disagree	Agree	Disagree		Disagree				Agree	Agree	Disagree			Agree	Strongly Disagree	Strongly Disagree	Disagree	Disagree	Strongly Disagree	Agree
Strongly Disagree		Strongly Agree			Strongly Agree	Strongly Agree		Strongly Disagree	Strongly Disagree	Strongly Agree		Strongly Disagree	Strongly Disagree	Strongly Agree	Strongly Disagree	Agree				Disagree	Strongly Agree	Strongly Disagree
Strongly Agree	Strongly Agree	Strongly Agree	Strongly Agree	Strongly Disagree	Strongly Agree	Strongly Disagree	Strongly Agree	Strongly Agree	Strongly Disagree	Strongly Agree	Strongly Disagree	Strongly Disagree	Strongly Disagree	Strongly Disagree	Strongly Disagree	Strongly Disagree	Strongly Agree			Strongly Disagree	Strongly Disagree
.n	Agree	Disagree	Agree	Strongly Disagree	Agree	Disagree	Strongly Disagree	Agree		Agree	Strongly Disagree	Strongly Disagree	Strongly Disagree	Strongly Disagree	Strongly Disagree	Strongly Disagree	Agree				Disagree
Strongly Agree	Agree		Agree	Disagree	Disagree	Agree	Agree	Disagree	Strongly Disagree	Strongly Disagree	Strongly Disagree	Disagree	Disagree	Strongly Disagree	Strongly Disagree	Strongly Disagree	Strongly Disagree	Strongly Disagree	Strongly Disagree	Agree	Disagree	Agree
Agree	Agree	Agree	Agree	Strongly Agree	Agree	Agree	Strongly Agree	Strongly Agree	Agree	Agree	Strongly Agree	Agree	Strongly Agree	Agree	Strongly Agree	Agree	Agree	Agree	Agree	Strongly Agree	Agree	Agree
Agree	Strongly Disagree	Strongly Disagree	Agree	Disagree	Strongly Agree	Agree	Agree	Strongly Disagree	Disagree	Agree	Strongly Agree	Strongly Agree	Strongly Disagree	Agree	Strongly Agree	Strongly Agree	Agree			Disagree	Agree	Strongly Disagree
Agree	Disagree	Disagree	Agree	Disagree	Strongly Agree	Disagree	Agree	Agree	Disagree	Agree	Strongly Disagree	Disagree	Disagree	Disagree	Disagree	Disagree	Agree	Disagree	Disagree	Agree	Agree	Agree
Agree	Disagree	Disagree	Agree	Disagree	Agree	Disagree	Disagree	Disagree	Disagree	Disagree	Strongly Disagree	Agree	Disagree	Disagree	Disagree	Agree	Disagree	Disagree	Agree	Disagree	Disagree	Disagree
Strongly Agree	Disagree		Strongly Agree	Strongly Disagree	Disagree	Agree	Agree	Agree	Disagree	Strongly Agree	Strongly Disagree	Agree	Strongly Disagree	Strongly Disagree		Disagree	Agree	Strongly Disagree	Strongly Disagree	Strongly Disagree	Disagree	Agree
Agree	Agree	Disagree	Disagree	Agree	Agree	Disagree	Agree	Agree	Agree	Disagree	Agree	Agree	Disagree	Disagree	Disagree	Agree	Disagree	Strongly Disagree	Agree	Agree	Agree	Agree
Agree	Strongly Agree	Strongly Agree	Strongly Agree	Strongly Disagree	Strongly Agree	Strongly Disagree	Strongly Agree	Strongly Agree	Strongly Disagree	Strongly Agree	Strongly Disagree	Strongly Disagree	Strongly Disagree	Strongly Disagree	Strongly Disagree	Strongly Disagree	Strongly Agree	Disagree	Strongly Disagree	Strongly Disagree	Strongly Disagree	Disagree
Agree	Agree	Agree	Agree	Disagree	Agree	Disagree	Agree	Agree	Disagree	Disagree	Disagree	Disagree	Disagree	Disagree	Disagree	Disagree	Agree	Disagree	Disagree	Disagree	Disagree	Disagree
Strongly Agree	Strongly Agree	Strongly Agree	Strongly Agree	Strongly Disagree	Strongly Agree	Disagree	Strongly Agree	Strongly Agree	Strongly Disagree	Agree	Disagree	Strongly Disagree	Strongly Disagree	Strongly Disagree	Strongly Disagree	Strongly Disagree	Strongly Agree		Disagree	Strongly Disagree
.n	Disagree		Strongly Disagree	Disagree	Agree	Agree	Disagree	Agree	Disagree	Agree	Agree	Agree	Agree	Strongly Agree	Disagree	Disagree	Agree	Strongly Disagree	Agree	Agree	Strongly Agree	Disagree
Disagree	Agree	Agree	Agree	Disagree	Agree	Disagree			Disagree	Agree	Disagree	Disagree	Disagree	Disagree	Disagree	Disagree				Disagree	Disagree	Disagree
Strongly Agree	Strongly Agree	Strongly Agree	Strongly Agree	Strongly Agree	Strongly Agree	Strongly Agree	Strongly Agree	Strongly Agree	Strongly Agree	Strongly Agree	Strongly Agree	Strongly Agree	Strongly Agree	Strongly Agree	Strongly Agree	Strongly Agree	Strongly Agree	Strongly Agree	Strongly Agree	Strongly Agree	Strongly Agree	Strongly Agree
Agree	Agree	Agree	Agree	Disagree	Disagree	Disagree	Agree	Agree	Disagree	Agree	Agree	Agree	Strongly Disagree	Disagree	Disagree	Disagree	Disagree	Disagree	Disagree		Disagree	Disagree
Disagree						Agree	Disagree		Disagree	Agree	Disagree	Agree			Agree	Agree					Disagree	Disagree
Agree	Agree	Agree	Agree	Strongly Disagree	Strongly Agree	Strongly Agree	Strongly Agree	Strongly Agree	Strongly Agree	Strongly Agree	Strongly Agree	Strongly Agree	Strongly Agree	Strongly Agree	Strongly Agree	Strongly Agree	Strongly Agree	Strongly Agree	Strongly Agree	Strongly Agree	Agree	Agree
.d	Disagree		Agree		Disagree	Strongly Disagree	Disagree		Disagree	Disagree	Disagree	Disagree	Disagree	Disagree	Disagree	Disagree	Agree			Disagree	Disagree	Disagree
Agree	Strongly Agree	Strongly Agree	Strongly Agree	Strongly Agree	Strongly Agree	Strongly Disagree	Strongly Disagree	Agree	Strongly Disagree	Agree	Agree	Disagree	Disagree	Disagree	Disagree	Disagree	Strongly Agree	Agree	Strongly Disagree	Strongly Disagree	Agree	Agree
.n	Strongly Agree	Strongly Agree	Strongly Agree	Strongly Disagree	Agree	Strongly Disagree	Agree	Agree	Strongly Disagree	Agree	Strongly Disagree	Strongly Disagree	Strongly Disagree	Strongly Disagree	Strongly Disagree	Strongly Disagree	Agree	Disagree		Strongly Disagree	Strongly Disagree	Strongly Disagree
.d	Agree	Agree	Strongly Agree	Strongly Disagree	Agree	Disagree	Disagree	Agree	Strongly Disagree	Agree	Strongly Disagree	Strongly Disagree	Strongly Disagree	Strongly Disagree	Strongly Disagree	Strongly Disagree	Agree	Disagree	Disagree	Strongly Disagree	Strongly Disagree	Strongly Disagree
Agree	Agree	Agree	Agree	Strongly Disagree	Agree	Disagree	Strongly Agree	Agree	Strongly Disagree	Agree	Strongly Disagree	Strongly Disagree	Strongly Disagree	Strongly Disagree	Strongly Disagree	Strongly Disagree	Agree	Strongly Disagree	Strongly Disagree	Strongly Disagree		Agree
Agree	Disagree	Agree	Agree	Agree	Agree	Disagree	Agree	Disagree	Disagree	Agree	Disagree		Agree	Agree	Agree	Agree	Disagree	Disagree		Agree	Agree	Disagree
.d			Agree	Disagree	Agree	Disagree	Agree	Agree	Strongly Disagree	Disagree	Agree	Disagree	Disagree	Disagree	Disagree	Disagree				Disagree	Disagree	Disagree
Disagree	Disagree	Agree	Agree	Strongly Agree	Agree	Strongly Agree	Disagree	Disagree	Agree	Disagree	Disagree	Strongly Agree	Strongly Agree	Agree	Strongly Agree	Strongly Agree	Disagree	Agree	Strongly Agree	Disagree	Disagree	Disagree
Strongly Agree	Strongly Disagree	Strongly Disagree	Strongly Disagree	Strongly Disagree	Strongly Disagree	Strongly Disagree	Strongly Disagree	Strongly Disagree	Strongly Disagree	Strongly Disagree	Strongly Disagree	Strongly Disagree	Strongly Disagree	Strongly Disagree	Strongly Disagree	Strongly Disagree	Strongly Disagree	Strongly Disagree	Strongly Disagree	Strongly Disagree	Strongly Disagree	Strongly Disagree
.n			Agree	Strongly Disagree	Agree	Strongly Disagree		Strongly Agree	Strongly Disagree	Strongly Agree	Strongly Disagree			Strongly Disagree	Strongly Disagree	Strongly Disagree				Strongly Disagree	Agree
.d	Strongly Agree	Disagree			Agree	Agree	Agree		Strongly Disagree		Strongly Agree	Strongly Agree	Disagree		Strongly Disagree	Disagree		Disagree		Agree	Agree	Disagree
Agree	Agree	Agree	Agree	Strongly Disagree	Agree	Strongly Agree	Agree	Agree	Strongly Disagree			Agree	Strongly Disagree	Strongly Disagree	Strongly Disagree	Strongly Disagree	Agree	Disagree	Disagree	Strongly Disagree	Agree	Strongly Disagree
Strongly Agree	Strongly Disagree	Disagree	Strongly Agree	Strongly Agree	Strongly Agree	Strongly Agree	Agree	Strongly Agree	Disagree	Strongly Disagree	Strongly Agree	Strongly Agree	Strongly Agree	Strongly Agree	Strongly Agree	Strongly Agree	Disagree	Agree	Strongly Disagree	Strongly Disagree	Strongly Disagree	Strongly Disagree
.d	Agree	Agree	Agree	Strongly Disagree	Agree	Disagree	Agree	Agree	Strongly Disagree	Agree	Strongly Disagree	Disagree	Disagree	Strongly Disagree	Strongly Disagree	Strongly Disagree	Agree			Strongly Disagree
Strongly Agree	Strongly Agree	Strongly Agree	Strongly Agree	Strongly Disagree	Strongly Agree		Agree	Strongly Agree	Strongly Disagree	Strongly Agree	Strongly Agree	Strongly Disagree				Strongly Disagree	Strongly Agree	Disagree	Strongly Disagree	Strongly Disagree	Strongly Agree
.d	Strongly Agree	Strongly Agree	Strongly Agree	Strongly Disagree	Strongly Agree	Strongly Agree	Strongly Agree	Strongly Agree	Strongly Disagree	Strongly Agree	Strongly Disagree	Strongly Disagree	Strongly Disagree	Strongly Disagree	Strongly Disagree	Strongly Disagree	Strongly Agree	Disagree	Strongly Disagree	Strongly Disagree	Strongly Disagree	Strongly Disagree
Disagree	Strongly Agree	Strongly Agree	Strongly Agree	Strongly Disagree	Strongly Agree	Strongly Disagree	Strongly Agree	Strongly Agree	Strongly Disagree			Strongly Disagree	Strongly Disagree	Strongly Disagree	Strongly Disagree	Strongly Disagree	Strongly Agree	Strongly Disagree	Strongly Disagree	Strongly Disagree
Disagree	Strongly Agree	Strongly Agree	Strongly Agree	Strongly Disagree	Agree	Strongly Disagree	Agree	Agree	Strongly Disagree	Agree	Strongly Disagree	Strongly Disagree	Strongly Disagree	Strongly Disagree	Strongly Disagree	Strongly Disagree	Agree	Disagree		Disagree	Disagree	Disagree
Strongly Agree	Strongly Agree	Strongly Agree	Strongly Agree	Strongly Disagree	Strongly Agree	Strongly Disagree	Strongly Agree	Strongly Agree	Strongly Disagree	Strongly Agree	Strongly Disagree	Strongly Disagree	Strongly Disagree	Strongly Disagree	Strongly Disagree	Strongly Disagree	Strongly Agree	Strongly Disagree	Strongly Disagree	Strongly Disagree	Strongly Agree	Strongly Agree
Strongly Agree	Agree	Agree	Agree	Agree	Agree	Agree	Agree	Agree	Agree	Agree	Agree	Agree	Agree	Agree	Agree	Agree	Agree	Agree	Agree	Agree	Agree	Agree
Agree	Agree	Agree	Agree	Disagree	Agree	Strongly Disagree	Agree	Agree	Disagree	Agree	Disagree	Disagree		Disagree	Disagree	Disagree	Agree		Strongly Disagree	Strongly Disagree
Disagree	Agree	Agree	Agree	Strongly Disagree	Agree	Strongly Disagree	Disagree	Agree	Strongly Disagree	Strongly Disagree	Strongly Disagree	Strongly Disagree	Strongly Disagree	Strongly Disagree	Strongly Disagree	Strongly Disagree	Agree	Strongly Disagree	Strongly Disagree	Strongly Disagree	Strongly Disagree	Agree
Agree	Agree	Agree	Agree	Agree	Agree	Disagree	Agree	Agree	Agree	Agree	Agree	Agree	Disagree	Disagree	Disagree	Disagree	Agree	Agree	Disagree	Disagree	Agree
Agree	Strongly Disagree	Strongly Disagree	Agree	Agree	Agree	Agree	Strongly Disagree	Strongly Disagree	Strongly Disagree	Strongly Disagree	Strongly Agree	Strongly Disagree	Strongly Disagree	Strongly Disagree	Strongly Disagree	Strongly Disagree				Agree	Strongly Disagree	Strongly Disagree
.n	Strongly Agree	Strongly Agree	Strongly Agree	Strongly Disagree	Agree	Disagree	Strongly Agree	Strongly Agree	Strongly Disagree	Strongly Agree	Strongly Disagree	Strongly Disagree	Strongly Disagree	Strongly Disagree	Strongly Disagree	Strongly Disagree	Strongly Agree			Strongly Disagree	Strongly Disagree	Strongly Disagree
Strongly Disagree	Disagree	Disagree	Agree	Strongly Disagree	Agree	Agree	Agree	Agree	Disagree	Strongly Disagree	Strongly Disagree	Disagree	Disagree	Disagree	Disagree	Strongly Disagree	Agree	Agree	Agree	Agree	Disagree
