# Supplementary material for: Client experiences of structural stigma in mental healthcare settings
Source: PLOS Ment Health. 2025 Dec 5;2(12):e0000493. doi: 10.1371/journal.pmen.0000493 (PMC12798476; doi:10.1371/journal.pmen.0000493)
Supplement: S3 Data — (XLS) [file pmen.0000493.s003.xls]

## Sheet: Sheet1
.n	Disagree	Disagree	Agree	Strongly Disagree		Strongly Disagree	Disagree	Agree	Strongly Agree	Disagree		Strongly Disagree	Strongly Agree	Strongly Disagree		Disagree				Strongly Disagree	Strongly Disagree	Strongly Disagree
.d	Agree	Agree	Agree	Strongly Agree	Agree		Agree	Agree	Strongly Agree	Agree	Strongly Disagree	Strongly Disagree	Strongly Agree	Strongly Agree	Strongly Agree	Strongly Agree	Agree	Strongly Agree	Strongly Agree	Strongly Agree	Strongly Disagree	Strongly Disagree
Agree	Strongly Agree	Strongly Agree	Strongly Agree	Strongly Agree	Strongly Agree	Strongly Agree	Agree	Agree	Strongly Agree			Strongly Agree	Strongly Agree	Strongly Agree	Strongly Agree	Strongly Agree	Strongly Agree	Strongly Disagree	Strongly Agree	Strongly Agree	Agree	Agree
Agree	Strongly Disagree	Strongly Disagree	Strongly Disagree	Strongly Disagree	Strongly Disagree	Strongly Disagree	Strongly Disagree	Strongly Disagree		Agree	Strongly Disagree	Strongly Disagree	Strongly Disagree	Strongly Disagree	Strongly Disagree	Strongly Disagree	Strongly Disagree	Strongly Agree	Strongly Disagree	Strongly Disagree		Strongly Disagree
Strongly Agree	Strongly Agree	Strongly Agree	Strongly Agree	Strongly Agree	Strongly Agree	Strongly Agree	Strongly Agree	Strongly Agree	Strongly Agree		Strongly Agree	Strongly Agree	Strongly Agree	Strongly Agree	Strongly Agree	Strongly Agree	Strongly Agree			Strongly Agree	Strongly Disagree
Agree	Strongly Agree	Agree	Strongly Agree	Strongly Disagree	Agree	Strongly Disagree	Agree	Agree	Strongly Disagree	Agree	Disagree	Strongly Disagree	Disagree	Disagree	Disagree	Disagree	Agree	Disagree	Strongly Disagree	Disagree	Agree	Agree
Disagree	Agree	Agree	Agree	Disagree	Agree	Disagree	Agree	Agree	Disagree	Agree	Disagree	Disagree	Disagree	Disagree	Disagree	Disagree	Agree	Disagree	Disagree	Disagree	Agree	Agree
Strongly Disagree	Disagree	Strongly Agree	Strongly Disagree	Disagree	Strongly Disagree	Strongly Disagree	Disagree	Agree	Strongly Agree	Disagree	Strongly Agree	Disagree	Strongly Disagree	Strongly Disagree	Strongly Disagree	Strongly Agree	Agree	Strongly Agree	Strongly Disagree	Disagree	Strongly Disagree	Agree
Disagree	Agree	Agree	Agree	Strongly Disagree	Agree	Disagree	Agree	Agree	Strongly Disagree	Agree	Strongly Disagree	Disagree	Strongly Disagree	Strongly Disagree	Strongly Disagree	Strongly Disagree	Strongly Agree	Strongly Disagree	Strongly Disagree	Disagree	Agree
Disagree	Agree	Agree	Agree	Strongly Agree	Agree	Strongly Agree	Agree	Agree	Strongly Agree			Strongly Agree	Strongly Agree	Strongly Agree	Strongly Agree	Strongly Agree				Strongly Agree	Strongly Agree	Strongly Agree
Agree	Strongly Agree	Strongly Agree	Strongly Agree	Strongly Agree	Strongly Agree	Strongly Agree	Strongly Agree	Strongly Agree	Strongly Agree	Strongly Disagree	Strongly Agree	Strongly Agree	Strongly Agree	Strongly Agree	Strongly Agree	Strongly Agree	Strongly Disagree	Strongly Agree	Strongly Agree	Strongly Agree	Strongly Disagree	Strongly Disagree
Agree	Agree	Agree	Agree	Strongly Disagree	Disagree	Strongly Disagree	Disagree	Agree	Strongly Disagree	Agree	Strongly Disagree	Strongly Disagree	Strongly Disagree	Strongly Disagree	Strongly Disagree	Strongly Disagree	Agree	Strongly Disagree	Strongly Disagree	Strongly Disagree	Disagree	Disagree
Strongly Agree	Strongly Agree	Strongly Agree	Strongly Agree	Strongly Agree	Strongly Agree	Strongly Agree	Strongly Agree	Strongly Agree	Strongly Agree	Disagree	Disagree	Strongly Agree	Strongly Agree	Strongly Agree	Strongly Disagree	Disagree	Agree	Strongly Agree	Strongly Agree	Strongly Agree	Strongly Disagree	Strongly Disagree
Agree	Agree	Agree	Agree	Strongly Agree	Agree	Strongly Disagree	Agree	Agree	Strongly Agree	Agree	Strongly Agree	Strongly Agree	Strongly Agree	Strongly Agree	Strongly Agree	Strongly Agree	Agree	Strongly Disagree	Strongly Disagree	Strongly Agree	Agree	Agree
Disagree	Agree	Agree	Agree	Strongly Disagree	Agree	Strongly Agree	Disagree	Agree	Strongly Agree	Agree	Strongly Agree	Strongly Disagree	Strongly Agree	Strongly Disagree	Strongly Agree	Strongly Agree	Agree	Strongly Disagree	Strongly Agree	Strongly Agree	Disagree	Strongly Disagree
Agree	Disagree	Disagree	Strongly Disagree	Strongly Agree	Disagree	Strongly Disagree	Strongly Disagree			Strongly Disagree	Strongly Agree	Strongly Agree	Disagree	Strongly Disagree	Strongly Agree	Strongly Disagree	Agree	Strongly Agree		Disagree		Disagree
Agree	Strongly Agree	Strongly Agree	Strongly Agree	Strongly Disagree	Strongly Agree	Strongly Agree	Agree	Agree	Strongly Agree	Disagree	Strongly Disagree	Strongly Disagree	Strongly Agree	Strongly Agree	Strongly Agree	Strongly Agree	Disagree	Disagree	Strongly Disagree	Strongly Agree	Strongly Disagree	Strongly Disagree
Agree	Agree	Agree	Agree	Disagree	Agree	Strongly Disagree	Agree	Agree	Strongly Disagree	Agree	Strongly Agree	Strongly Agree	Strongly Agree	Strongly Agree	Strongly Agree	Strongly Agree	Agree	Strongly Disagree	Strongly Disagree	Strongly Disagree	Agree	Agree
Strongly Disagree	Strongly Disagree	Strongly Disagree	Strongly Disagree	Strongly Agree	Strongly Disagree	Strongly Agree	Strongly Disagree	Strongly Disagree	Strongly Agree	Strongly Disagree	Strongly Agree	Strongly Agree	Strongly Agree	Strongly Agree	Strongly Agree	Strongly Agree	Strongly Disagree	Strongly Agree	Strongly Agree	Strongly Agree	Strongly Disagree	Strongly Disagree
Agree	Agree	Agree	Strongly Agree	Strongly Agree	Agree	Strongly Disagree	Agree	Strongly Agree	Strongly Agree			Strongly Agree	Strongly Agree	Strongly Agree	Strongly Agree	Strongly Agree	Strongly Agree	Strongly Agree	Strongly Agree	Strongly Agree	Disagree	Disagree
Agree	Agree	Agree	Agree		Agree	Disagree	Agree	Agree	Strongly Agree	Agree	Strongly Agree	Strongly Disagree	Strongly Agree	Strongly Agree	Strongly Disagree	Strongly Disagree	Agree	Disagree	Disagree	Strongly Agree	Disagree	Disagree
Agree			Agree	Strongly Disagree			Agree	Disagree	Strongly Disagree	Agree	Strongly Disagree	Disagree	Strongly Disagree	Strongly Disagree	Strongly Disagree	Strongly Disagree
Strongly Agree	Strongly Agree	Strongly Agree	Strongly Agree	Strongly Agree	Strongly Agree	Strongly Disagree	Strongly Agree	Strongly Agree	Strongly Agree	Strongly Agree	Strongly Agree	Strongly Disagree	Strongly Disagree	Strongly Disagree	Strongly Agree	Strongly Agree	Strongly Agree	Strongly Disagree	Strongly Agree	Strongly Agree	Disagree	Strongly Agree
.d	Strongly Agree	Strongly Agree	Strongly Agree	Strongly Agree	Strongly Agree	Strongly Disagree	Agree	Agree	Strongly Agree	Agree	Strongly Agree	Strongly Agree	Strongly Agree	Strongly Agree	Strongly Agree	Strongly Disagree	Strongly Agree	Strongly Disagree	Strongly Disagree	Strongly Disagree
Disagree			Agree	Strongly Disagree	Agree	Strongly Disagree	Agree	Agree	Strongly Agree	Strongly Disagree	Strongly Disagree	Disagree	Strongly Agree	Strongly Agree	Strongly Agree	Strongly Disagree	Disagree	Strongly Disagree		Disagree		Strongly Disagree
Strongly Agree	Strongly Agree	Strongly Agree	Strongly Agree	Strongly Agree	Agree	Strongly Agree	Strongly Agree	Agree	Strongly Agree	Agree	Strongly Agree	Strongly Agree	Strongly Agree	Strongly Agree	Strongly Agree	Strongly Agree	Strongly Agree	Strongly Disagree	Strongly Agree	Strongly Agree	Strongly Disagree	Strongly Disagree
Agree	Agree	Agree	Agree	Strongly Disagree	Agree	Disagree	Agree	Agree	Strongly Disagree	Disagree	Strongly Disagree	Strongly Disagree	Strongly Agree	Strongly Disagree	Strongly Disagree	Strongly Disagree	Agree	Strongly Disagree	Strongly Disagree	Disagree	Agree	Agree
Strongly Agree	Agree	Agree	Strongly Disagree	Strongly Disagree	Agree		Agree	Agree	Strongly Disagree	Agree	Strongly Agree	Strongly Agree	Strongly Disagree	Strongly Disagree	Strongly Disagree	Strongly Disagree	Disagree	Disagree	Strongly Disagree	Disagree	Agree	Strongly Agree
Strongly Agree	Agree	Agree	Disagree	Disagree	Agree	Strongly Disagree	Agree	Agree	Strongly Disagree	Agree	Disagree	Disagree	Disagree	Strongly Disagree	Disagree	Strongly Disagree	Agree	Disagree	Strongly Disagree	Strongly Agree	Disagree	Agree
Strongly Disagree	Disagree	Disagree	Agree	Strongly Disagree	Agree	Strongly Disagree	Strongly Agree	Disagree	Strongly Disagree	Agree	Disagree	Strongly Agree	Strongly Agree	Strongly Disagree	Strongly Disagree	Strongly Disagree	Agree	Strongly Disagree	Strongly Disagree	Strongly Disagree	Agree	Agree
Agree												Disagree	Strongly Disagree				Agree				Strongly Disagree	Strongly Disagree
Agree	Agree	Agree	Agree	Strongly Disagree	Agree	Strongly Disagree	Agree	Agree	Strongly Agree	Agree	Strongly Agree	Strongly Disagree	Strongly Agree	Strongly Agree	Strongly Agree	Strongly Agree		Strongly Disagree		Strongly Agree		Disagree
.n	Agree	Agree	Agree	Strongly Agree	Agree	Strongly Disagree	Agree	Agree	Strongly Agree	Disagree	Strongly Disagree	Strongly Disagree	Strongly Agree	Strongly Disagree	Strongly Disagree	Strongly Disagree	Agree	Strongly Disagree	Strongly Disagree	Strongly Agree	Strongly Disagree	Strongly Disagree
.d	Agree	Agree	Agree	Disagree	Agree	Disagree	Disagree	Agree	Disagree	Agree	Disagree	Disagree	Strongly Disagree	Strongly Agree			Agree	Disagree	Disagree	Disagree	Agree	Agree
.d	Strongly Agree	Strongly Agree	Strongly Agree	Strongly Agree			Agree	Agree	Strongly Disagree	Disagree	Strongly Disagree	Strongly Disagree	Strongly Agree	Strongly Agree	Strongly Agree	Strongly Agree				Strongly Disagree	Disagree	Disagree
.n	Strongly Agree	Strongly Agree	Strongly Agree	Strongly Agree	Strongly Agree	Strongly Agree	Agree	Strongly Agree	Strongly Agree	Agree	Strongly Disagree	Strongly Agree	Strongly Agree	Strongly Agree	Strongly Agree	Strongly Agree	Strongly Agree	Strongly Agree		Strongly Agree
Strongly Agree	Strongly Agree	Agree	Agree		Strongly Agree		Strongly Agree	Strongly Agree		Agree	Strongly Agree	Disagree	Strongly Disagree	Strongly Agree	Strongly Agree	Strongly Agree			Strongly Agree	Strongly Agree	Strongly Agree	Strongly Agree
Agree	Agree	Strongly Agree	Strongly Agree	Strongly Agree	Strongly Agree	Disagree	Strongly Agree	Strongly Agree	Strongly Agree	Agree	Strongly Disagree	Strongly Agree	Strongly Agree	Strongly Agree	Strongly Agree	Strongly Agree	Agree	Strongly Disagree	Strongly Agree	Strongly Agree	Disagree	Disagree
Disagree	Agree	Agree	Agree	Strongly Agree	Agree	Strongly Disagree	Disagree	Agree	Strongly Agree	Strongly Agree	Strongly Agree	Strongly Disagree	Strongly Agree	Strongly Agree	Strongly Agree	Strongly Agree	Agree	Strongly Agree	Strongly Agree	Strongly Agree	Strongly Disagree	Strongly Disagree
Agree	Agree	Agree	Agree	Strongly Disagree	Agree	Disagree	Agree	Agree	Strongly Disagree	Agree	Disagree	Strongly Disagree	Strongly Disagree	Strongly Disagree	Strongly Disagree	Strongly Disagree	Disagree	Disagree	Disagree	Strongly Disagree	Agree	Agree
.n	Strongly Agree	Strongly Agree	Strongly Agree	Strongly Agree	Strongly Agree	Strongly Agree	Strongly Agree	Strongly Agree	Strongly Agree	Strongly Agree	Strongly Agree	Disagree	Strongly Agree	Strongly Agree	Strongly Agree	Strongly Agree	Strongly Agree			Strongly Agree	Strongly Agree
Disagree	Agree	Disagree	Agree	Disagree	Disagree	Strongly Disagree	Disagree	Agree	Strongly Disagree	Agree	Strongly Disagree	Disagree	Strongly Disagree	Disagree	Strongly Disagree	Disagree	Disagree	Strongly Disagree	Disagree	Strongly Disagree	Disagree	Agree
.n	Disagree	Disagree	Agree	Strongly Agree	Strongly Agree	Strongly Disagree	Agree	Agree		Disagree	Disagree						Disagree			Strongly Agree	Strongly Disagree
Agree	Agree	Agree	Agree	Strongly Agree	Agree	Strongly Disagree	Agree	Agree	Strongly Agree	Agree	Strongly Agree	Strongly Disagree	Strongly Disagree	Strongly Disagree	Strongly Disagree	Strongly Disagree	Agree	Disagree	Strongly Disagree	Strongly Disagree	Agree	Agree
Agree	Agree	Agree	Agree	Strongly Disagree	Agree	Disagree	Agree	Agree	Strongly Disagree	Disagree	Disagree	Disagree	Strongly Agree	Strongly Disagree	Strongly Disagree	Strongly Disagree	Strongly Disagree	Strongly Agree		Strongly Disagree	Strongly Disagree
.n	Strongly Disagree	Agree	Agree	Strongly Agree		Disagree	Strongly Disagree		Strongly Agree				Strongly Agree	Strongly Agree	Strongly Agree	Strongly Agree	Agree			Strongly Agree	Strongly Disagree	Strongly Disagree
Strongly Agree	Strongly Agree	Strongly Agree	Strongly Agree	Strongly Agree	Strongly Agree	Strongly Agree	Strongly Agree	Strongly Agree	Strongly Agree	Strongly Agree	Strongly Agree	Strongly Agree	Strongly Agree	Strongly Agree	Strongly Agree	Strongly Agree	Strongly Agree	Strongly Agree	Strongly Agree	Strongly Agree	Strongly Agree	Agree
Agree	Strongly Agree	Strongly Agree	Strongly Agree	Strongly Agree	Strongly Agree	Strongly Agree	Strongly Agree	Strongly Agree	Strongly Agree	Strongly Agree	Strongly Agree	Strongly Agree	Strongly Agree	Strongly Agree	Strongly Agree	Strongly Agree	Strongly Agree	Strongly Disagree	Strongly Agree	Strongly Agree	Strongly Agree
Agree	Strongly Agree	Strongly Agree	Strongly Agree	Strongly Disagree	Strongly Agree	Strongly Disagree	Strongly Agree	Strongly Agree	Strongly Disagree	Strongly Agree	Strongly Disagree	Strongly Disagree	Disagree	Disagree	Disagree	Disagree	Agree	Strongly Disagree	Strongly Disagree	Disagree	Agree	Agree
Strongly Agree	Strongly Agree	Strongly Agree	Strongly Agree	Strongly Agree	Strongly Agree	Strongly Agree	Agree	Strongly Agree	Strongly Agree	Strongly Agree	Strongly Agree	Strongly Agree	Strongly Agree	Strongly Agree	Strongly Agree	Strongly Agree	Strongly Agree	Strongly Agree		Strongly Agree	Strongly Disagree	Disagree
.n
Agree	Agree	Agree	Agree	Strongly Agree	Strongly Disagree	Strongly Disagree	Agree	Agree	Strongly Disagree	Agree	Strongly Disagree	Strongly Disagree	Strongly Disagree	Strongly Disagree	Strongly Disagree	Strongly Disagree	Disagree	Strongly Disagree	Strongly Disagree	Strongly Disagree	Disagree	Disagree
Agree	Agree	Agree	Agree	Strongly Disagree	Agree	Strongly Disagree	Agree	Agree	Strongly Agree	Agree	Strongly Agree	Strongly Agree	Strongly Agree	Strongly Agree	Strongly Agree	Strongly Agree	Agree	Strongly Disagree	Strongly Disagree	Strongly Agree	Agree
Disagree	Agree	Agree	Disagree	Strongly Disagree	Agree	Strongly Disagree	Disagree	Disagree	Strongly Disagree	Agree	Strongly Disagree	Strongly Disagree	Strongly Disagree	Strongly Disagree	Strongly Disagree	Strongly Disagree	Agree	Strongly Disagree	Strongly Disagree	Strongly Disagree	Disagree	Disagree
Strongly Agree	Agree	Agree	Agree	Strongly Agree	Agree		Agree	Agree	Strongly Disagree	Agree	Strongly Disagree						Agree	Strongly Disagree	Strongly Disagree	Strongly Disagree	Agree	Agree
.n	Agree	Strongly Agree	Strongly Agree	Strongly Agree	Disagree	Strongly Agree	Agree	Agree	Strongly Agree	Strongly Agree	Disagree	Strongly Disagree	Strongly Agree	Strongly Agree	Strongly Agree	Strongly Agree				Strongly Agree	Strongly Disagree	Disagree
Agree	Strongly Agree	Strongly Agree	Agree	Strongly Disagree	Agree	Strongly Disagree	Agree	Strongly Agree	Disagree	Strongly Agree	Disagree	Strongly Disagree	Disagree	Strongly Disagree	Disagree	Strongly Disagree	Agree	Strongly Disagree	Strongly Disagree	Strongly Disagree	Strongly Agree	Strongly Agree
Agree	Agree	Agree	Agree	Strongly Disagree	Disagree	Strongly Disagree	Agree	Agree	Strongly Disagree	Agree	Strongly Disagree	Disagree	Strongly Disagree	Strongly Disagree	Strongly Disagree	Strongly Disagree	Agree	Strongly Disagree	Strongly Disagree	Strongly Disagree
.d	Strongly Agree	Strongly Agree	Strongly Agree	Strongly Agree	Agree	Disagree	Agree	Agree	Strongly Agree	Agree	Disagree	Disagree	Strongly Agree	Strongly Agree	Strongly Disagree	Strongly Agree				Strongly Disagree	Disagree	Strongly Disagree
Agree	Agree	Agree	Agree	Disagree		Strongly Agree		Agree	Strongly Agree	Agree	Strongly Agree	Strongly Agree	Strongly Agree	Strongly Agree	Strongly Agree	Strongly Agree	Agree			Strongly Agree	Strongly Disagree	Strongly Disagree
Strongly Agree	Strongly Agree	Strongly Agree	Strongly Agree	Strongly Agree	Agree	Strongly Disagree	Strongly Agree	Strongly Agree	Strongly Agree	Strongly Agree	Strongly Disagree	Strongly Disagree	Strongly Disagree	Strongly Disagree	Strongly Disagree	Strongly Disagree	Strongly Agree	Strongly Agree	Strongly Agree	Strongly Disagree		Strongly Agree
.n	Agree	Strongly Agree	Strongly Agree	Strongly Agree		Strongly Disagree	Disagree	Disagree	Strongly Agree	Disagree	Strongly Agree	Strongly Disagree	Strongly Agree	Strongly Agree	Strongly Agree	Strongly Agree	Disagree	Strongly Agree		Strongly Agree		Strongly Disagree
Agree	Agree	Agree	Agree	Disagree	Agree	Disagree	Agree	Agree	Disagree	Agree	Disagree	Strongly Disagree	Disagree	Strongly Disagree	Strongly Disagree	Strongly Disagree	Agree	Disagree	Disagree	Disagree	Agree	Agree
Strongly Agree	Strongly Agree	Strongly Agree	Strongly Agree		Strongly Agree	Strongly Agree	Strongly Agree	Strongly Agree		Agree							Strongly Agree	Strongly Disagree		Strongly Agree	Agree	Agree
Strongly Disagree	Strongly Disagree	Strongly Disagree	Strongly Disagree	Disagree	Disagree	Disagree	Agree	Disagree	Strongly Disagree	Strongly Disagree	Strongly Disagree	Strongly Disagree		Disagree	Disagree	Disagree	Strongly Disagree			Strongly Disagree	Agree	Agree
Agree	Agree	Agree	Agree	Strongly Disagree	Agree	Strongly Disagree	Agree	Agree	Strongly Agree	Agree	Strongly Disagree	Strongly Disagree	Strongly Disagree	Strongly Disagree	Strongly Disagree	Strongly Disagree	Agree	Strongly Disagree	Strongly Disagree	Strongly Disagree	Disagree	Disagree
Agree	Disagree	Disagree	Agree	Disagree	Strongly Disagree	Disagree	Agree	Agree	Strongly Disagree	Agree	Disagree	Disagree	Strongly Disagree	Disagree	Disagree	Disagree	Disagree			Strongly Disagree		Agree
Agree	Strongly Agree	Strongly Agree	Strongly Agree	Strongly Agree	Strongly Agree	Disagree	Strongly Agree	Strongly Agree	Strongly Disagree	Agree	Strongly Disagree	Strongly Disagree	Strongly Agree	Strongly Agree	Strongly Disagree	Strongly Disagree	Agree	Disagree	Disagree	Strongly Agree	Agree	Agree
Strongly Agree	Agree	Strongly Agree	Strongly Agree	Strongly Disagree	Agree	Strongly Disagree	Strongly Agree	Strongly Agree	Strongly Disagree	Strongly Agree	Strongly Disagree	Strongly Disagree	Strongly Disagree	Strongly Disagree	Strongly Disagree	Strongly Disagree	Agree	Strongly Disagree	Strongly Disagree	Strongly Disagree	Disagree	Disagree
Strongly Agree	Strongly Agree	Strongly Agree	Strongly Agree	Strongly Agree	Strongly Agree	Strongly Agree	Strongly Agree	Strongly Agree	Strongly Agree			Strongly Agree	Strongly Agree	Strongly Agree	Strongly Agree	Strongly Agree				Strongly Agree		Strongly Agree
Strongly Disagree	Strongly Disagree	Strongly Disagree	Strongly Disagree			Strongly Agree	Strongly Disagree		Strongly Disagree	Disagree	Strongly Disagree	Disagree	Disagree	Strongly Agree	Strongly Disagree	Strongly Agree		Strongly Agree			Disagree	Strongly Disagree
.d	Agree	Agree	Strongly Agree	Strongly Agree	Agree	Strongly Disagree	Agree	Agree	Strongly Agree		Strongly Agree	Strongly Disagree	Strongly Agree	Strongly Agree	Strongly Agree	Strongly Agree	Agree			Strongly Agree
Strongly Agree	Strongly Agree
Strongly Agree	Agree	Agree	Agree	Strongly Disagree	Agree	Disagree	Strongly Agree	Agree	Strongly Disagree	Strongly Disagree	Strongly Disagree	Strongly Disagree	Strongly Disagree	Strongly Disagree	Strongly Disagree	Strongly Disagree	Disagree	Strongly Disagree	Disagree	Strongly Disagree		Agree
.n	Agree	Agree	Agree	Strongly Agree	Agree	Strongly Disagree	Agree	Agree	Strongly Agree			Strongly Agree	Strongly Agree	Strongly Agree	Strongly Agree	Strongly Agree	Agree			Strongly Agree		Agree
.n	Strongly Agree	Strongly Agree	Strongly Agree	Strongly Agree	Strongly Disagree	Strongly Agree	Agree	Agree	Strongly Agree	Strongly Disagree	Strongly Agree		Strongly Agree	Strongly Agree	Strongly Agree	Strongly Agree	Agree	Strongly Agree	Strongly Agree	Strongly Agree	Strongly Disagree	Strongly Disagree
.d	Agree	Agree	Agree	Strongly Agree	Agree	Strongly Agree	Strongly Disagree	Agree	Strongly Agree	Strongly Disagree	Strongly Agree	Strongly Agree	Strongly Agree	Strongly Agree	Strongly Agree	Strongly Agree				Strongly Agree	Strongly Disagree
Disagree						Strongly Disagree	Strongly Disagree	Strongly Disagree		Strongly Disagree	Strongly Disagree	Strongly Disagree	Strongly Agree	Strongly Disagree	Strongly Disagree	Strongly Disagree				Strongly Disagree	Strongly Disagree	Strongly Disagree
Strongly Agree	Agree	Agree	Agree	Strongly Agree	Agree	Strongly Disagree	Agree	Agree	Strongly Agree	Strongly Disagree	Strongly Agree	Disagree		Strongly Disagree	Strongly Agree	Disagree	Agree	Disagree	Strongly Agree	Strongly Disagree	Agree	Strongly Agree
.n	Agree	Agree	Agree	Strongly Agree	Strongly Agree	Strongly Agree	Agree	Agree	Strongly Agree	Disagree	Strongly Agree	Strongly Agree	Strongly Agree	Strongly Disagree	Strongly Agree	Strongly Agree	Agree			Strongly Agree		Strongly Disagree
Agree	Agree	Disagree	Disagree	Strongly Disagree	Disagree	Strongly Agree	Strongly Disagree	Disagree	Strongly Agree	Disagree	Strongly Agree	Disagree	Strongly Disagree	Disagree	Strongly Disagree	Strongly Disagree	Strongly Disagree	Strongly Agree	Strongly Agree	Strongly Disagree	Disagree	Disagree
Strongly Agree	Strongly Agree	Agree	Disagree	Strongly Disagree	Agree	Disagree	Strongly Agree	Strongly Agree	Disagree	Strongly Agree	Disagree	Disagree	Strongly Disagree	Strongly Disagree	Disagree	Strongly Disagree	Disagree	Strongly Disagree	Disagree	Disagree	Agree	Disagree
.n	Disagree	Agree	Agree	Disagree	Agree	Strongly Disagree	Agree	Agree	Strongly Disagree	Agree	Strongly Disagree	Strongly Disagree	Strongly Disagree	Strongly Disagree	Strongly Disagree	Strongly Disagree	Disagree	Strongly Disagree	Strongly Disagree	Strongly Disagree	Disagree	Disagree
Agree	Agree		Agree	Strongly Disagree	Agree	Strongly Disagree	Agree	Agree	Strongly Disagree	Agree	Strongly Disagree	Disagree	Strongly Disagree	Disagree	Strongly Disagree	Strongly Disagree	Agree	Strongly Disagree	Strongly Disagree	Strongly Disagree
.n	Agree	Agree	Agree	Strongly Agree	Agree	Strongly Agree	Agree	Agree	Strongly Agree	Disagree	Strongly Disagree	Strongly Disagree	Strongly Agree	Strongly Agree	Strongly Agree	Strongly Agree	Agree	Strongly Agree	Strongly Agree	Strongly Agree	Strongly Disagree	Strongly Disagree
.n	Strongly Disagree	Disagree	Strongly Disagree				Agree	Strongly Disagree		Agree		Strongly Disagree	Disagree	Strongly Disagree						Strongly Disagree	Strongly Disagree	Strongly Disagree
Agree	Agree	Agree	Agree	Strongly Disagree	Agree	Strongly Disagree	Agree	Agree	Strongly Agree	Agree	Strongly Disagree	Strongly Agree	Strongly Disagree	Strongly Disagree	Strongly Disagree	Strongly Disagree	Agree	Strongly Agree		Strongly Disagree	Disagree	Strongly Disagree
Agree	Agree	Agree	Agree	Strongly Agree	Agree	Strongly Agree	Agree	Agree	Strongly Agree	Agree	Disagree	Disagree	Strongly Agree	Strongly Agree	Strongly Agree	Strongly Agree	Disagree	Strongly Agree	Strongly Agree	Strongly Agree	Agree
Agree	Agree	Agree	Agree	Disagree	Agree	Strongly Agree	Agree	Strongly Agree	Disagree	Agree	Disagree	Disagree	Disagree	Disagree	Disagree	Disagree	Disagree	Disagree	Disagree	Disagree	Agree	Agree
.n	Strongly Agree	Strongly Agree	Strongly Agree	Strongly Disagree	Strongly Agree	Strongly Disagree	Agree	Strongly Agree	Strongly Agree	Agree	Strongly Agree	Strongly Agree	Strongly Agree	Strongly Agree	Strongly Agree	Strongly Agree	Agree			Strongly Disagree	Strongly Disagree	Strongly Disagree
Agree	Agree	Disagree	Disagree	Disagree	Disagree	Disagree	Strongly Disagree	Disagree	Disagree	Disagree	Disagree	Disagree	Strongly Disagree	Strongly Disagree	Disagree	Strongly Disagree	Disagree	Disagree	Strongly Disagree	Strongly Disagree	Disagree	Strongly Disagree
Disagree
Strongly Agree	Strongly Agree	Strongly Agree	Strongly Agree	Strongly Agree	Agree	Strongly Agree	Strongly Disagree	Strongly Disagree	Strongly Agree	Strongly Agree	Strongly Agree	Disagree	Strongly Agree	Strongly Agree	Strongly Agree	Strongly Agree	Agree	Strongly Disagree	Strongly Agree	Strongly Agree	Strongly Disagree	Strongly Disagree
.d		Agree	Agree		Agree		Agree	Agree				Strongly Disagree		Disagree			Agree	Disagree			Strongly Disagree
Disagree	Disagree	Disagree	Disagree	Strongly Disagree	Disagree	Strongly Disagree	Agree	Agree	Strongly Disagree	Disagree	Strongly Disagree	Disagree	Strongly Disagree	Strongly Disagree	Disagree	Disagree	Agree	Disagree	Disagree	Disagree	Disagree	Strongly Disagree
Agree	Strongly Disagree
Agree	Agree	Agree	Agree	Strongly Disagree	Agree	Strongly Disagree	Agree	Agree	Strongly Agree	Agree	Strongly Agree	Strongly Agree	Strongly Agree	Strongly Agree	Strongly Agree	Strongly Agree	Agree	Strongly Agree	Strongly Agree	Strongly Agree
.d		Agree	Agree	Strongly Disagree		Disagree		Agree	Strongly Disagree			Disagree	Strongly Disagree	Strongly Disagree	Strongly Disagree	Strongly Disagree	Agree			Strongly Disagree
Strongly Agree	Strongly Agree	Strongly Agree	Strongly Agree	Strongly Disagree	Strongly Agree	Strongly Disagree	Strongly Agree	Strongly Agree	Strongly Agree	Strongly Agree	Strongly Agree	Strongly Disagree	Strongly Agree	Strongly Agree	Strongly Agree	Strongly Agree	Strongly Agree	Strongly Disagree	Strongly Disagree	Strongly Agree	Disagree	Strongly Agree
Strongly Agree	Disagree	Disagree	Agree	Strongly Agree	Agree	Strongly Disagree	Agree	Agree	Strongly Agree	Agree	Strongly Disagree	Disagree	Strongly Agree	Strongly Agree	Strongly Agree	Strongly Agree				Strongly Disagree	Strongly Agree
Agree	Agree	Agree	Disagree	Disagree	Agree	Disagree	Agree	Agree	Disagree	Disagree	Strongly Disagree	Strongly Disagree	Strongly Disagree	Disagree	Strongly Disagree	Strongly Disagree	Agree	Disagree	Disagree	Disagree	Strongly Agree	Strongly Agree
Strongly Agree	Agree	Strongly Agree	Strongly Agree	Strongly Agree	Strongly Agree	Strongly Agree	Strongly Agree	Strongly Agree	Strongly Agree	Strongly Agree	Strongly Agree	Strongly Agree	Strongly Agree	Strongly Agree	Strongly Agree	Strongly Agree	Strongly Agree	Strongly Agree	Strongly Agree	Strongly Agree	Strongly Agree	Disagree
Strongly Agree	Agree	Agree	Agree	Disagree	Agree	Strongly Agree	Agree	Agree	Strongly Agree	Agree	Strongly Agree	Strongly Disagree	Strongly Agree	Strongly Agree	Strongly Agree	Strongly Agree	Agree	Strongly Agree		Disagree	Disagree	Strongly Disagree
Strongly Agree	Strongly Agree	Strongly Agree	Strongly Agree	Strongly Agree	Agree	Strongly Agree	Strongly Agree	Strongly Agree	Strongly Agree	Agree	Strongly Agree	Strongly Agree	Strongly Agree	Strongly Agree	Strongly Agree	Strongly Agree	Strongly Agree	Strongly Disagree	Strongly Agree	Strongly Disagree	Strongly Agree	Strongly Agree
Agree	Strongly Agree	Strongly Agree	Strongly Agree	Strongly Agree	Strongly Agree	Disagree	Agree	Agree	Disagree	Agree	Strongly Disagree	Strongly Agree	Strongly Agree	Strongly Agree	Strongly Agree	Strongly Agree	Agree	Strongly Disagree	Strongly Disagree	Strongly Agree		Agree
Strongly Agree	Strongly Agree	Strongly Agree	Strongly Agree	Strongly Agree	Strongly Agree	Strongly Disagree	Agree	Strongly Agree	Strongly Agree	Agree	Strongly Agree	Strongly Agree	Strongly Agree	Strongly Agree	Strongly Agree	Strongly Agree	Strongly Agree	Strongly Agree	Strongly Disagree	Strongly Agree	Strongly Disagree	Disagree
Agree	Strongly Agree	Strongly Agree	Agree	Strongly Agree	Agree	Disagree	Strongly Agree	Agree	Strongly Disagree	Agree	Strongly Agree	Strongly Agree	Strongly Agree	Strongly Disagree	Strongly Agree	Strongly Agree	Agree	Strongly Disagree	Strongly Agree	Strongly Disagree	Disagree	Agree
Agree	Agree	Agree	Agree	Strongly Disagree	Agree	Strongly Disagree	Agree	Agree	Strongly Disagree	Agree	Strongly Disagree	Strongly Disagree	Strongly Disagree	Strongly Disagree	Strongly Disagree	Strongly Disagree	Agree	Strongly Disagree	Strongly Disagree	Strongly Disagree	Disagree	Agree
Strongly Disagree	Agree	Strongly Agree	Strongly Agree	Strongly Agree	Strongly Agree	Strongly Agree	Strongly Agree	Agree	Strongly Agree	Agree	Strongly Agree	Strongly Agree	Strongly Agree	Strongly Agree	Strongly Agree	Strongly Agree	Disagree	Strongly Agree	Strongly Agree	Strongly Agree	Strongly Disagree	Strongly Disagree
.n	Agree	Agree	Disagree	Disagree	Disagree	Disagree	Disagree	Disagree	Disagree	Disagree	Disagree	Disagree	Strongly Disagree	Disagree	Disagree	Disagree	Disagree	Strongly Disagree	Strongly Disagree	Strongly Disagree	Strongly Disagree	Disagree
Agree	Agree	Agree	Strongly Agree	Strongly Agree	Strongly Agree	Strongly Disagree	Strongly Agree	Strongly Agree	Strongly Agree	Strongly Disagree	Disagree	Strongly Agree	Strongly Agree	Strongly Agree	Strongly Agree	Strongly Agree	Agree	Strongly Agree	Strongly Agree	Strongly Disagree	Strongly Disagree	Strongly Disagree
.d		Disagree	Disagree	Strongly Disagree	Strongly Disagree	Strongly Disagree	Disagree	Disagree	Strongly Disagree		Disagree	Disagree	Disagree	Disagree	Strongly Disagree	Strongly Disagree				Strongly Disagree
Agree	Agree	Agree	Agree	Disagree	Agree	Disagree	Agree	Agree	Disagree	Agree	Disagree	Strongly Disagree	Strongly Agree	Strongly Agree	Strongly Disagree	Strongly Disagree	Agree	Disagree	Strongly Disagree	Strongly Agree	Disagree	Agree
Agree	Disagree	Disagree	Disagree	Disagree	Disagree	Disagree	Agree	Disagree	Strongly Disagree	Agree	Disagree	Strongly Disagree	Strongly Disagree	Disagree		Disagree	Disagree	Strongly Disagree	Strongly Disagree	Disagree	Disagree	Disagree
.n	Agree	Agree	Agree		Disagree		Disagree		Strongly Agree		Strongly Agree		Strongly Disagree		Strongly Agree	Strongly Disagree				Strongly Agree
Disagree	Disagree	Agree	Agree	Strongly Agree	Strongly Disagree	Strongly Disagree	Disagree	Agree	Strongly Agree	Strongly Disagree	Strongly Disagree	Strongly Disagree	Strongly Disagree	Strongly Agree	Strongly Agree	Strongly Agree	Agree	Strongly Agree	Strongly Agree	Strongly Agree	Strongly Disagree	Strongly Disagree
.n	Strongly Agree	Strongly Agree	Strongly Agree	Strongly Agree	Agree	Strongly Agree	Agree	Strongly Agree	Strongly Agree	Strongly Disagree	Strongly Agree	Strongly Agree	Strongly Agree	Strongly Agree	Strongly Agree	Strongly Agree	Strongly Agree	Strongly Agree	Strongly Agree	Strongly Agree
Strongly Disagree	Disagree	Disagree	Disagree	Disagree	Disagree	Strongly Disagree	Disagree	Disagree	Strongly Disagree	Strongly Disagree	Disagree	Strongly Disagree	Strongly Disagree	Disagree	Strongly Disagree	Strongly Disagree	Strongly Disagree				Strongly Disagree	Strongly Disagree
Disagree	Disagree	Disagree	Disagree	Disagree	Disagree	Strongly Disagree	Disagree	Disagree	Strongly Agree	Agree	Disagree	Disagree	Strongly Agree	Disagree	Strongly Disagree	Strongly Disagree	Agree	Disagree		Disagree	Disagree	Disagree
Agree	Agree	Agree	Strongly Agree	Strongly Agree	Agree	Strongly Disagree	Agree	Agree	Strongly Agree	Strongly Agree	Strongly Disagree	Strongly Disagree	Strongly Disagree	Strongly Disagree	Strongly Agree	Strongly Agree	Agree	Strongly Agree	Strongly Agree	Strongly Agree	Disagree	Disagree
Strongly Disagree	Strongly Agree	Strongly Agree	Strongly Agree	Strongly Disagree	Strongly Agree	Strongly Disagree	Strongly Agree	Strongly Agree	Strongly Disagree	Strongly Agree	Disagree	Disagree	Strongly Disagree	Strongly Disagree	Strongly Disagree		Agree	Strongly Disagree	Disagree	Disagree	Strongly Agree	Strongly Agree
.d	Agree	Agree	Agree	Disagree	Agree	Disagree	Agree	Agree	Disagree	Agree	Disagree	Disagree	Disagree	Disagree	Disagree	Disagree	Agree	Disagree	Disagree	Disagree	Agree	Agree
Agree	Agree	Agree	Agree	Strongly Agree	Agree	Strongly Disagree	Disagree	Disagree	Strongly Disagree	Disagree	Strongly Disagree	Strongly Disagree	Strongly Disagree	Strongly Disagree	Strongly Disagree	Strongly Disagree	Agree	Strongly Disagree	Strongly Disagree	Strongly Agree	Disagree	Disagree
Agree	Agree	Agree	Agree	Strongly Disagree	Agree	Strongly Disagree	Disagree	Agree	Strongly Agree	Disagree	Strongly Disagree	Strongly Disagree	Strongly Disagree	Strongly Disagree	Strongly Disagree	Strongly Disagree	Agree	Strongly Disagree	Strongly Agree	Strongly Disagree	Disagree	Disagree
Disagree	Agree	Disagree	Agree	Disagree	Disagree	Disagree	Disagree	Agree	Strongly Disagree	Agree	Strongly Disagree	Disagree	Strongly Disagree	Disagree	Strongly Disagree	Strongly Disagree	Agree	Strongly Disagree	Disagree	Disagree	Agree	Disagree
Agree	Agree	Agree	Agree		Agree	Strongly Disagree	Agree	Agree		Agree	Strongly Disagree						Agree	Strongly Disagree	Strongly Disagree	Strongly Disagree
Agree	Agree	Agree	Agree	Disagree	Agree	Disagree	Disagree	Agree	Disagree	Agree	Strongly Disagree	Disagree	Strongly Disagree		Strongly Agree	Strongly Agree	Strongly Disagree	Strongly Agree	Strongly Disagree	Strongly Agree	Disagree	Disagree
Strongly Agree	Strongly Agree	Strongly Agree	Strongly Agree	Strongly Agree	Strongly Agree	Strongly Agree	Strongly Agree	Strongly Agree	Strongly Agree	Strongly Agree	Strongly Agree	Strongly Agree	Strongly Agree	Strongly Agree	Strongly Agree	Strongly Agree	Strongly Agree	Strongly Agree	Strongly Agree	Strongly Agree
Agree	Disagree	Disagree		Strongly Agree	Disagree	Strongly Disagree		Disagree	Disagree	Disagree	Disagree	Strongly Disagree	Disagree	Disagree	Disagree	Disagree	Strongly Disagree	Strongly Disagree	Disagree	Disagree	Disagree	Strongly Disagree
.d	Strongly Disagree	Disagree	Agree	Strongly Disagree	Disagree			Strongly Agree	Strongly Agree		Strongly Agree	Disagree	Strongly Agree	Strongly Disagree			Disagree		Strongly Disagree	Strongly Disagree	Strongly Disagree	Strongly Disagree
Agree	Agree	Agree	Agree	Strongly Agree	Agree	Strongly Disagree	Agree	Agree	Strongly Agree	Agree	Strongly Agree	Strongly Disagree	Strongly Disagree	Strongly Disagree	Strongly Disagree	Strongly Disagree	Agree	Strongly Agree	Disagree	Strongly Agree	Agree	Agree
.d		Disagree	Disagree	Disagree	Disagree	Strongly Disagree	Disagree	Strongly Disagree	Disagree	Strongly Agree	Disagree	Disagree	Strongly Agree	Disagree	Strongly Disagree	Disagree	Agree				Disagree	Disagree
.n	Agree	Agree	Strongly Agree	Strongly Agree	Agree	Strongly Agree	Disagree	Strongly Agree	Strongly Agree		Strongly Agree	Strongly Disagree	Strongly Agree	Strongly Agree	Strongly Agree	Strongly Agree	Disagree	Strongly Agree		Strongly Agree
.n	Agree		Agree	Strongly Agree	Agree	Strongly Agree	Agree	Agree	Strongly Agree	Disagree	Strongly Agree	Strongly Agree	Strongly Agree	Strongly Agree	Strongly Agree	Strongly Agree				Strongly Agree
Agree	Agree	Agree	Agree	Disagree	Agree	Disagree	Agree	Agree	Disagree	Agree	Disagree	Disagree	Strongly Agree	Strongly Agree	Strongly Disagree	Strongly Disagree	Agree	Strongly Disagree	Disagree	Disagree	Agree	Agree
Agree	Agree	Agree	Agree	Strongly Disagree	Agree	Disagree	Disagree	Agree	Strongly Disagree	Agree	Strongly Disagree	Disagree	Strongly Disagree	Strongly Disagree	Strongly Disagree	Strongly Disagree	Agree	Strongly Disagree	Disagree	Strongly Disagree	Agree	Disagree
Strongly Disagree	Strongly Disagree	Strongly Disagree	Strongly Disagree	Strongly Disagree	Strongly Agree	Strongly Disagree	Disagree	Strongly Disagree	Strongly Agree	Strongly Disagree	Disagree	Strongly Agree	Strongly Agree	Strongly Agree	Disagree	Strongly Disagree	Disagree	Disagree	Strongly Agree	Strongly Disagree	Strongly Disagree	Strongly Disagree
Agree	Agree	Agree	Agree	Strongly Agree	Agree	Strongly Disagree	Agree	Agree	Strongly Agree	Agree	Strongly Agree	Strongly Agree	Strongly Agree	Strongly Agree	Strongly Agree	Strongly Agree	Agree			Strongly Agree	Strongly Disagree	Strongly Disagree
.d	Agree	Disagree	Agree	Strongly Agree	Agree		Agree		Strongly Agree	Disagree	Strongly Disagree	Strongly Disagree		Strongly Disagree	Strongly Disagree	Strongly Disagree	Agree		Strongly Disagree	Strongly Agree	Disagree	Disagree
Disagree	Strongly Agree	Disagree	Disagree	Disagree	Strongly Agree	Strongly Disagree	Agree	Agree	Strongly Disagree	Agree	Strongly Disagree	Strongly Disagree	Strongly Disagree	Disagree	Strongly Disagree	Disagree	Agree	Disagree	Strongly Disagree	Disagree	Strongly Agree	Agree
Disagree	Disagree	Agree	Agree	Strongly Disagree	Strongly Disagree	Strongly Disagree	Agree	Agree	Strongly Disagree	Strongly Disagree		Strongly Agree			Strongly Agree	Strongly Agree	Strongly Agree	Disagree	Strongly Disagree		Disagree	Strongly Disagree
Agree	Disagree	Agree	Disagree	Strongly Agree	Disagree	Strongly Disagree	Disagree	Strongly Disagree	Disagree	Strongly Disagree	Strongly Agree	Disagree	Strongly Disagree	Disagree	Strongly Agree		Disagree	Strongly Disagree	Disagree	Strongly Disagree	Disagree	Agree
Agree	Agree	Agree	Agree	Strongly Disagree	Agree	Strongly Disagree	Agree	Agree	Strongly Disagree	Disagree	Strongly Disagree	Disagree	Strongly Disagree	Strongly Disagree	Strongly Disagree	Strongly Disagree	Agree	Disagree	Strongly Disagree	Strongly Disagree	Disagree
Agree	Agree	Agree	Agree	Disagree	Agree	Strongly Disagree	Agree	Agree	Strongly Disagree	Disagree	Disagree	Disagree	Strongly Disagree	Strongly Disagree	Strongly Disagree	Strongly Disagree	Disagree	Strongly Disagree	Strongly Disagree	Strongly Disagree	Agree	Agree
Agree	Agree	Agree	Agree	Strongly Agree	Agree	Disagree	Agree	Agree	Strongly Agree	Agree	Strongly Agree	Disagree	Strongly Agree	Strongly Agree	Disagree	Disagree	Agree	Disagree	Strongly Agree	Strongly Agree	Agree	Agree
Agree	Agree	Agree	Agree	Strongly Disagree	Disagree	Strongly Disagree	Agree	Agree	Strongly Disagree	Agree	Strongly Disagree	Strongly Disagree	Strongly Disagree	Strongly Disagree	Strongly Disagree	Strongly Disagree	Agree		Strongly Disagree	Strongly Disagree	Agree	Agree
Strongly Agree	Strongly Agree	Strongly Agree	Strongly Agree	Strongly Disagree	Strongly Agree	Strongly Disagree	Strongly Agree	Strongly Agree	Strongly Disagree	Strongly Agree	Strongly Disagree	Strongly Disagree	Strongly Disagree	Strongly Disagree	Strongly Disagree	Strongly Disagree	Strongly Agree	Strongly Disagree	Strongly Disagree	Strongly Disagree	Strongly Agree	Strongly Agree
.n	Agree	Agree	Agree	Strongly Disagree	Disagree	Strongly Disagree	Agree	Agree	Strongly Agree	Disagree	Strongly Disagree	Strongly Disagree	Strongly Disagree	Strongly Disagree	Strongly Disagree	Strongly Disagree	Disagree	Strongly Disagree	Strongly Disagree	Disagree	Strongly Disagree
Agree	Disagree	Agree	Disagree	Disagree	Agree	Disagree	Agree	Agree	Disagree	Disagree	Strongly Disagree	Disagree	Strongly Disagree	Strongly Disagree	Disagree	Disagree	Disagree	Disagree	Disagree	Strongly Disagree	Agree
Disagree				Disagree		Strongly Disagree	Disagree	Disagree	Strongly Disagree	Disagree	Strongly Disagree	Disagree		Disagree	Disagree	Disagree					Strongly Disagree	Strongly Disagree
Strongly Disagree	Strongly Disagree	Strongly Disagree	Agree	Disagree	Disagree	Strongly Disagree	Disagree	Disagree	Strongly Disagree	Disagree	Strongly Disagree	Disagree	Disagree	Disagree	Disagree	Disagree	Disagree	Strongly Disagree	Strongly Disagree	Strongly Disagree	Strongly Disagree	Strongly Disagree
Agree	Agree	Agree	Agree	Disagree	Strongly Agree	Strongly Disagree	Agree		Strongly Disagree	Strongly Agree	Strongly Disagree	Disagree	Disagree	Disagree	Strongly Disagree	Strongly Disagree	Agree	Disagree	Disagree	Disagree	Agree	Agree
.n	Strongly Agree	Strongly Agree	Strongly Agree	Strongly Agree	Agree	Strongly Agree		Strongly Agree	Strongly Agree	Strongly Agree	Strongly Agree	Strongly Agree	Strongly Agree	Strongly Agree	Strongly Agree	Strongly Agree	Strongly Agree	Strongly Agree	Strongly Agree	Strongly Agree	Disagree
Disagree	Disagree	Disagree	Disagree	Disagree		Disagree	Disagree	Disagree	Strongly Disagree	Disagree		Disagree	Strongly Disagree	Disagree	Disagree	Disagree	Disagree			Disagree	Disagree	Disagree
Strongly Disagree	Strongly Disagree	Strongly Disagree	Strongly Disagree	Strongly Disagree	Strongly Disagree	Disagree	Strongly Disagree	Disagree	Disagree	Disagree	Disagree	Strongly Disagree	Disagree	Strongly Disagree		Disagree	Disagree	Strongly Disagree	Strongly Disagree	Strongly Disagree	Strongly Disagree	Strongly Disagree
Agree	Strongly Disagree	Agree	Disagree	Strongly Agree	Agree	Strongly Agree	Disagree	Agree	Strongly Disagree	Disagree	Strongly Agree	Disagree	Strongly Disagree	Disagree	Strongly Disagree	Strongly Agree	Disagree	Strongly Agree	Strongly Agree	Strongly Agree	Agree	Strongly Agree
Agree	Disagree	Disagree	Agree	Strongly Disagree	Agree	Strongly Agree	Strongly Disagree	Disagree	Strongly Agree	Strongly Disagree	Strongly Agree	Strongly Disagree	Strongly Disagree	Strongly Disagree	Strongly Disagree	Strongly Disagree	Strongly Disagree	Strongly Agree	Strongly Agree	Strongly Disagree	Strongly Disagree	Agree
.n	Strongly Agree	Strongly Agree	Strongly Agree	Strongly Disagree	Strongly Agree	Strongly Disagree	Disagree	Strongly Agree	Strongly Agree	Strongly Agree	Strongly Agree	Strongly Disagree	Strongly Disagree	Strongly Disagree	Strongly Disagree	Strongly Disagree	Strongly Agree	Strongly Disagree	Strongly Agree	Strongly Agree	Disagree	Disagree
.n
Agree	Strongly Agree	Agree	Agree	Strongly Agree	Agree	Disagree	Strongly Agree	Agree	Strongly Agree	Strongly Agree	Strongly Agree	Strongly Agree	Strongly Agree	Strongly Disagree	Strongly Disagree	Strongly Disagree	Agree	Strongly Disagree	Disagree	Disagree	Agree	Agree
Strongly Agree	Strongly Agree	Strongly Agree	Strongly Agree	Strongly Agree	Strongly Agree	Strongly Agree	Strongly Agree	Strongly Agree	Strongly Agree	Strongly Agree	Strongly Agree		Strongly Agree	Strongly Agree	Strongly Agree	Strongly Agree	Agree	Strongly Agree		Strongly Agree
Strongly Agree	Agree	Agree	Agree	Strongly Agree			Agree	Agree	Strongly Agree	Agree					Strongly Agree	Strongly Agree				Disagree
Strongly Agree	Strongly Agree	Strongly Agree	Strongly Agree	Strongly Agree	Strongly Agree	Strongly Disagree	Strongly Agree	Strongly Agree	Strongly Agree			Strongly Agree	Strongly Agree	Strongly Agree	Strongly Agree	Strongly Agree	Strongly Agree	Disagree	Strongly Agree	Strongly Agree
.n	Agree	Agree	Agree	Strongly Agree	Strongly Disagree	Strongly Agree	Disagree	Agree		Strongly Agree	Strongly Agree	Strongly Disagree	Strongly Agree	Strongly Agree	Strongly Agree	Strongly Agree				Strongly Agree		Strongly Disagree
Disagree	Disagree	Disagree	Disagree	Disagree	Disagree	Strongly Disagree	Disagree	Disagree	Disagree	Disagree	Disagree	Disagree	Disagree	Disagree	Disagree	Disagree	Disagree	Strongly Disagree	Disagree	Disagree	Disagree	Disagree
.n	Strongly Agree	Strongly Agree	Strongly Agree	Strongly Agree	Strongly Agree	Strongly Agree	Strongly Agree	Strongly Agree	Strongly Agree	Agree	Strongly Agree	Strongly Agree	Strongly Agree	Strongly Agree	Strongly Agree	Strongly Agree	Agree	Strongly Agree	Strongly Agree	Strongly Agree	Strongly Disagree	Strongly Disagree
Strongly Agree	Strongly Agree	Strongly Agree	Strongly Agree	Strongly Agree	Strongly Agree	Strongly Disagree	Strongly Agree	Strongly Agree	Strongly Agree	Strongly Agree	Strongly Agree	Strongly Disagree	Strongly Agree	Strongly Agree	Strongly Agree	Strongly Agree	Agree	Strongly Agree	Strongly Agree	Strongly Agree	Agree	Agree
.n	Agree	Agree	Strongly Agree	Strongly Agree	Strongly Agree	Strongly Disagree		Agree	Strongly Agree		Strongly Disagree		Strongly Agree	Strongly Agree	Strongly Agree	Strongly Agree	Disagree	Strongly Disagree	Strongly Agree	Strongly Disagree
.n	Strongly Agree	Agree	Strongly Agree	Strongly Agree	Agree	Strongly Agree	Agree	Strongly Agree	Strongly Agree	Agree	Strongly Agree	Strongly Agree	Strongly Agree	Strongly Agree	Strongly Agree	Strongly Agree				Strongly Agree		Disagree
Agree	Agree	Strongly Agree	Strongly Agree	Disagree	Strongly Agree	Strongly Disagree	Agree	Strongly Agree	Strongly Disagree	Agree	Strongly Disagree	Strongly Disagree	Disagree	Strongly Disagree	Disagree	Disagree	Agree	Disagree	Disagree	Disagree	Strongly Agree	Strongly Agree
.n	Agree	Agree	Agree	Strongly Disagree	Agree	Strongly Disagree	Agree	Agree	Strongly Disagree			Strongly Disagree	Strongly Disagree	Strongly Disagree	Strongly Disagree	Strongly Disagree	Agree			Strongly Disagree	Strongly Disagree	Disagree
Agree	Agree	Disagree	Disagree	Disagree	Agree	Strongly Disagree	Disagree	Agree	Strongly Agree	Strongly Disagree	Strongly Disagree	Strongly Disagree	Strongly Disagree	Strongly Disagree	Strongly Disagree	Strongly Disagree	Strongly Disagree		Disagree	Strongly Disagree	Strongly Disagree	Strongly Disagree
Disagree	Agree	Agree	Agree	Disagree	Agree	Strongly Disagree	Agree	Disagree	Disagree	Agree	Strongly Disagree	Disagree	Strongly Agree	Strongly Disagree	Strongly Disagree	Disagree	Agree	Strongly Agree	Disagree	Strongly Agree	Strongly Disagree	Disagree
Agree	Strongly Disagree	Strongly Disagree	Disagree		Disagree		Disagree	Strongly Disagree	Disagree	Agree	Disagree	Disagree	Disagree	Disagree	Disagree		Disagree			Strongly Disagree	Disagree
Agree	Agree	Agree	Agree	Strongly Agree	Strongly Disagree	Strongly Agree	Agree	Agree	Strongly Agree	Agree	Strongly Agree	Strongly Agree	Strongly Agree	Strongly Agree	Strongly Agree	Strongly Agree	Agree	Strongly Agree	Strongly Agree	Strongly Agree	Strongly Disagree	Strongly Disagree
.d		Agree	Disagree	Disagree		Disagree	Strongly Disagree	Disagree	Strongly Disagree	Agree	Strongly Disagree	Disagree		Disagree	Strongly Disagree	Disagree	Agree	Strongly Disagree	Disagree		Disagree	Disagree
Agree	Agree	Agree	Agree	Strongly Disagree	Disagree	Strongly Disagree	Agree	Agree	Strongly Disagree	Agree		Strongly Disagree	Strongly Disagree	Strongly Disagree	Strongly Disagree	Strongly Disagree		Strongly Disagree	Strongly Disagree	Strongly Disagree
Agree			Agree	Strongly Disagree			Disagree		Strongly Disagree	Agree	Strongly Disagree		Strongly Disagree	Strongly Disagree	Strongly Disagree	Strongly Disagree	Agree	Disagree		Strongly Disagree		Disagree
Strongly Agree	Agree	Strongly Agree	Strongly Agree	Strongly Agree	Agree	Strongly Agree	Agree	Agree	Strongly Agree		Strongly Agree	Strongly Disagree	Strongly Agree	Strongly Agree	Strongly Agree	Strongly Agree	Agree	Strongly Disagree	Strongly Agree	Strongly Agree	Disagree	Disagree
.n	Strongly Agree	Agree	Strongly Agree	Strongly Agree	Strongly Agree	Strongly Disagree	Strongly Agree	Agree	Strongly Agree	Strongly Agree	Strongly Agree	Strongly Disagree	Strongly Agree	Strongly Agree	Strongly Agree	Strongly Agree	Agree	Strongly Disagree	Strongly Agree	Strongly Disagree	Disagree	Strongly Disagree
Disagree	Agree	Agree	Strongly Agree	Strongly Agree	Agree	Strongly Agree	Agree	Agree	Strongly Agree	Disagree	Strongly Disagree	Disagree	Strongly Agree	Strongly Disagree	Strongly Agree	Strongly Disagree	Disagree	Strongly Disagree	Strongly Agree	Strongly Agree	Disagree	Disagree
Agree	Agree	Agree	Agree	Strongly Disagree	Agree	Strongly Disagree	Disagree	Agree	Strongly Disagree		Strongly Disagree	Strongly Disagree	Strongly Disagree	Strongly Disagree	Strongly Disagree	Strongly Disagree				Strongly Disagree
Strongly Agree	Strongly Agree	Strongly Agree	Strongly Agree	Strongly Disagree	Strongly Agree	Strongly Disagree	Strongly Agree	Strongly Agree	Strongly Agree	Strongly Agree	Strongly Agree	Strongly Disagree	Strongly Disagree	Strongly Disagree	Strongly Disagree	Strongly Agree	Strongly Agree	Strongly Disagree	Strongly Disagree		Strongly Agree	Strongly Agree
Strongly Agree	Strongly Agree	Strongly Agree	Strongly Agree	Strongly Disagree	Strongly Agree	Strongly Disagree	Strongly Agree	Strongly Agree	Strongly Disagree	Strongly Agree	Strongly Disagree	Strongly Disagree	Strongly Disagree	Strongly Disagree	Strongly Agree	Strongly Agree	Strongly Agree	Strongly Agree	Strongly Disagree	Strongly Agree	Strongly Agree	Strongly Agree
Agree	Agree	Agree	Agree	Strongly Disagree	Agree	Strongly Disagree	Agree	Agree	Strongly Agree	Agree	Strongly Disagree	Strongly Disagree	Strongly Disagree	Strongly Disagree	Strongly Disagree	Strongly Disagree	Agree	Strongly Disagree	Strongly Disagree	Strongly Disagree	Agree	Agree
Disagree	Strongly Agree	Agree	Disagree	Disagree	Strongly Agree	Disagree	Agree	Strongly Agree	Disagree	Agree	Strongly Disagree	Disagree	Strongly Disagree	Strongly Disagree	Disagree	Disagree	Agree	Strongly Disagree	Disagree	Disagree	Strongly Agree	Agree
Agree	Agree	Agree	Agree	Strongly Agree	Agree	Strongly Agree	Agree	Agree	Strongly Agree			Strongly Agree		Strongly Agree	Strongly Agree	Strongly Agree				Strongly Agree
Strongly Disagree	Strongly Agree	Strongly Agree	Strongly Agree	Strongly Agree	Strongly Agree	Strongly Agree	Strongly Agree	Strongly Agree	Strongly Agree	Strongly Disagree	Strongly Agree	Strongly Agree	Strongly Agree	Strongly Agree	Strongly Agree	Strongly Agree				Strongly Agree	Strongly Disagree	Strongly Disagree
.n												Strongly Agree
Disagree	Agree	Disagree	Disagree	Strongly Disagree	Agree	Disagree	Strongly Disagree	Disagree	Strongly Disagree	Strongly Disagree	Strongly Disagree	Strongly Agree	Strongly Disagree	Disagree	Strongly Disagree	Strongly Agree	Disagree	Strongly Agree	Strongly Disagree	Strongly Agree	Agree	Disagree
.n	Strongly Agree	Strongly Agree	Strongly Agree	Strongly Agree	Strongly Agree	Strongly Disagree	Strongly Agree	Strongly Agree	Strongly Agree	Strongly Agree	Strongly Agree	Strongly Agree	Strongly Agree	Strongly Agree	Strongly Agree	Strongly Agree	Strongly Agree			Strongly Agree
.n	Strongly Agree	Strongly Agree	Strongly Agree	Strongly Agree	Strongly Agree	Strongly Agree	Strongly Agree	Strongly Agree	Strongly Agree	Strongly Agree	Strongly Agree	Strongly Disagree	Strongly Disagree	Strongly Disagree	Strongly Disagree	Strongly Disagree	Disagree	Strongly Disagree	Strongly Disagree	Strongly Agree	Disagree	Disagree
Agree	Strongly Agree	Disagree	Agree	Strongly Agree	Agree	Strongly Disagree	Agree	Strongly Disagree	Strongly Agree	Disagree	Disagree	Strongly Disagree	Strongly Disagree	Strongly Disagree	Strongly Disagree	Disagree	Strongly Agree	Strongly Disagree	Disagree	Strongly Disagree	Disagree	Agree
Strongly Agree	Agree	Agree	Agree	Strongly Agree	Agree	Strongly Disagree	Agree	Agree	Strongly Agree	Agree	Strongly Disagree	Strongly Agree	Strongly Agree	Strongly Agree	Strongly Agree	Strongly Agree	Agree	Strongly Agree	Strongly Agree	Disagree
Agree	Strongly Agree	Agree	Agree	Strongly Agree	Agree	Strongly Disagree	Agree	Agree	Strongly Agree	Agree	Strongly Disagree	Strongly Disagree	Strongly Disagree	Strongly Disagree	Strongly Disagree	Strongly Disagree	Agree			Strongly Agree		Disagree
Strongly Agree	Strongly Agree	Strongly Agree	Strongly Agree	Strongly Agree	Strongly Agree	Strongly Agree	Strongly Agree	Strongly Agree	Strongly Agree	Strongly Agree	Strongly Agree	Strongly Agree	Strongly Agree	Strongly Agree	Strongly Agree	Strongly Agree				Strongly Agree
Agree	Disagree	Agree	Agree	Strongly Disagree	Agree	Strongly Disagree	Disagree	Agree	Strongly Agree	Agree	Strongly Disagree	Strongly Disagree	Strongly Disagree	Strongly Disagree	Strongly Disagree	Strongly Disagree	Agree	Strongly Disagree	Strongly Disagree	Strongly Disagree
Strongly Disagree	Strongly Disagree	Strongly Disagree	Strongly Disagree	Strongly Disagree	Strongly Disagree	Strongly Disagree	Strongly Disagree	Strongly Disagree	Strongly Disagree	Strongly Disagree	Strongly Disagree	Strongly Disagree	Strongly Disagree	Strongly Disagree	Strongly Disagree	Strongly Disagree	Strongly Disagree	Strongly Disagree	Strongly Disagree	Strongly Disagree	Strongly Disagree	Strongly Disagree
Strongly Agree	Strongly Agree	Strongly Agree	Strongly Agree	Strongly Agree	Strongly Agree	Strongly Agree	Strongly Disagree	Strongly Disagree	Strongly Agree	Strongly Agree	Strongly Agree	Strongly Disagree	Strongly Agree	Strongly Agree	Strongly Agree	Strongly Agree	Strongly Agree	Strongly Agree	Strongly Agree	Strongly Agree	Strongly Disagree
Strongly Agree	Strongly Agree	Strongly Agree	Strongly Agree	Strongly Agree	Strongly Agree	Strongly Agree	Strongly Agree	Strongly Agree	Strongly Agree	Strongly Agree	Strongly Agree	Strongly Agree	Strongly Agree	Strongly Agree	Strongly Agree	Strongly Agree	Agree	Strongly Disagree	Disagree	Strongly Agree	Agree	Strongly Agree
Disagree	Disagree	Agree	Agree	Strongly Disagree	Agree	Strongly Disagree	Agree	Agree	Strongly Agree	Agree	Strongly Agree	Strongly Disagree	Strongly Disagree	Disagree	Strongly Disagree	Strongly Disagree	Disagree	Strongly Disagree	Strongly Disagree	Strongly Disagree		Disagree
Agree	Disagree	Disagree	Strongly Agree	Strongly Agree	Agree	Disagree	Agree	Disagree	Strongly Agree	Agree	Strongly Disagree	Strongly Disagree	Strongly Agree	Strongly Disagree	Strongly Agree	Strongly Agree	Agree	Strongly Agree	Strongly Agree	Strongly Disagree	Strongly Disagree	Strongly Disagree
Agree	Agree	Agree	Agree	Strongly Agree	Agree	Strongly Agree	Agree	Agree	Strongly Agree	Agree	Strongly Agree	Strongly Agree	Strongly Agree	Strongly Agree	Strongly Agree	Strongly Agree	Agree	Strongly Agree	Strongly Agree	Strongly Agree	Agree	Strongly Disagree
.d	Agree		Strongly Agree	Strongly Agree		Strongly Agree	Strongly Agree	Strongly Agree	Strongly Agree	Strongly Agree	Strongly Agree		Strongly Agree	Strongly Agree	Strongly Agree	Strongly Agree				Strongly Agree	Strongly Disagree	Strongly Disagree
.d	Agree	Agree	Agree	Strongly Agree	Agree	Strongly Disagree		Agree	Strongly Agree	Agree	Strongly Agree	Strongly Disagree	Strongly Agree	Strongly Agree	Strongly Agree	Strongly Agree	Agree	Strongly Agree		Strongly Agree
.n	Agree	Agree	Agree	Strongly Disagree	Agree	Strongly Agree	Agree	Agree	Strongly Agree	Strongly Disagree	Strongly Agree	Disagree	Strongly Agree	Strongly Agree	Strongly Agree	Strongly Agree	Agree	Strongly Disagree	Strongly Disagree	Strongly Agree	Strongly Disagree	Strongly Disagree
.n	Agree	Agree	Agree	Strongly Disagree	Agree	Strongly Disagree	Agree	Agree	Strongly Disagree	Agree	Strongly Disagree	Strongly Disagree	Strongly Disagree	Strongly Agree	Strongly Disagree	Strongly Disagree	Agree	Strongly Disagree		Strongly Disagree		Disagree
Agree	Agree	Agree	Agree	Disagree	Agree	Strongly Disagree	Agree	Strongly Agree	Strongly Agree		Strongly Agree	Strongly Agree	Strongly Agree	Strongly Agree	Strongly Agree	Strongly Agree	Strongly Agree	Strongly Disagree	Strongly Disagree	Strongly Agree	Agree	Agree
.n
Agree	Strongly Agree	Strongly Agree	Strongly Agree	Strongly Agree	Agree	Strongly Agree	Strongly Agree	Agree	Strongly Agree	Agree	Strongly Disagree	Strongly Disagree	Strongly Disagree	Strongly Disagree	Strongly Disagree	Strongly Agree	Strongly Agree	Strongly Disagree	Disagree	Strongly Disagree	Agree	Agree
.n	Strongly Agree	Strongly Agree	Strongly Agree	Strongly Agree	Agree	Strongly Agree	Agree	Strongly Agree	Strongly Agree	Strongly Agree	Strongly Agree	Strongly Disagree		Strongly Agree	Strongly Agree	Strongly Agree	Agree	Disagree	Disagree	Strongly Agree
.n		Agree	Agree	Disagree		Strongly Disagree		Disagree	Strongly Agree			Disagree	Strongly Agree		Disagree	Strongly Agree				Strongly Agree
.n	Agree	Agree	Strongly Agree	Strongly Disagree	Agree	Strongly Disagree	Strongly Agree	Agree	Strongly Agree				Strongly Agree	Strongly Agree	Strongly Agree	Strongly Agree	Agree	Strongly Disagree		Strongly Agree		Strongly Disagree
Strongly Agree	Strongly Agree	Strongly Agree	Strongly Agree	Strongly Agree	Strongly Agree	Strongly Agree	Strongly Agree	Strongly Agree	Strongly Agree	Agree	Strongly Agree	Strongly Agree	Strongly Agree	Strongly Agree	Strongly Agree	Strongly Agree	Agree			Strongly Agree
Agree	Disagree	Disagree	Agree	Strongly Disagree	Disagree	Disagree	Disagree	Agree	Disagree	Agree	Strongly Disagree	Disagree	Disagree	Strongly Disagree	Strongly Disagree	Strongly Disagree	Agree	Strongly Disagree	Strongly Disagree	Disagree	Agree	Disagree
Strongly Agree	Strongly Agree	Strongly Agree	Strongly Agree	Strongly Agree	Strongly Agree	Strongly Agree	Strongly Agree	Strongly Agree	Strongly Agree	Agree	Strongly Agree	Strongly Agree	Strongly Agree	Strongly Agree	Strongly Agree	Strongly Agree	Agree	Strongly Disagree	Strongly Disagree	Strongly Disagree	Disagree	Disagree
Strongly Agree	Strongly Agree	Strongly Agree	Strongly Agree	Strongly Agree	Strongly Agree	Strongly Agree	Strongly Agree	Strongly Agree	Strongly Agree	Strongly Agree	Strongly Agree	Strongly Agree	Strongly Agree	Strongly Agree	Strongly Agree	Strongly Agree	Strongly Agree	Strongly Disagree	Strongly Agree	Strongly Agree	Strongly Agree	Strongly Agree
Disagree	Agree	Agree	Agree	Strongly Agree	Agree	Strongly Disagree	Agree	Agree	Disagree	Agree	Strongly Disagree	Strongly Agree	Strongly Agree	Strongly Agree	Strongly Disagree	Strongly Disagree	Agree	Strongly Agree	Strongly Agree	Strongly Agree	Agree	Agree
Disagree	Agree	Strongly Agree	Strongly Agree	Strongly Disagree	Agree	Strongly Disagree	Agree	Agree	Strongly Disagree	Agree	Strongly Disagree	Disagree	Strongly Disagree	Strongly Disagree	Strongly Disagree	Disagree	Agree	Strongly Disagree	Strongly Disagree	Strongly Disagree	Agree	Agree
Strongly Agree		Strongly Agree	Strongly Agree	Strongly Disagree	Strongly Agree	Disagree	Disagree	Disagree	Disagree	Disagree	Strongly Disagree	Strongly Disagree					Disagree	Strongly Agree	Strongly Agree	Strongly Agree	Strongly Disagree	Agree
Agree	Disagree	Disagree	Disagree																Strongly Disagree
Disagree	Agree	Agree	Agree	Disagree	Agree	Disagree	Agree	Agree	Disagree	Agree	Disagree	Disagree	Disagree	Disagree	Disagree	Disagree	Strongly Agree	Disagree	Disagree	Disagree	Agree	Agree
Agree	Agree	Agree	Agree	Disagree	Strongly Agree	Disagree	Disagree	Agree	Strongly Agree	Agree	Strongly Disagree	Strongly Disagree	Strongly Disagree	Strongly Disagree	Strongly Disagree	Disagree	Disagree			Strongly Disagree	Disagree	Disagree
Agree	Agree	Disagree	Disagree	Strongly Disagree	Disagree	Disagree	Strongly Disagree	Strongly Disagree	Disagree	Disagree	Disagree	Strongly Disagree	Strongly Disagree	Strongly Disagree	Disagree	Disagree	Agree	Strongly Disagree	Strongly Agree	Strongly Disagree	Strongly Disagree	Strongly Disagree
Agree	Agree	Agree	Agree	Strongly Agree	Agree	Strongly Agree	Agree	Agree	Strongly Agree	Strongly Agree	Strongly Agree	Strongly Agree	Strongly Agree	Strongly Agree	Strongly Agree	Strongly Agree	Agree	Strongly Agree	Strongly Agree	Strongly Agree	Agree	Agree
Agree	Agree	Agree	Agree	Strongly Agree	Agree	Strongly Agree	Strongly Agree	Strongly Agree	Strongly Agree	Strongly Agree	Strongly Agree	Strongly Disagree	Strongly Disagree	Strongly Disagree	Strongly Disagree	Strongly Disagree	Agree	Strongly Agree	Strongly Agree	Strongly Agree	Disagree	Disagree
Strongly Agree	Agree	Strongly Agree	Strongly Agree	Strongly Disagree	Strongly Agree	Strongly Disagree	Agree	Agree	Strongly Disagree	Strongly Agree	Strongly Disagree	Strongly Disagree	Strongly Disagree	Strongly Disagree	Disagree	Strongly Disagree	Strongly Agree	Strongly Disagree	Strongly Disagree	Disagree	Agree	Agree
.n	Agree	Agree	Strongly Agree	Strongly Agree	Disagree	Strongly Agree	Agree	Strongly Agree	Strongly Agree	Strongly Disagree	Strongly Agree	Strongly Disagree	Strongly Agree	Strongly Agree	Strongly Agree	Strongly Agree	Agree			Strongly Disagree	Strongly Disagree	Strongly Disagree
Agree	Agree	Agree	Agree	Strongly Disagree	Agree	Strongly Disagree	Agree	Agree	Strongly Agree	Agree	Strongly Disagree	Strongly Disagree	Strongly Disagree	Strongly Disagree	Strongly Disagree	Strongly Disagree	Agree	Strongly Disagree	Strongly Disagree	Strongly Agree	Disagree	Agree
.d	Disagree	Disagree	Disagree	Strongly Disagree	Disagree	Strongly Disagree	Disagree	Disagree	Strongly Agree	Agree	Strongly Agree	Disagree	Strongly Agree	Disagree	Strongly Agree	Strongly Disagree		Strongly Disagree	Strongly Agree		Disagree	Disagree
Agree	Agree	Agree	Agree	Strongly Disagree	Agree	Strongly Disagree	Agree	Agree	Strongly Disagree	Agree		Strongly Disagree	Strongly Disagree	Strongly Disagree	Strongly Disagree	Strongly Disagree	Agree			Strongly Disagree
.n	Agree	Strongly Agree	Strongly Agree	Strongly Agree	Agree	Strongly Agree	Strongly Agree	Strongly Agree	Strongly Agree	Agree	Strongly Agree	Strongly Disagree	Strongly Agree	Strongly Agree	Strongly Agree	Strongly Agree	Agree	Strongly Agree	Strongly Agree	Strongly Agree	Agree	Agree
Agree	Disagree	Disagree	Agree	Strongly Agree		Strongly Agree	Agree	Agree	Strongly Agree	Agree	Strongly Disagree	Disagree	Strongly Agree		Strongly Disagree	Strongly Disagree						Agree
Strongly Agree	Strongly Agree	Strongly Agree	Agree	Strongly Agree	Strongly Agree	Strongly Disagree	Strongly Agree	Strongly Agree	Strongly Agree	Strongly Agree	Strongly Agree	Strongly Agree	Strongly Agree	Strongly Agree	Strongly Agree	Strongly Agree	Strongly Agree	Strongly Disagree	Strongly Disagree	Strongly Agree		Strongly Agree
Agree	Strongly Disagree	Strongly Disagree	Strongly Disagree	Strongly Disagree	Strongly Disagree	Disagree	Agree	Strongly Disagree		Agree	Strongly Disagree	Strongly Disagree		Strongly Disagree						Strongly Disagree	Agree	Strongly Disagree
Disagree	Strongly Agree	Strongly Agree	Strongly Agree	Strongly Agree	Strongly Agree	Strongly Disagree	Strongly Agree	Strongly Agree	Strongly Agree	Strongly Agree	Strongly Agree	Strongly Agree	Strongly Agree	Strongly Agree	Strongly Agree	Strongly Agree	Agree			Strongly Agree	Strongly Disagree	Strongly Disagree
.d		Agree	Agree				Agree			Agree							Agree
.n	Disagree	Agree	Strongly Agree	Strongly Agree	Strongly Disagree	Strongly Agree		Strongly Agree	Strongly Agree	Agree		Strongly Agree	Strongly Agree	Strongly Agree	Strongly Agree	Strongly Agree				Strongly Agree
Agree	Strongly Agree	Strongly Agree	Strongly Agree	Strongly Agree	Agree		Strongly Agree	Strongly Agree	Strongly Agree	Strongly Agree			Strongly Agree	Strongly Agree	Disagree	Strongly Agree	Strongly Agree			Strongly Agree
Agree	Agree	Agree	Agree	Strongly Disagree	Agree		Agree	Agree		Agree	Disagree	Strongly Disagree				Disagree	Disagree		Disagree		Agree	Agree
Strongly Disagree	Strongly Agree	Strongly Agree	Strongly Agree	Strongly Agree	Agree	Strongly Agree	Disagree	Strongly Agree	Strongly Agree	Strongly Agree	Strongly Agree	Strongly Agree	Strongly Agree	Strongly Agree	Strongly Agree	Strongly Agree	Agree	Strongly Agree	Strongly Agree	Strongly Agree	Strongly Disagree	Strongly Disagree
Strongly Disagree	Disagree	Disagree	Disagree	Disagree	Disagree	Disagree	Disagree	Strongly Disagree	Strongly Agree	Agree	Disagree	Strongly Disagree	Disagree	Disagree	Disagree	Disagree	Disagree	Disagree	Disagree	Strongly Disagree	Agree	Strongly Disagree
.n	Agree	Agree	Agree	Strongly Agree	Agree	Strongly Disagree	Agree	Agree	Strongly Agree	Agree	Strongly Agree	Strongly Agree	Strongly Agree	Strongly Agree	Strongly Agree	Strongly Agree	Agree	Strongly Agree		Strongly Agree	Strongly Disagree	Disagree
Agree	Disagree	Disagree	Disagree	Strongly Disagree	Disagree	Disagree	Agree	Disagree	Strongly Disagree	Agree	Strongly Disagree	Strongly Disagree	Strongly Disagree	Strongly Disagree	Strongly Disagree	Disagree	Agree	Strongly Disagree	Strongly Disagree	Strongly Disagree	Disagree	Strongly Disagree
Agree	Agree	Strongly Agree	Agree	Strongly Agree	Agree	Strongly Agree	Agree	Agree		Agree	Strongly Agree	Strongly Disagree			Strongly Agree	Strongly Agree	Agree			Strongly Agree	Agree	Agree
Agree	Disagree		Agree	Strongly Agree	Agree	Strongly Agree	Agree	Agree	Strongly Agree			Strongly Disagree	Strongly Agree	Strongly Agree	Strongly Agree	Strongly Agree	Agree			Strongly Disagree
Strongly Agree	Agree	Agree	Agree	Strongly Disagree	Agree	Strongly Disagree	Agree	Agree	Strongly Disagree	Agree	Strongly Disagree	Disagree	Strongly Disagree	Strongly Disagree	Strongly Disagree	Disagree	Agree	Strongly Disagree	Strongly Disagree	Strongly Disagree	Disagree	Disagree
Agree	Agree	Agree	Agree	Disagree	Disagree	Disagree	Agree	Agree	Disagree	Agree	Disagree	Disagree	Disagree	Strongly Disagree	Strongly Disagree	Strongly Disagree	Agree	Strongly Disagree	Strongly Disagree	Strongly Agree	Disagree	Disagree
.n	Strongly Agree	Strongly Agree	Strongly Agree	Strongly Agree	Strongly Agree	Strongly Agree	Strongly Agree	Strongly Agree	Strongly Agree	Strongly Agree		Disagree	Strongly Agree	Strongly Agree	Strongly Agree	Strongly Agree	Strongly Agree			Strongly Agree	Strongly Disagree	Strongly Disagree
Agree	Agree	Agree	Agree	Disagree	Agree	Disagree	Agree	Agree	Disagree	Agree	Disagree	Disagree	Disagree	Disagree	Disagree	Disagree	Agree	Disagree	Disagree	Disagree	Agree	Agree
Disagree	Disagree	Disagree	Agree	Strongly Disagree		Strongly Disagree		Disagree		Disagree	Disagree		Strongly Disagree		Strongly Disagree	Strongly Disagree	Disagree	Strongly Disagree	Strongly Disagree	Strongly Disagree		Disagree
.n	Agree	Agree	Strongly Agree	Strongly Agree	Agree	Strongly Disagree	Agree	Agree	Strongly Agree			Disagree	Strongly Agree	Strongly Agree	Strongly Agree	Strongly Agree
Agree	Agree	Disagree	Agree	Strongly Disagree	Agree	Disagree	Agree	Agree	Disagree	Agree	Strongly Disagree	Strongly Disagree	Strongly Disagree	Disagree	Disagree	Disagree	Strongly Agree	Disagree	Disagree	Disagree	Agree	Agree
Agree	Strongly Agree	Strongly Agree	Agree	Disagree	Strongly Agree	Disagree	Agree	Disagree	Strongly Disagree	Disagree	Disagree	Disagree	Strongly Disagree	Disagree	Disagree	Strongly Disagree	Strongly Agree	Disagree	Disagree	Disagree	Agree	Agree
Strongly Agree	Strongly Agree	Strongly Agree	Strongly Agree	Strongly Agree	Strongly Agree	Strongly Disagree	Agree	Agree	Strongly Agree	Agree	Strongly Agree	Strongly Disagree	Strongly Agree	Strongly Agree	Strongly Agree	Strongly Agree				Strongly Agree
Strongly Agree	Agree	Agree	Agree	Strongly Agree	Strongly Agree	Strongly Agree	Agree	Agree	Strongly Agree		Strongly Disagree	Disagree	Strongly Agree	Strongly Agree	Strongly Agree	Strongly Agree	Strongly Disagree	Strongly Agree	Strongly Disagree	Strongly Agree	Strongly Disagree	Strongly Disagree
Agree	Strongly Agree	Agree	Agree	Strongly Agree	Agree	Strongly Disagree	Strongly Agree	Strongly Agree	Strongly Agree	Agree	Strongly Agree	Strongly Disagree	Strongly Agree	Strongly Agree	Strongly Agree	Strongly Agree	Agree			Strongly Agree	Strongly Disagree	Agree
Strongly Agree	Strongly Agree	Agree	Strongly Agree	Disagree	Agree	Disagree	Agree	Agree	Disagree	Agree	Disagree	Strongly Disagree	Disagree	Strongly Disagree	Strongly Disagree	Strongly Disagree	Disagree	Strongly Disagree	Strongly Disagree	Strongly Disagree	Disagree	Disagree
Strongly Agree	Strongly Agree	Strongly Agree	Strongly Agree	Strongly Agree	Agree	Disagree	Agree	Agree	Strongly Agree	Agree	Strongly Disagree	Strongly Agree	Strongly Agree	Strongly Agree	Strongly Agree	Strongly Agree	Agree	Strongly Disagree	Strongly Disagree	Strongly Disagree	Agree	Strongly Agree
Strongly Agree	Strongly Agree	Strongly Agree	Strongly Agree	Strongly Agree	Strongly Agree	Strongly Agree	Strongly Agree	Strongly Agree	Strongly Agree	Strongly Agree	Strongly Agree	Strongly Agree	Strongly Agree	Strongly Agree	Strongly Agree	Strongly Agree	Strongly Agree	Strongly Agree	Strongly Agree	Strongly Agree	Strongly Agree	Strongly Agree
Strongly Agree	Strongly Agree	Strongly Agree	Strongly Agree	Strongly Agree	Strongly Agree	Strongly Agree	Agree	Strongly Agree	Strongly Agree	Strongly Agree	Strongly Agree	Strongly Agree	Strongly Agree	Strongly Agree	Strongly Agree	Strongly Agree	Agree	Strongly Disagree	Strongly Agree	Strongly Agree	Disagree	Strongly Disagree
Agree		Agree	Agree	Strongly Agree		Strongly Disagree	Agree	Agree	Strongly Agree	Agree	Strongly Agree	Strongly Agree	Strongly Agree	Strongly Agree	Strongly Agree	Strongly Agree	Agree	Strongly Disagree	Strongly Disagree	Strongly Agree	Disagree	Strongly Disagree
Strongly Agree	Strongly Agree	Strongly Agree	Strongly Agree	Disagree	Strongly Agree	Strongly Disagree	Strongly Agree	Strongly Agree	Strongly Disagree	Agree	Strongly Disagree	Strongly Agree	Strongly Disagree	Strongly Disagree	Strongly Disagree	Strongly Disagree	Strongly Agree		Strongly Disagree	Strongly Disagree	Agree	Agree
.n	Agree	Agree	Agree	Strongly Agree	Strongly Agree	Strongly Agree	Agree	Agree	Strongly Agree	Agree	Strongly Disagree	Strongly Disagree	Strongly Agree	Strongly Agree	Strongly Agree	Strongly Agree	Agree	Strongly Agree		Strongly Agree
Strongly Agree	Strongly Agree	Strongly Agree	Strongly Agree	Strongly Disagree	Strongly Agree	Strongly Disagree	Strongly Agree	Agree	Strongly Disagree	Agree	Strongly Disagree	Strongly Disagree	Strongly Disagree	Strongly Disagree	Strongly Disagree	Strongly Disagree	Disagree	Strongly Disagree	Strongly Disagree	Strongly Disagree	Disagree	Disagree
.n	Agree		Disagree	Strongly Disagree		Strongly Disagree	Agree		Strongly Agree	Agree		Strongly Disagree	Strongly Agree	Strongly Disagree	Strongly Disagree	Strongly Disagree
Agree	Strongly Disagree	Disagree	Agree	Strongly Agree		Strongly Disagree	Agree	Agree	Strongly Agree	Disagree		Disagree	Strongly Agree	Strongly Agree	Strongly Disagree	Strongly Disagree	Agree	Strongly Disagree	Strongly Disagree	Strongly Agree	Strongly Disagree	Strongly Disagree
Agree	Strongly Agree	Strongly Agree	Strongly Agree	Strongly Agree		Strongly Agree	Disagree	Agree	Strongly Agree	Disagree	Strongly Agree	Strongly Disagree	Strongly Agree	Strongly Agree	Strongly Agree	Strongly Agree	Agree			Strongly Agree
Agree	Agree	Agree	Agree	Strongly Agree	Agree	Strongly Agree	Strongly Disagree	Agree	Strongly Agree	Agree	Strongly Agree	Strongly Agree	Strongly Agree	Strongly Agree	Strongly Agree	Strongly Agree	Agree	Strongly Disagree	Strongly Disagree	Strongly Disagree	Agree	Agree
Disagree	Agree	Agree	Agree	Strongly Agree	Agree	Strongly Disagree	Agree	Agree	Strongly Disagree	Disagree		Strongly Disagree	Strongly Disagree	Strongly Disagree	Strongly Disagree	Strongly Disagree	Agree	Strongly Disagree	Strongly Disagree	Strongly Disagree	Disagree	Disagree
Agree	Agree	Agree	Agree	Strongly Disagree	Agree	Strongly Disagree	Agree	Agree	Strongly Disagree	Agree	Disagree	Strongly Disagree	Strongly Disagree	Strongly Disagree	Strongly Disagree	Strongly Disagree	Agree	Strongly Disagree	Strongly Disagree	Strongly Disagree		Agree
.n	Strongly Agree	Strongly Agree	Strongly Agree	Strongly Agree		Strongly Agree	Agree	Strongly Agree	Strongly Agree	Strongly Agree	Strongly Agree	Strongly Agree	Strongly Agree	Strongly Agree	Strongly Agree	Strongly Agree	Strongly Agree	Strongly Disagree	Strongly Disagree	Strongly Agree
Agree	Agree	Agree	Agree	Strongly Agree	Strongly Disagree	Strongly Agree	Agree	Agree	Strongly Agree	Agree	Strongly Agree	Strongly Agree	Strongly Agree	Strongly Agree	Strongly Agree	Strongly Agree				Strongly Agree	Agree	Agree
Agree	Agree	Agree	Disagree	Strongly Disagree	Agree	Strongly Disagree	Agree	Agree	Strongly Disagree	Disagree	Disagree	Strongly Disagree	Strongly Disagree	Disagree	Disagree	Disagree	Agree	Disagree	Disagree	Disagree	Agree	Agree
Agree	Agree	Agree	Agree	Strongly Agree	Agree	Strongly Agree	Agree	Agree	Strongly Agree	Agree	Strongly Agree	Strongly Disagree	Strongly Agree	Strongly Agree	Strongly Agree	Strongly Agree	Agree	Strongly Disagree	Strongly Agree	Strongly Agree		Strongly Disagree
Agree	Agree	Agree	Agree	Strongly Agree		Strongly Disagree	Disagree	Agree	Strongly Agree	Disagree	Strongly Disagree	Disagree	Strongly Agree	Strongly Agree	Strongly Disagree	Strongly Agree	Disagree	Disagree	Strongly Disagree	Strongly Agree	Disagree	Strongly Disagree
Agree	Agree	Agree	Agree	Strongly Agree	Agree	Strongly Disagree	Agree	Agree	Strongly Agree	Disagree	Strongly Agree	Strongly Agree	Strongly Agree	Strongly Agree	Strongly Agree	Strongly Agree	Agree	Strongly Agree	Strongly Agree	Strongly Agree
.n	Agree	Agree	Agree	Strongly Agree	Disagree	Strongly Agree	Disagree	Disagree	Strongly Agree	Agree	Strongly Disagree	Strongly Agree	Strongly Agree	Strongly Disagree	Strongly Disagree	Strongly Disagree	Agree	Strongly Agree
.n	Strongly Agree	Agree	Strongly Agree	Strongly Agree	Strongly Agree	Strongly Agree	Agree	Strongly Agree	Strongly Agree			Strongly Agree	Strongly Agree	Strongly Agree	Strongly Agree	Strongly Agree				Strongly Agree	Strongly Disagree	Disagree
.n
Strongly Agree	Strongly Agree	Strongly Agree	Strongly Agree	Strongly Agree	Agree	Disagree	Strongly Agree	Strongly Agree	Strongly Disagree	Strongly Agree	Strongly Disagree	Strongly Disagree	Strongly Disagree	Strongly Disagree	Strongly Disagree	Strongly Disagree	Agree	Strongly Disagree	Strongly Disagree	Strongly Disagree	Disagree	Strongly Agree
.n
Agree	Agree	Agree	Agree	Strongly Agree	Agree	Strongly Agree	Agree	Agree	Strongly Disagree	Agree	Strongly Disagree		Strongly Agree	Strongly Agree	Strongly Agree	Strongly Agree				Strongly Agree
Strongly Agree	Agree	Agree	Strongly Agree	Strongly Agree	Agree	Strongly Disagree	Strongly Agree	Agree	Strongly Agree	Strongly Agree	Strongly Agree	Disagree	Strongly Agree	Strongly Agree	Strongly Agree	Strongly Agree	Strongly Agree			Strongly Agree	Disagree	Disagree
Agree	Agree	Agree	Agree	Strongly Agree	Agree	Disagree	Agree	Agree	Strongly Disagree	Agree	Strongly Disagree	Strongly Disagree	Strongly Disagree	Strongly Disagree	Strongly Disagree	Strongly Disagree	Agree	Strongly Disagree	Strongly Disagree	Strongly Disagree		Agree
Agree	Disagree	Disagree	Agree	Disagree	Agree	Strongly Disagree	Agree	Agree	Strongly Agree	Agree	Strongly Agree	Strongly Disagree	Strongly Disagree	Strongly Disagree	Strongly Disagree	Strongly Disagree	Agree	Strongly Agree	Strongly Agree	Strongly Agree
Agree		Disagree	Agree	Disagree	Agree	Strongly Disagree	Agree	Agree	Disagree	Agree	Disagree	Disagree	Strongly Disagree	Strongly Disagree	Disagree	Disagree	Agree	Disagree	Disagree	Strongly Agree	Agree	Agree
Agree	Strongly Agree	Strongly Agree	Strongly Agree	Strongly Agree	Strongly Agree	Strongly Agree	Strongly Agree	Strongly Agree	Strongly Agree	Strongly Agree	Strongly Agree	Strongly Agree	Strongly Agree	Strongly Agree	Strongly Agree	Strongly Agree	Agree	Strongly Agree	Strongly Agree	Strongly Agree
Strongly Disagree	Agree		Agree		Disagree		Disagree	Disagree	Strongly Disagree	Disagree		Strongly Disagree	Strongly Disagree	Disagree			Disagree	Strongly Disagree	Strongly Disagree		Disagree	Strongly Disagree
Strongly Disagree	Strongly Disagree	Strongly Disagree	Strongly Disagree	Strongly Agree	Strongly Disagree	Strongly Agree	Strongly Disagree	Strongly Disagree	Strongly Agree	Strongly Disagree	Strongly Agree	Strongly Agree	Strongly Agree	Strongly Agree	Strongly Agree	Strongly Agree	Strongly Disagree	Strongly Agree	Strongly Agree	Strongly Agree	Strongly Disagree	Strongly Disagree
Strongly Agree	Agree	Strongly Agree	Strongly Agree	Strongly Disagree	Agree	Strongly Disagree	Strongly Agree	Disagree	Strongly Disagree	Strongly Agree	Disagree	Disagree	Disagree	Disagree	Strongly Disagree	Strongly Disagree	Strongly Agree	Disagree	Disagree	Disagree	Agree	Agree
Disagree	Agree	Agree	Agree	Strongly Disagree	Agree	Strongly Disagree	Agree	Agree	Strongly Agree	Agree	Strongly Disagree	Strongly Disagree	Strongly Agree	Strongly Disagree	Strongly Disagree	Strongly Disagree	Strongly Disagree	Strongly Disagree	Strongly Disagree	Disagree	Disagree	Disagree
Agree	Agree	Agree	Agree	Strongly Agree	Agree	Strongly Disagree	Agree	Agree	Strongly Agree	Agree	Strongly Agree	Strongly Agree	Strongly Agree	Strongly Agree	Strongly Agree	Strongly Agree	Agree	Strongly Disagree	Strongly Agree	Strongly Agree	Disagree	Disagree
.n	Agree	Agree	Agree					Agree				Strongly Agree	Strongly Agree	Strongly Agree	Strongly Agree	Strongly Agree
Agree	Agree	Agree	Agree	Disagree	Agree	Strongly Disagree	Agree	Agree	Strongly Agree			Strongly Disagree		Strongly Disagree	Strongly Disagree	Strongly Disagree	Strongly Agree	Strongly Disagree	Strongly Disagree	Strongly Disagree	Disagree	Disagree
Agree	Agree	Disagree	Agree	Strongly Disagree	Disagree	Strongly Disagree	Agree	Agree		Strongly Disagree	Strongly Disagree	Strongly Disagree	Strongly Disagree	Strongly Disagree	Strongly Disagree		Agree
Strongly Agree	Agree	Agree	Agree	Disagree	Agree	Disagree	Agree	Agree	Disagree	Agree	Disagree	Disagree	Disagree	Disagree	Disagree	Disagree	Agree	Disagree	Disagree	Disagree	Agree	Agree
Agree	Agree	Agree	Agree	Strongly Disagree	Agree	Strongly Disagree	Agree	Agree	Strongly Disagree	Agree	Strongly Disagree	Strongly Disagree	Strongly Disagree	Strongly Disagree	Disagree	Strongly Disagree	Agree	Strongly Disagree	Strongly Disagree	Strongly Disagree	Agree	Agree
Agree	Agree	Agree	Agree	Strongly Disagree	Agree	Strongly Disagree	Agree	Agree	Strongly Disagree			Strongly Disagree	Strongly Disagree	Strongly Disagree	Strongly Disagree	Strongly Disagree	Agree	Strongly Disagree		Strongly Disagree	Disagree	Disagree
Disagree	Agree	Agree	Agree	Strongly Agree	Disagree	Strongly Disagree	Agree	Agree	Strongly Disagree			Strongly Disagree	Strongly Disagree	Strongly Disagree	Strongly Disagree	Strongly Disagree	Disagree	Strongly Disagree		Strongly Disagree	Disagree	Disagree
Disagree	Agree	Agree	Agree	Strongly Disagree	Agree	Strongly Disagree	Agree	Agree	Strongly Agree	Disagree	Strongly Disagree	Strongly Disagree	Strongly Disagree	Strongly Disagree	Strongly Disagree	Strongly Disagree	Agree	Strongly Disagree		Strongly Disagree	Disagree	Strongly Disagree
Strongly Agree	Strongly Agree	Strongly Agree	Strongly Agree	Strongly Agree	Strongly Agree	Strongly Agree	Strongly Agree	Strongly Agree	Strongly Agree	Strongly Agree	Strongly Agree	Strongly Agree	Strongly Agree	Strongly Agree	Strongly Agree	Strongly Agree	Strongly Agree			Strongly Agree	Strongly Disagree	Strongly Disagree
.n	Agree		Agree	Strongly Agree		Strongly Agree	Agree		Strongly Agree				Strongly Agree	Strongly Agree	Strongly Agree	Strongly Agree				Strongly Disagree		Strongly Disagree
Strongly Agree	Strongly Agree	Strongly Agree	Strongly Agree	Strongly Agree	Strongly Agree	Strongly Agree	Strongly Agree	Strongly Agree	Strongly Agree	Agree	Strongly Agree	Strongly Agree	Strongly Agree	Strongly Agree	Strongly Agree	Strongly Agree	Strongly Agree			Strongly Agree	Agree
Disagree	Disagree	Disagree	Agree	Strongly Disagree	Agree	Strongly Disagree	Disagree	Agree	Strongly Disagree	Disagree	Strongly Disagree	Disagree				Disagree	Disagree	Strongly Disagree	Strongly Disagree		Disagree	Disagree
Strongly Agree	Agree	Agree	Agree	Strongly Agree	Agree	Disagree	Agree	Agree	Strongly Agree		Strongly Agree	Strongly Agree	Strongly Agree	Strongly Agree	Strongly Agree	Strongly Agree	Agree	Strongly Agree		Strongly Agree	Agree	Agree
Agree	Agree	Agree	Strongly Agree	Strongly Agree	Agree	Strongly Agree	Strongly Agree	Strongly Agree	Strongly Agree	Agree		Strongly Disagree	Strongly Agree	Strongly Agree	Strongly Agree	Strongly Agree	Strongly Agree			Strongly Agree
Agree	Agree	Strongly Agree	Strongly Agree	Strongly Agree	Strongly Agree	Strongly Agree	Strongly Agree	Strongly Agree	Strongly Agree	Strongly Agree	Strongly Agree	Strongly Disagree	Strongly Agree	Strongly Agree	Strongly Agree	Strongly Agree	Agree	Strongly Disagree	Strongly Agree	Strongly Agree	Disagree	Strongly Disagree
.n	Agree	Agree	Agree	Strongly Agree	Agree	Strongly Agree	Agree	Agree				Strongly Agree	Strongly Agree	Strongly Agree	Strongly Agree	Strongly Agree	Agree			Strongly Agree	Agree
Disagree													Strongly Agree			Strongly Agree
Strongly Agree	Agree	Agree	Agree	Strongly Agree	Agree	Strongly Agree	Agree	Agree	Strongly Agree	Agree	Strongly Agree	Strongly Agree	Strongly Agree	Strongly Agree	Strongly Agree	Strongly Agree	Agree	Strongly Agree		Strongly Agree
Agree	Strongly Agree	Strongly Agree	Strongly Agree	Strongly Agree	Strongly Agree	Strongly Disagree	Strongly Agree	Strongly Agree	Strongly Agree	Disagree	Strongly Agree	Strongly Disagree	Strongly Agree	Strongly Agree	Strongly Agree	Strongly Agree	Agree	Strongly Agree	Strongly Agree	Strongly Agree	Disagree	Disagree
.n	Strongly Agree	Strongly Agree	Strongly Agree	Strongly Agree	Strongly Agree	Disagree	Strongly Agree	Strongly Agree	Strongly Agree			Strongly Agree	Strongly Agree	Strongly Agree	Strongly Agree	Strongly Agree	Strongly Agree	Strongly Disagree		Strongly Agree	Strongly Disagree	Strongly Disagree
Strongly Agree
Agree	Agree	Agree		Strongly Agree	Agree	Strongly Disagree		Agree	Strongly Agree	Agree	Strongly Disagree	Strongly Disagree	Strongly Disagree	Strongly Agree	Strongly Agree	Strongly Disagree	Agree	Strongly Disagree	Strongly Disagree	Strongly Agree	Disagree	Disagree
Agree	Agree	Agree	Strongly Agree	Strongly Disagree	Agree	Disagree	Strongly Agree	Agree	Strongly Agree	Agree	Strongly Disagree	Strongly Disagree	Strongly Disagree	Strongly Disagree	Strongly Disagree	Strongly Disagree	Agree	Strongly Disagree	Strongly Agree	Strongly Disagree	Agree	Disagree
Strongly Agree	Strongly Agree	Strongly Agree	Strongly Agree	Strongly Agree	Strongly Agree	Strongly Agree	Strongly Agree	Strongly Agree	Strongly Agree	Strongly Agree	Strongly Agree	Strongly Agree	Strongly Agree	Strongly Agree	Strongly Agree	Strongly Agree	Strongly Agree	Strongly Agree		Strongly Agree
Strongly Agree	Agree
Agree	Agree	Agree	Agree	Strongly Disagree	Agree	Strongly Disagree	Agree	Agree	Strongly Disagree	Agree	Strongly Disagree	Strongly Disagree	Strongly Disagree	Strongly Disagree	Strongly Disagree	Strongly Disagree	Agree	Strongly Disagree	Strongly Disagree	Strongly Disagree	Disagree	Disagree
Agree	Agree	Agree	Agree	Strongly Agree		Strongly Disagree	Agree	Agree	Strongly Disagree			Strongly Disagree	Strongly Disagree	Strongly Disagree	Strongly Disagree	Strongly Disagree	Disagree			Strongly Disagree		Disagree
Strongly Agree	Agree	Agree	Agree	Strongly Agree	Agree	Strongly Disagree	Agree	Agree	Strongly Agree			Strongly Agree	Strongly Agree	Strongly Agree	Strongly Agree	Strongly Agree	Agree			Strongly Agree	Disagree	Disagree
.n	Disagree	Agree	Agree	Disagree	Agree	Strongly Agree	Agree	Agree	Strongly Agree	Strongly Agree	Strongly Disagree	Disagree	Strongly Agree	Strongly Agree	Strongly Agree	Strongly Agree	Strongly Disagree			Strongly Agree	Strongly Disagree	Strongly Disagree
.n	Strongly Agree	Agree	Strongly Agree	Strongly Agree	Agree	Strongly Agree	Agree	Agree	Strongly Agree	Disagree	Disagree	Strongly Disagree	Strongly Agree	Strongly Agree	Strongly Agree	Strongly Agree	Strongly Agree			Strongly Agree	Strongly Disagree	Strongly Disagree
Strongly Agree	Agree	Agree	Agree	Strongly Agree	Strongly Agree	Strongly Disagree	Strongly Agree	Strongly Agree	Strongly Agree	Disagree	Strongly Disagree	Strongly Agree	Strongly Agree	Strongly Agree	Strongly Agree	Strongly Agree	Agree			Strongly Agree	Agree	Disagree
Strongly Agree	Agree	Strongly Agree	Strongly Agree	Strongly Agree		Strongly Agree	Strongly Agree	Strongly Agree	Strongly Agree	Agree	Strongly Agree	Strongly Agree	Strongly Agree	Strongly Agree	Strongly Disagree	Strongly Agree	Strongly Agree	Strongly Agree	Strongly Agree		Agree	Strongly Disagree
Agree	Agree	Agree	Agree	Strongly Agree	Strongly Agree	Strongly Disagree	Strongly Agree	Strongly Agree	Strongly Agree	Strongly Agree	Strongly Agree		Strongly Agree	Strongly Agree	Strongly Agree	Strongly Agree		Strongly Agree	Strongly Agree	Strongly Agree		Strongly Disagree
.n	Strongly Agree	Strongly Agree	Strongly Agree	Strongly Agree		Strongly Disagree	Strongly Agree	Strongly Agree	Strongly Agree	Strongly Disagree	Strongly Agree	Strongly Disagree	Strongly Agree	Strongly Agree	Strongly Agree	Strongly Agree	Strongly Agree	Strongly Agree	Strongly Agree	Strongly Agree
Agree	Agree	Agree	Agree	Strongly Disagree	Agree	Strongly Disagree	Agree	Agree	Strongly Disagree	Agree	Strongly Disagree	Strongly Disagree	Strongly Disagree	Strongly Disagree	Strongly Disagree	Strongly Disagree	Agree	Strongly Disagree		Strongly Disagree	Agree	Agree
Strongly Agree	Strongly Agree	Strongly Agree	Strongly Agree	Strongly Agree	Strongly Agree	Disagree	Strongly Agree	Strongly Agree	Strongly Agree	Strongly Agree	Strongly Agree	Strongly Agree		Strongly Agree	Strongly Agree	Strongly Agree	Strongly Agree			Strongly Agree
Agree	Agree	Strongly Agree	Strongly Agree	Strongly Agree	Agree	Strongly Agree	Agree	Agree	Strongly Agree			Strongly Agree	Strongly Agree	Strongly Agree	Strongly Agree	Strongly Disagree	Agree	Strongly Disagree	Strongly Disagree	Strongly Agree
.n	Strongly Agree	Strongly Agree	Strongly Agree	Strongly Agree	Strongly Disagree	Strongly Agree	Strongly Agree	Strongly Agree	Strongly Agree	Agree	Strongly Agree	Strongly Agree	Strongly Agree	Strongly Agree	Strongly Agree	Strongly Agree				Strongly Agree	Agree	Agree
Agree	Strongly Agree	Agree	Strongly Agree	Strongly Agree	Strongly Agree	Strongly Disagree	Disagree	Agree	Strongly Agree	Agree	Strongly Agree	Disagree	Strongly Agree	Strongly Agree	Strongly Agree	Strongly Agree				Strongly Agree	Disagree	Disagree
.n	Disagree	Disagree	Agree	Strongly Disagree	Disagree	Strongly Agree	Agree	Agree	Strongly Agree		Disagree	Strongly Disagree	Strongly Agree	Strongly Agree	Strongly Agree	Strongly Agree				Strongly Agree	Strongly Disagree	Strongly Disagree
Disagree	Agree	Strongly Agree	Agree	Strongly Disagree	Agree	Strongly Disagree	Disagree	Agree	Strongly Agree			Strongly Disagree	Strongly Disagree	Strongly Disagree	Strongly Disagree	Strongly Disagree				Strongly Disagree	Disagree	Disagree
.n								Agree
Agree	Agree	Agree	Agree	Strongly Disagree	Agree	Disagree	Agree	Agree		Agree	Disagree	Disagree	Strongly Disagree	Strongly Disagree	Strongly Disagree	Strongly Disagree	Strongly Agree			Strongly Disagree	Disagree	Agree
Disagree	Agree	Agree	Agree	Strongly Agree	Agree	Strongly Agree	Agree	Agree	Strongly Agree	Agree	Strongly Agree	Strongly Disagree	Strongly Agree	Strongly Agree	Strongly Agree	Strongly Agree	Agree			Strongly Disagree	Strongly Disagree	Strongly Disagree
.d	Agree	Agree	Agree	Strongly Disagree	Agree	Disagree	Agree	Agree	Strongly Agree	Agree	Strongly Disagree		Strongly Disagree	Strongly Disagree	Strongly Disagree	Strongly Disagree	Agree	Strongly Disagree	Strongly Disagree	Strongly Disagree
Agree	Agree	Agree	Agree	Strongly Agree	Agree	Disagree	Agree	Agree	Strongly Agree	Disagree	Strongly Agree	Strongly Disagree	Strongly Agree	Strongly Agree	Strongly Agree	Strongly Agree	Agree	Strongly Agree	Strongly Agree	Strongly Agree	Disagree	Disagree
Strongly Agree	Agree	Agree	Strongly Agree	Strongly Agree	Agree	Strongly Disagree	Strongly Agree	Strongly Agree	Strongly Agree	Agree	Strongly Disagree	Strongly Disagree	Strongly Agree	Strongly Agree	Strongly Agree	Strongly Agree	Agree	Strongly Agree	Strongly Agree	Strongly Agree
Agree	Agree	Strongly Agree	Strongly Agree	Strongly Agree	Agree	Strongly Agree	Agree	Agree	Strongly Agree	Strongly Disagree	Strongly Agree	Strongly Agree	Strongly Agree	Strongly Agree	Strongly Agree	Strongly Agree	Agree	Strongly Disagree	Strongly Disagree	Strongly Agree	Disagree	Agree
.d	Agree		Agree	Strongly Agree	Disagree	Strongly Agree			Strongly Agree	Disagree	Strongly Agree	Strongly Agree	Strongly Agree	Strongly Agree	Strongly Agree	Strongly Agree	Agree				Strongly Disagree	Strongly Disagree
Strongly Disagree	Strongly Disagree	Strongly Disagree	Disagree	Strongly Disagree	Strongly Disagree	Disagree	Strongly Disagree	Agree	Strongly Disagree	Strongly Disagree	Strongly Agree	Disagree	Strongly Disagree	Disagree	Strongly Disagree	Strongly Disagree	Strongly Disagree	Strongly Disagree	Strongly Disagree	Disagree	Strongly Disagree	Strongly Disagree
Agree	Agree	Agree	Agree	Strongly Agree	Strongly Agree	Strongly Disagree		Agree		Agree	Strongly Agree	Strongly Agree	Strongly Agree	Strongly Agree	Strongly Agree	Strongly Agree	Strongly Agree	Strongly Agree		Strongly Agree
.n	Agree	Agree	Agree	Strongly Agree	Strongly Agree		Strongly Agree		Strongly Agree			Disagree	Strongly Agree	Strongly Agree			Strongly Agree				Strongly Disagree	Strongly Disagree
Disagree	Strongly Agree	Strongly Agree	Strongly Agree	Strongly Agree	Agree	Disagree	Disagree	Agree	Strongly Agree	Disagree	Strongly Agree	Strongly Disagree	Strongly Agree	Strongly Agree	Strongly Agree	Strongly Agree	Agree	Strongly Disagree	Strongly Agree	Strongly Agree	Disagree	Disagree
.d	Agree	Agree	Agree	Strongly Agree	Agree	Strongly Agree	Agree	Agree	Strongly Agree		Strongly Agree	Strongly Disagree	Strongly Agree	Strongly Agree	Strongly Agree	Strongly Agree				Strongly Agree	Disagree	Disagree
Agree	Agree	Agree	Agree	Strongly Disagree	Agree	Strongly Disagree	Agree	Agree	Strongly Disagree	Agree	Strongly Disagree	Strongly Disagree	Strongly Disagree	Strongly Disagree	Strongly Disagree	Strongly Disagree	Agree	Strongly Disagree	Strongly Disagree	Strongly Disagree	Disagree	Disagree
Strongly Agree	Agree	Agree	Agree	Strongly Disagree	Agree	Strongly Disagree	Agree	Strongly Agree	Strongly Agree	Agree	Strongly Disagree	Strongly Disagree	Strongly Agree	Strongly Agree	Strongly Agree	Strongly Agree	Strongly Agree	Strongly Agree	Strongly Agree	Strongly Agree	Disagree	Disagree
Agree	Agree	Agree	Agree	Strongly Agree	Agree	Strongly Agree	Agree	Agree	Strongly Agree	Agree	Strongly Agree	Strongly Agree	Strongly Agree	Strongly Agree	Strongly Agree	Strongly Agree	Disagree	Strongly Disagree	Strongly Agree	Disagree	Agree	Disagree
Strongly Disagree	Strongly Disagree	Strongly Disagree	Strongly Disagree	Strongly Disagree	Strongly Disagree	Strongly Disagree	Disagree	Disagree		Disagree	Disagree	Disagree	Strongly Disagree	Disagree	Disagree	Disagree	Disagree	Strongly Disagree	Strongly Disagree	Strongly Disagree	Disagree	Strongly Disagree
Agree	Agree	Agree	Strongly Agree	Strongly Agree	Strongly Agree	Disagree	Agree	Agree	Strongly Agree		Strongly Agree	Strongly Agree	Strongly Agree	Strongly Agree	Strongly Agree	Strongly Agree		Strongly Agree	Strongly Agree	Strongly Agree		Disagree
Agree	Agree	Agree	Agree	Strongly Disagree	Agree	Strongly Disagree	Agree	Agree	Strongly Disagree	Agree	Strongly Disagree	Strongly Disagree	Strongly Disagree	Strongly Disagree	Strongly Disagree	Strongly Disagree	Agree	Strongly Disagree	Strongly Disagree	Strongly Disagree		Agree
Agree	Strongly Agree	Strongly Agree	Strongly Agree	Strongly Agree	Strongly Agree	Strongly Agree	Agree	Agree	Strongly Agree	Agree	Strongly Agree	Strongly Agree	Strongly Agree	Strongly Agree	Disagree	Strongly Agree	Strongly Agree	Strongly Disagree	Strongly Agree	Strongly Agree	Agree	Strongly Agree
.n	Strongly Agree	Strongly Agree	Strongly Agree	Strongly Agree	Strongly Agree	Strongly Agree	Strongly Agree	Strongly Agree	Strongly Disagree	Strongly Agree		Strongly Disagree	Strongly Agree	Strongly Agree	Strongly Agree	Strongly Agree				Strongly Agree
Strongly Agree	Strongly Agree	Strongly Agree	Strongly Agree	Strongly Agree	Strongly Agree	Strongly Agree	Strongly Agree	Strongly Agree	Strongly Agree			Strongly Agree	Strongly Agree	Strongly Agree	Strongly Agree					Strongly Agree	Strongly Disagree	Disagree
Strongly Disagree	Strongly Agree	Strongly Agree	Strongly Agree	Strongly Agree	Agree	Strongly Disagree	Agree	Strongly Agree	Strongly Agree	Strongly Agree	Strongly Agree	Strongly Agree	Strongly Agree	Strongly Disagree	Strongly Agree	Strongly Agree	Disagree	Strongly Agree		Strongly Agree	Agree	Strongly Disagree
Agree	Agree	Agree	Agree	Strongly Disagree	Strongly Agree	Disagree	Disagree	Agree	Strongly Agree	Disagree	Strongly Disagree	Strongly Disagree	Strongly Disagree	Strongly Disagree	Strongly Disagree	Strongly Disagree	Agree	Strongly Disagree	Strongly Agree	Strongly Disagree	Agree	Agree
.n	Strongly Agree	Strongly Agree	Strongly Agree	Strongly Agree	Strongly Agree	Strongly Agree	Strongly Agree	Strongly Agree	Strongly Agree			Strongly Agree	Strongly Agree	Strongly Agree	Strongly Agree	Strongly Agree				Strongly Agree		Strongly Disagree
Strongly Agree	Strongly Agree	Strongly Agree	Strongly Agree	Strongly Agree	Agree	Strongly Agree	Strongly Agree	Strongly Agree	Strongly Agree	Strongly Agree	Strongly Agree	Strongly Disagree	Strongly Agree	Strongly Agree	Strongly Agree	Strongly Agree	Strongly Agree	Strongly Agree		Strongly Agree	Strongly Disagree	Strongly Disagree
.d		Disagree			Disagree		Disagree					Disagree					Strongly Disagree				Strongly Disagree	Strongly Disagree
.n	Agree	Agree	Agree	Strongly Agree	Strongly Disagree	Strongly Disagree	Agree	Agree	Strongly Agree	Agree	Strongly Disagree	Strongly Disagree	Strongly Agree	Strongly Agree	Strongly Disagree	Strongly Agree	Agree	Strongly Disagree	Strongly Agree	Strongly Agree	Disagree	Disagree
.d	Agree	Agree	Strongly Agree	Strongly Agree		Disagree	Agree	Agree	Strongly Agree	Agree	Strongly Agree	Strongly Disagree	Strongly Agree	Strongly Agree	Strongly Agree	Strongly Agree	Agree			Strongly Agree
.n	Agree	Agree	Agree	Strongly Disagree	Agree			Agree	Strongly Disagree		Strongly Disagree	Strongly Disagree	Strongly Disagree	Strongly Disagree	Strongly Disagree	Strongly Disagree				Strongly Disagree	Agree	Agree
Disagree	Agree	Agree	Disagree	Strongly Disagree	Agree	Strongly Disagree	Disagree	Disagree	Strongly Agree	Disagree	Strongly Disagree	Disagree	Strongly Agree	Disagree	Strongly Agree	Disagree	Disagree	Strongly Agree		Strongly Disagree	Disagree	Strongly Disagree
Strongly Disagree	Disagree	Disagree	Disagree	Strongly Disagree	Disagree	Disagree	Strongly Disagree	Disagree	Strongly Agree	Disagree		Strongly Disagree	Strongly Disagree	Strongly Disagree	Strongly Disagree	Strongly Disagree	Disagree	Strongly Disagree	Strongly Disagree	Strongly Disagree	Strongly Disagree	Disagree
.n	Agree	Agree	Agree	Disagree	Agree	Strongly Disagree	Disagree	Agree	Strongly Agree	Agree	Strongly Agree	Strongly Agree	Strongly Agree	Strongly Agree	Strongly Agree	Strongly Agree	Agree	Disagree		Disagree	Disagree	Disagree
Disagree		Agree	Agree	Strongly Disagree	Disagree	Disagree	Disagree		Strongly Agree	Strongly Agree	Strongly Agree	Disagree		Strongly Agree	Strongly Agree	Strongly Agree	Disagree	Strongly Agree	Strongly Disagree	Strongly Disagree		Disagree
Strongly Disagree	Strongly Agree	Strongly Agree	Strongly Agree	Strongly Agree	Strongly Agree	Strongly Agree	Agree	Strongly Agree	Strongly Agree	Agree	Strongly Agree	Strongly Disagree	Strongly Agree	Strongly Agree	Strongly Agree	Strongly Agree	Disagree	Disagree	Strongly Agree	Strongly Agree	Disagree	Strongly Disagree
Agree	Agree	Agree	Agree	Strongly Agree	Agree	Strongly Agree	Agree	Agree	Strongly Agree	Agree	Strongly Disagree	Strongly Disagree	Strongly Agree	Strongly Agree	Strongly Agree	Strongly Agree	Agree	Strongly Agree		Strongly Disagree	Disagree	Disagree
Agree	Agree	Agree	Agree	Strongly Agree	Agree	Strongly Agree	Strongly Agree	Strongly Agree				Strongly Disagree	Strongly Agree	Strongly Disagree	Disagree	Strongly Disagree	Strongly Agree			Strongly Agree	Agree	Agree
Agree	Strongly Agree	Strongly Agree	Strongly Agree	Strongly Agree	Agree	Strongly Disagree	Strongly Agree	Strongly Agree	Strongly Agree	Strongly Agree	Strongly Agree	Strongly Agree	Strongly Agree	Strongly Agree	Strongly Agree	Strongly Agree	Strongly Agree			Strongly Agree		Disagree
Disagree	Strongly Disagree	Disagree	Disagree	Strongly Agree	Strongly Disagree	Strongly Agree	Strongly Disagree	Strongly Disagree	Strongly Disagree	Disagree	Strongly Agree	Strongly Agree	Strongly Disagree	Disagree	Strongly Disagree	Strongly Disagree	Strongly Disagree	Strongly Agree	Strongly Agree	Strongly Disagree	Strongly Disagree	Disagree
Strongly Agree	Strongly Agree	Strongly Agree	Strongly Agree	Strongly Agree	Strongly Agree	Strongly Disagree	Strongly Agree	Strongly Agree	Strongly Agree	Agree	Strongly Agree	Strongly Agree	Strongly Agree	Strongly Agree	Strongly Agree	Strongly Agree	Strongly Agree			Strongly Agree		Agree
Agree	Agree	Agree	Agree	Strongly Agree	Agree	Strongly Disagree	Agree	Agree	Strongly Agree	Agree	Strongly Disagree	Strongly Disagree	Strongly Disagree	Strongly Disagree	Strongly Disagree	Strongly Disagree	Agree	Strongly Disagree	Strongly Agree	Strongly Disagree	Strongly Disagree	Disagree
Disagree	Agree	Agree	Agree	Strongly Disagree	Agree	Strongly Disagree	Agree	Agree	Strongly Agree			Strongly Disagree	Strongly Disagree	Strongly Disagree	Strongly Disagree	Strongly Disagree	Agree	Strongly Disagree		Strongly Disagree
Agree		Agree	Agree	Strongly Agree		Strongly Disagree	Agree	Agree	Strongly Disagree				Strongly Disagree	Strongly Disagree	Strongly Disagree	Strongly Disagree	Agree	Strongly Disagree		Strongly Disagree
Strongly Agree	Agree	Agree	Agree	Strongly Agree	Disagree	Strongly Disagree	Agree	Agree	Strongly Agree	Strongly Agree	Strongly Agree	Strongly Disagree	Strongly Agree	Strongly Agree	Strongly Agree	Strongly Agree	Strongly Agree	Strongly Agree		Disagree	Strongly Disagree	Strongly Disagree
.d	Agree	Agree	Agree	Strongly Agree	Agree	Disagree	Disagree	Agree	Strongly Disagree	Agree	Strongly Disagree	Disagree	Strongly Agree	Strongly Disagree	Strongly Disagree	Strongly Agree				Strongly Agree	Disagree	Disagree
Strongly Agree	Strongly Agree	Strongly Agree	Strongly Agree	Strongly Agree	Strongly Agree	Strongly Agree	Strongly Agree	Strongly Agree	Strongly Agree	Strongly Agree	Strongly Agree	Strongly Agree	Strongly Agree	Strongly Agree	Strongly Agree	Strongly Agree	Strongly Agree	Strongly Agree	Strongly Agree	Strongly Agree
.n	Strongly Agree	Strongly Agree	Strongly Agree	Strongly Agree	Agree	Strongly Disagree	Agree	Strongly Agree	Strongly Agree			Strongly Agree	Strongly Agree	Strongly Agree	Strongly Agree	Strongly Agree				Strongly Agree	Disagree	Strongly Disagree
Strongly Agree	Strongly Agree	Agree	Strongly Agree	Strongly Agree	Strongly Agree	Strongly Agree	Agree	Agree	Strongly Agree	Agree	Strongly Agree	Strongly Agree	Strongly Agree	Strongly Agree	Strongly Agree	Strongly Agree	Agree	Strongly Agree	Strongly Agree	Strongly Agree		Strongly Disagree
Agree	Disagree	Disagree		Strongly Disagree	Strongly Disagree	Strongly Disagree	Strongly Disagree	Disagree	Strongly Disagree	Agree	Disagree	Disagree	Strongly Disagree	Disagree	Disagree	Disagree		Strongly Disagree	Strongly Disagree	Strongly Disagree	Disagree	Disagree
Disagree	Strongly Disagree	Strongly Disagree	Strongly Agree	Strongly Agree	Strongly Agree	Strongly Agree	Strongly Agree	Strongly Agree	Strongly Agree			Strongly Disagree	Strongly Agree	Strongly Agree	Strongly Agree	Strongly Agree	Strongly Disagree		Strongly Agree	Strongly Agree	Strongly Disagree	Strongly Disagree
.n	Agree	Strongly Agree	Strongly Agree	Strongly Agree	Agree	Strongly Agree	Agree	Agree	Strongly Agree	Agree	Strongly Agree	Strongly Agree	Strongly Agree	Strongly Agree	Strongly Agree	Strongly Agree	Agree	Strongly Agree		Strongly Agree
Agree	Agree		Agree	Strongly Disagree		Strongly Disagree	Agree	Agree	Strongly Agree	Agree	Strongly Disagree	Strongly Disagree	Strongly Disagree	Strongly Disagree	Strongly Disagree	Strongly Disagree	Disagree			Strongly Disagree
Strongly Disagree	Disagree	Strongly Disagree				Strongly Disagree	Agree	Disagree	Strongly Agree			Strongly Disagree			Strongly Agree	Strongly Disagree	Agree	Strongly Disagree	Disagree	Strongly Agree	Agree	Strongly Agree
Agree																	Agree
Strongly Agree	Agree	Strongly Agree	Strongly Agree	Strongly Agree	Agree	Strongly Agree	Agree	Agree	Strongly Agree		Disagree	Strongly Agree	Strongly Agree	Strongly Agree	Strongly Agree	Strongly Agree	Disagree			Strongly Agree	Disagree	Disagree
Strongly Disagree	Agree	Disagree	Strongly Disagree	Disagree		Strongly Disagree	Agree	Agree	Strongly Agree	Agree	Strongly Agree	Strongly Disagree	Disagree	Strongly Disagree	Strongly Disagree	Strongly Disagree	Disagree	Strongly Disagree	Disagree	Disagree	Strongly Disagree	Strongly Disagree
Agree	Disagree	Disagree	Disagree	Strongly Agree	Agree	Strongly Disagree	Disagree		Strongly Agree	Agree	Strongly Agree	Strongly Disagree	Strongly Disagree	Strongly Disagree	Strongly Disagree	Strongly Disagree	Disagree	Strongly Agree	Strongly Agree		Strongly Disagree	Strongly Disagree
.n	Strongly Agree	Strongly Agree	Strongly Agree	Strongly Disagree	Strongly Disagree		Agree	Agree	Strongly Agree		Strongly Agree	Disagree	Strongly Agree	Strongly Agree	Strongly Agree	Strongly Agree	Disagree	Strongly Disagree		Strongly Disagree		Disagree
.n									Strongly Agree
Strongly Agree	Strongly Agree	Agree	Strongly Agree	Strongly Agree	Strongly Agree	Strongly Disagree	Strongly Agree	Strongly Agree	Strongly Agree	Strongly Agree	Strongly Agree	Strongly Agree	Strongly Agree	Strongly Agree	Strongly Agree	Strongly Agree	Agree	Strongly Disagree	Strongly Disagree	Strongly Agree	Strongly Agree	Strongly Agree
Agree		Agree	Agree	Strongly Disagree	Agree	Disagree	Agree		Strongly Agree	Disagree	Strongly Agree	Strongly Disagree	Strongly Disagree	Strongly Disagree	Strongly Disagree	Strongly Disagree				Strongly Disagree	Disagree
Agree	Agree	Agree	Agree	Strongly Disagree		Disagree	Disagree	Agree	Strongly Disagree	Disagree	Strongly Disagree	Strongly Disagree	Strongly Disagree	Strongly Disagree	Strongly Disagree	Strongly Disagree	Disagree	Strongly Disagree	Strongly Disagree	Strongly Disagree	Disagree	Disagree
Strongly Agree	Strongly Disagree	Strongly Disagree	Strongly Disagree	Strongly Agree	Strongly Agree	Strongly Agree	Strongly Agree	Strongly Agree	Strongly Agree	Agree	Strongly Disagree	Strongly Disagree	Strongly Agree	Strongly Agree	Strongly Agree	Strongly Disagree	Strongly Agree	Strongly Agree		Strongly Agree
Strongly Agree	Agree	Agree	Agree	Strongly Agree	Agree	Strongly Agree	Strongly Agree	Strongly Agree	Strongly Agree	Agree	Strongly Agree	Disagree	Strongly Agree	Strongly Agree	Strongly Agree	Strongly Agree	Strongly Agree	Strongly Agree	Strongly Disagree	Strongly Agree	Disagree	Agree
.d	Strongly Agree	Strongly Agree	Strongly Agree	Strongly Disagree	Agree	Strongly Agree	Agree	Agree	Strongly Agree	Strongly Agree	Strongly Disagree	Strongly Agree	Strongly Agree	Strongly Agree	Strongly Agree	Strongly Agree	Agree			Strongly Agree		Disagree
Agree	Agree	Agree	Agree	Strongly Agree	Agree	Strongly Agree	Agree	Agree	Strongly Agree	Agree	Strongly Agree	Strongly Agree	Strongly Agree	Strongly Agree	Strongly Agree	Strongly Agree		Strongly Disagree	Strongly Agree	Strongly Agree
Disagree	Disagree	Disagree	Disagree	Disagree		Disagree	Disagree	Disagree	Strongly Agree			Disagree	Disagree	Disagree		Disagree	Disagree	Strongly Disagree			Disagree	Disagree
Agree	Disagree	Disagree	Strongly Agree	Strongly Agree	Strongly Disagree	Strongly Disagree	Strongly Agree	Agree	Strongly Agree			Disagree	Strongly Agree	Strongly Disagree	Strongly Agree	Strongly Agree	Agree		Strongly Agree	Strongly Agree		Strongly Disagree
Agree			Agree	Strongly Disagree	Agree	Strongly Disagree	Agree	Agree	Strongly Disagree	Agree	Strongly Disagree	Disagree	Strongly Disagree	Strongly Disagree	Strongly Disagree	Strongly Disagree				Strongly Disagree		Disagree
Strongly Agree	Strongly Agree	Strongly Agree	Strongly Agree	Strongly Agree	Strongly Agree	Strongly Agree	Strongly Agree	Strongly Agree	Strongly Agree	Strongly Agree	Strongly Disagree	Strongly Disagree	Strongly Agree	Strongly Agree	Strongly Agree	Strongly Agree	Strongly Agree	Strongly Agree	Strongly Agree	Strongly Disagree
Strongly Agree	Strongly Agree	Strongly Agree	Strongly Agree	Strongly Agree	Strongly Agree	Strongly Agree	Strongly Agree	Strongly Agree	Strongly Agree	Strongly Agree	Strongly Agree	Strongly Agree	Strongly Agree	Strongly Agree	Strongly Agree	Strongly Agree				Strongly Agree	Strongly Agree
Strongly Agree	Strongly Agree	Strongly Agree	Strongly Agree	Strongly Agree	Strongly Agree	Strongly Agree	Strongly Agree	Strongly Agree	Strongly Agree			Strongly Disagree	Strongly Agree	Strongly Agree	Strongly Agree	Strongly Agree	Agree			Strongly Agree	Strongly Disagree	Strongly Disagree
.d	Strongly Agree	Strongly Agree	Strongly Agree	Strongly Agree	Strongly Agree	Strongly Agree	Agree	Agree	Strongly Disagree	Agree	Strongly Disagree	Strongly Disagree	Strongly Agree	Strongly Disagree	Strongly Agree	Strongly Disagree		Strongly Disagree	Strongly Disagree	Strongly Agree		Disagree
Strongly Agree	Strongly Agree	Strongly Agree	Strongly Agree	Strongly Agree	Strongly Agree	Strongly Agree	Strongly Agree	Strongly Agree	Strongly Agree	Strongly Agree	Strongly Agree	Disagree	Strongly Agree	Strongly Agree	Strongly Agree	Strongly Agree	Strongly Agree	Strongly Agree	Strongly Agree	Strongly Agree	Strongly Agree	Strongly Agree
Strongly Agree	Strongly Agree	Strongly Agree	Agree	Strongly Agree		Strongly Agree	Agree	Agree	Strongly Agree			Strongly Disagree	Strongly Agree	Strongly Agree	Strongly Agree	Strongly Agree	Strongly Agree	Strongly Agree	Strongly Agree	Strongly Agree		Agree
